# Supplementary material for: The integration of multidisciplinary approaches revealed PTGES3 as a novel drug target for breast cancer treatment
Source: J Transl Med. 2024 Jan 20;22:84. doi: 10.1186/s12967-024-04899-0 (PMC10800054; doi:10.1186/s12967-024-04899-0)
Supplement: Supplementary file 2 — Additional file 2: Table S1. The primers applied in qRT-PCR. Table S2. The DEGs between high and low immune score group. Table S3. The DEGs between high and low strimal score group. Table S4. The DEGs between high and low ESTIMATE score group. Table S5. The GO enrichment analysis of six candidate genes. Table S6. The KEGG enrichment analysis of six candidate genes. Table S7. The risk model in TCGA-BRCA cohort. [file 12967_2024_4899_MOESM2_ESM.xlsx]

## Sheet: Table S1
Table S1 The primers applied in qRT-PCR
	Forward	Reverse
PTGES3	CAGCCTGCTTCTGCAAAGTG	CACTTCCTCCGAGACAACTGA
F2RL2	GGTTGTGGTATGTTAAGGCGAGTC	GGTTGTGGTATGTTAAGGCGAGTC
RTN3	TTTACCTGATGACCACCTGAAAGATG	CTGCTGTGATGTCCTCTATTACTGTG
HINT3	CAGCAGCAACTCATCATTATCTTGTG	AGTTACCATGTTCTCAACCAGTTCTAC
BNIP3	TTCCTTCCATCTCTGCTGCTCTC	GGTTGTCAGACGCCTTCCAATATAG
APOOL	GCTTTGCTCATTATTGCCTCTTTCTC	CACTGGAATTGGACTTGTAGGATGG
GAPDH	GCACCGTCAAGGCTGAGAAC	TGGTGAAGACGCCAGTGGA

## Sheet: Table S2
Table S2 The DEGs between high and low immune score group
Symbol	logFC	AveExpr	t	P.Value	adj.P.Val	B	change
AIF1	-46.2722	57.11	-20.8151	3.67e-72	9.3e-68	153.422	downregulation
CD4	-51.4367	53.5601	-19.0193	6.02e-63	7.63e-59	132.408	downregulation
PLEKHO2	-24.1279	39.3105	-18.9474	1.4e-62	1.18e-58	131.574	downregulation
MS4A6A	-20.7007	25.1097	-18.8419	4.8e-62	3.04e-58	130.352	downregulation
HLA-DPB1	-111.008	121.16	-18.5157	2.15e-60	1.09e-56	126.585	downregulation
LAIR1	-10.4262	12.6869	-18.2883	3.02e-59	1.28e-55	123.968	downregulation
LAPTM5	-108.996	126.149	-18.1198	2.13e-58	7.72e-55	122.034	downregulation
CD86	-12.2244	14.7015	-18.0642	4.05e-58	1.29e-54	121.397	downregulation
MYO1F	-6.65307	8.38505	-17.9371	1.76e-57	4.96e-54	119.942	downregulation
LCP2	-12.7315	13.9797	-17.9066	2.5e-57	6.3e-54	119.593	downregulation
HLA-DPA1	-176.859	186.78	-17.899	2.73e-57	6.3e-54	119.507	downregulation
LST1	-10.3178	12.9265	-17.8548	4.54e-57	9.61e-54	119.003	downregulation
SLC7A7	-11.0889	14.6408	-17.6583	4.36e-56	8.14e-53	116.763	downregulation
FCER1G	-99.2603	130.223	-17.6557	4.49e-56	8.14e-53	116.734	downregulation
SPI1	-31.1285	37.5323	-17.5135	2.3e-55	3.89e-52	115.117	downregulation
TNFRSF1B	-33.7086	37.0656	-17.4956	2.82e-55	4.47e-52	114.914	downregulation
ABI3	-9.81419	15.0564	-17.4512	4.69e-55	7e-52	114.41	downregulation
HAVCR2	-16.3638	22.3211	-17.4302	5.97e-55	8.41e-52	114.172	downregulation
RNASE6	-44.0436	56.2217	-17.3818	1.04e-54	1.39e-51	113.624	downregulation
SELPLG	-30.9543	36.3812	-17.3738	1.14e-54	1.44e-51	113.533	downregulation
C1orf162	-14.8439	18.561	-17.2713	3.67e-54	4.43e-51	112.374	downregulation
GAB3	-2.34331	3.12573	-17.1715	1.14e-53	1.32e-50	111.246	downregulation
PIK3R5	-3.70007	4.90086	-17.1117	2.26e-53	2.49e-50	110.572	downregulation
HLA-DMA	-67.9418	81.4419	-16.8689	3.56e-52	3.77e-49	107.841	downregulation
HLA-DMB	-23.5766	25.6752	-16.8198	6.21e-52	6.3e-49	107.291	downregulation
LY96	-26.5234	37.9131	-16.8154	6.53e-52	6.37e-49	107.242	downregulation
DOK2	-11.3489	10.7899	-16.7148	2.04e-51	1.91e-48	106.115	downregulation
SRGN	-166.871	184.424	-16.5811	9.19e-51	8.33e-48	104.622	downregulation
C3AR1	-14.0257	19.8212	-16.5073	2.11e-50	1.78e-47	103.8	downregulation
TYROBP	-127.679	165.979	-16.4949	2.43e-50	1.98e-47	103.661	downregulation
LRRC25	-6.44831	9.38874	-16.4376	4.61e-50	3.66e-47	103.024	downregulation
MNDA	-18.1796	21.3924	-16.4345	4.78e-50	3.67e-47	102.99	downregulation
SAMSN1	-5.55593	6.71317	-16.398	7.2e-50	5.37e-47	102.584	downregulation
APBB1IP	-13.2598	15.8586	-16.3211	1.7e-49	1.23e-46	101.731	downregulation
FERMT3	-23.5514	24.7923	-16.3076	1.98e-49	1.4e-46	101.581	downregulation
CD53	-76.5841	73.1565	-16.2769	2.79e-49	1.92e-46	101.241	downregulation
CXorf21	-5.77595	7.03439	-16.2186	5.36e-49	3.58e-46	100.595	downregulation
SAMHD1	-24.5611	36.8669	-16.2061	6.16e-49	4.01e-46	100.457	downregulation
NCKAP1L	-12.4543	12.7581	-16.0481	3.59e-48	2.28e-45	98.7116	downregulation
ITGB2	-44.8846	47.4838	-16.0405	3.91e-48	2.42e-45	98.6284	downregulation
IL10RA	-11.9601	11.7778	-15.9413	1.18e-47	7.11e-45	97.5362	downregulation
CYTH4	-8.03684	9.57841	-15.8846	2.21e-47	1.3e-44	96.9135	downregulation
GPR65	-3.20975	4.33359	-15.7757	7.37e-47	4.25e-44	95.72	downregulation
NCF4	-9.56892	11.5308	-15.7651	8.29e-47	4.67e-44	95.6038	downregulation
LILRB2	-6.16946	6.7293	-15.744	1.05e-46	5.77e-44	95.3722	downregulation
CCR5	-15.0546	12.8988	-15.6101	4.58e-46	2.47e-43	93.9104	downregulation
MPEG1	-31.7668	31.9171	-15.6054	4.83e-46	2.55e-43	93.8589	downregulation
FGL2	-19.2579	20.3922	-15.5881	5.84e-46	3.02e-43	93.6701	downregulation
TNFAIP8L2	-10.293	13.011	-15.5299	1.11e-45	5.56e-43	93.0365	downregulation
HLA-DQA1	-84.1141	78.8639	-15.5008	1.53e-45	7.44e-43	92.7197	downregulation
WIPF1	-20.3858	26.7895	-15.4956	1.61e-45	7.73e-43	92.6635	downregulation
CD300LF	-3.89364	4.86104	-15.3496	7.99e-45	3.75e-42	91.0799	downregulation
AC090559.1	-3.29355	5.32884	-15.2045	3.9e-44	1.8e-41	89.5112	downregulation
HCLS1	-27.3136	29.3307	-15.1612	6.24e-44	2.83e-41	89.0446	downregulation
HLA-E	-395.728	637.387	-15.1452	7.43e-44	3.31e-41	88.8719	downregulation
AOAH	-9.57683	9.37686	-15.0941	1.29e-43	5.57e-41	88.3224	downregulation
GIMAP4	-45.8906	53.1523	-14.9666	5.16e-43	2.15e-40	86.9537	downregulation
GMFG	-29.7928	34.3058	-14.933	7.42e-43	3.04e-40	86.5942	downregulation
LILRB1	-4.93531	5.5471	-14.9292	7.73e-43	3.11e-40	86.5537	downregulation
SNX20	-6.14023	5.45281	-14.922	8.35e-43	3.31e-40	86.4765	downregulation
TMEM273	-4.17613	5.80849	-14.7924	3.38e-42	1.32e-39	85.0926	downregulation
PTAFR	-13.8908	16.6737	-14.7709	4.26e-42	1.64e-39	84.8631	downregulation
LILRB3	-2.8475	3.48511	-14.7503	5.32e-42	1.98e-39	84.6437	downregulation
SLA	-9.54067	10.384	-14.7274	6.8e-42	2.5e-39	84.4004	downregulation
MILR1	-5.48164	8.60011	-14.7215	7.25e-42	2.63e-39	84.3376	downregulation
PTGER4	-6.85098	9.69059	-14.7202	7.35e-42	2.63e-39	84.3238	downregulation
DOCK2	-6.70767	7.13861	-14.7045	8.7e-42	3.07e-39	84.1568	downregulation
THEMIS2	-11.9556	14.94	-14.6671	1.3e-41	4.51e-39	83.7599	downregulation
EVI2A	-5.4359	7.14265	-14.6534	1.5e-41	5.16e-39	83.6144	downregulation
FOXP3	-6.20061	6.62101	-14.6463	1.62e-41	5.49e-39	83.5389	downregulation
PLEK	-38.5756	34.9191	-14.6343	1.85e-41	6.17e-39	83.4114	downregulation
CD74	-1198.92	1441.15	-14.629	1.96e-41	6.39e-39	83.3549	downregulation
FPR3	-39.2601	44.1798	-14.6286	1.96e-41	6.39e-39	83.3509	downregulation
ADAP2	-6.80826	13.0165	-14.5877	3.04e-41	9.77e-39	82.9172	downregulation
SLCO2B1	-11.8068	15.8269	-14.5207	6.23e-41	1.97e-38	82.2085	downregulation
SLC9A9	-4.25531	5.9893	-14.5186	6.37e-41	2e-38	82.1861	downregulation
PIK3CG	-4.41359	5.20676	-14.4636	1.14e-40	3.54e-38	81.6061	downregulation
NLRP3	-2.11471	3.07712	-14.4324	1.6e-40	4.88e-38	81.2769	downregulation
FLI1	-5.94643	8.99999	-14.4296	1.64e-40	4.97e-38	81.2475	downregulation
SPN	-7.04093	6.61331	-14.4146	1.93e-40	5.76e-38	81.0888	downregulation
FMNL1	-8.14571	11.1767	-14.38	2.79e-40	8.23e-38	80.7244	downregulation
JAML	-4.08525	3.70985	-14.3717	3.04e-40	8.88e-38	80.6374	downregulation
ARRB2	-13.3186	32.0518	-14.343	4.13e-40	1.19e-37	80.3361	downregulation
MS4A4A	-12.0705	14.051	-14.3324	4.62e-40	1.32e-37	80.2247	downregulation
VSIR	-13.3265	19.4116	-14.236	1.28e-39	3.54e-37	79.2131	downregulation
CD2	-50.7534	37.5807	-14.1816	2.28e-39	6.22e-37	78.644	downregulation
KCNAB2	-2.86823	4.27143	-14.1372	3.65e-39	9.74e-37	78.1803	downregulation
EBI3	-6.19771	6.75585	-14.1173	4.49e-39	1.19e-36	77.9729	downregulation
APOBEC3G	-8.5057	9.46629	-14.1049	5.13e-39	1.34e-36	77.8431	downregulation
PILRA	-9.24913	13.4138	-14.0474	9.38e-39	2.43e-36	77.2448	downregulation
CTSS	-86.8698	92.4704	-14.0352	1.07e-38	2.73e-36	77.1172	downregulation
SLA2	-5.36141	4.19939	-14.0093	1.4e-38	3.52e-36	76.8484	downregulation
EVI2B	-29.3047	27.961	-13.9899	1.72e-38	4.27e-36	76.6471	downregulation
CLIC2	-11.8663	16.5384	-13.9747	2.01e-38	4.96e-36	76.4892	downregulation
C1QC	-234.861	267.228	-13.9497	2.62e-38	6.32e-36	76.2302	downregulation
PLCB2	-4.88357	6.83593	-13.9254	3.37e-38	8e-36	75.978	downregulation
SERPING1	-84.8454	138.308	-13.9218	3.5e-38	8.23e-36	75.9411	downregulation
TBX21	-2.29331	1.75523	-13.9047	4.19e-38	9.76e-36	75.7634	downregulation
LSP1	-17.6732	24.7768	-13.8817	5.33e-38	1.23e-35	75.5253	downregulation
FAM78A	-5.30293	6.44272	-13.8789	5.49e-38	1.25e-35	75.4964	downregulation
HLA-DQB1	-71.7251	72.5467	-13.8773	5.58e-38	1.26e-35	75.4795	downregulation
LY86	-14.3032	21.8855	-13.8416	8.1e-38	1.82e-35	75.1111	downregulation
SLAMF8	-5.47669	4.97329	-13.8154	1.07e-37	2.37e-35	74.8403	downregulation
ARHGAP30	-18.671	21.3727	-13.8139	1.08e-37	2.39e-35	74.8245	downregulation
IGSF6	-11.7608	14.4619	-13.793	1.35e-37	2.94e-35	74.6093	downregulation
SCIMP	-2.87707	3.04584	-13.7887	1.41e-37	3.05e-35	74.565	downregulation
GIMAP6	-14.6172	20.402	-13.7706	1.7e-37	3.65e-35	74.379	downregulation
PDCD1LG2	-6.45734	7.07784	-13.7082	3.25e-37	6.93e-35	73.7367	downregulation
C1orf54	-9.23467	19.4594	-13.6613	5.29e-37	1.12e-34	73.2546	downregulation
LGMN	-51.3895	110.17	-13.6577	5.49e-37	1.15e-34	73.2176	downregulation
GZMA	-35.5614	26.634	-13.6433	6.37e-37	1.33e-34	73.0701	downregulation
APOL3	-17.6437	23.5884	-13.6372	6.79e-37	1.4e-34	73.0079	downregulation
TLR4	-3.94238	6.37025	-13.6212	8.01e-37	1.64e-34	72.8436	downregulation
CD300A	-7.87263	13.0131	-13.5486	1.7e-36	3.4e-34	72.1006	downregulation
NCF2	-18.2322	22.6984	-13.5476	1.72e-36	3.4e-34	72.0903	downregulation
SIGLEC9	-2.79992	4.55449	-13.4745	3.64e-36	7.17e-34	71.3448	downregulation
CXCR3	-11.9496	8.91834	-13.4716	3.76e-36	7.33e-34	71.3145	downregulation
TRAV13-1	-5.59284	4.18605	-13.4297	5.78e-36	1.12e-33	70.8884	downregulation
EMP3	-32.3201	57.4844	-13.4053	7.43e-36	1.43e-33	70.6407	downregulation
SLC15A3	-12.5702	18.095	-13.3993	7.9e-36	1.51e-33	70.5793	downregulation
ST8SIA4	-4.40249	7.57612	-13.3906	8.64e-36	1.64e-33	70.4906	downregulation
WAS	-15.5476	16.2558	-13.3834	9.3e-36	1.75e-33	70.4183	downregulation
TRAV8-6	-3.15139	2.41262	-13.382	9.44e-36	1.76e-33	70.4037	downregulation
FGR	-8.75737	9.98447	-13.3725	1.04e-35	1.93e-33	70.3075	downregulation
EMILIN2	-6.27426	8.85431	-13.3619	1.16e-35	2.13e-33	70.1995	downregulation
TRAC	-130.941	110.513	-13.3596	1.19e-35	2.17e-33	70.1762	downregulation
CASP1	-13.0683	18.1876	-13.3585	1.2e-35	2.18e-33	70.1656	downregulation
CYBB	-56.6659	55.6125	-13.3367	1.5e-35	2.7e-33	69.9435	downregulation
IFFO1	-3.36189	6.42859	-13.3328	1.56e-35	2.79e-33	69.9046	downregulation
HLA-DRB1	-942.853	1087.86	-13.304	2.1e-35	3.72e-33	69.6126	downregulation
PTPN7	-7.38329	6.31313	-13.3005	2.18e-35	3.83e-33	69.5775	downregulation
CSF1R	-32.7203	42.2849	-13.2941	2.32e-35	4.06e-33	69.513	downregulation
C1QB	-252.007	261.235	-13.2408	4e-35	6.91e-33	68.9736	downregulation
FYB1	-13.7445	13.0053	-13.2137	5.28e-35	8.93e-33	68.7001	downregulation
CLEC2B	-8.44353	14.4791	-13.1808	7.38e-35	1.23e-32	68.3693	downregulation
BIN2	-9.62815	10.0037	-13.1717	8.1e-35	1.33e-32	68.2771	downregulation
CCL4	-12.4819	12.9359	-13.1714	8.12e-35	1.33e-32	68.2744	downregulation
FMNL3	-5.42163	12.7941	-13.1453	1.06e-34	1.72e-32	68.0118	downregulation
IL18BP	-9.79829	11.7793	-13.1236	1.32e-34	2.13e-32	67.7929	downregulation
EPSTI1	-14.3519	17.2423	-13.1216	1.35e-34	2.16e-32	67.7736	downregulation
GPR183	-25.2904	25.4502	-13.1118	1.49e-34	2.38e-32	67.6744	downregulation
TRAV4	-3.24449	2.5103	-13.1034	1.62e-34	2.57e-32	67.5906	downregulation
TRPV2	-8.5082	11.4789	-13.0709	2.26e-34	3.55e-32	67.2639	downregulation
ITGAX	-9.11749	11.3931	-13.0621	2.46e-34	3.86e-32	67.1762	downregulation
APOBEC3C	-27.3968	38.1599	-13.0549	2.65e-34	4.13e-32	67.1042	downregulation
SASH3	-22.4882	20.6232	-13.0503	2.78e-34	4.3e-32	67.0577	downregulation
LAT2	-6.47391	10.3777	-13.0384	3.13e-34	4.82e-32	66.939	downregulation
CASP4	-9.94251	20.3631	-13.0219	3.7e-34	5.66e-32	66.7734	downregulation
APOL1	-67.7747	91.2584	-13.0191	3.81e-34	5.79e-32	66.7455	downregulation
MFNG	-8.43163	11.5593	-12.9732	6.05e-34	9.14e-32	66.287	downregulation
NECAP2	-11.0879	41.0211	-12.9463	7.94e-34	1.19e-31	66.0186	downregulation
C1QA	-246.288	251.743	-12.9414	8.35e-34	1.25e-31	65.9692	downregulation
TRIM22	-26.8107	36.0686	-12.9376	8.68e-34	1.29e-31	65.9312	downregulation
TAF5LP1	-3.75315	3.1682	-12.9296	9.4e-34	1.39e-31	65.8515	downregulation
TRAV26-1	-2.00234	1.51899	-12.9281	9.54e-34	1.4e-31	65.8368	downregulation
CST7	-27.5117	23.8395	-12.9259	9.76e-34	1.42e-31	65.8149	downregulation
FGD2	-2.25153	2.54666	-12.9121	1.12e-33	1.63e-31	65.6776	downregulation
ALOX5AP	-25.9323	40.0369	-12.9088	1.16e-33	1.67e-31	65.6441	downregulation
ADA2	-21.5942	27.804	-12.9012	1.25e-33	1.79e-31	65.5689	downregulation
CD96	-7.69455	6.04523	-12.8591	1.91e-33	2.71e-31	65.1503	downregulation
UBASH3A	-2.44547	1.93572	-12.8413	2.29e-33	3.22e-31	64.9733	downregulation
KLHL6	-3.38134	3.41121	-12.8349	2.44e-33	3.42e-31	64.9095	downregulation
ARHGAP25	-8.77817	9.55486	-12.8213	2.79e-33	3.87e-31	64.7748	downregulation
ZEB2	-2.9145	5.67536	-12.8134	3.02e-33	4.17e-31	64.6961	downregulation
IL12RB1	-3.31824	3.12143	-12.7807	4.2e-33	5.72e-31	64.3723	downregulation
HCST	-3.67047	3.74672	-12.7599	5.17e-33	7.01e-31	64.1664	downregulation
GRAP2	-2.19593	2.25406	-12.7187	7.8e-33	1.05e-30	63.7587	downregulation
CMKLR1	-7.76681	11.2168	-12.6819	1.13e-32	1.5e-30	63.3958	downregulation
TRAV2	-2.91014	2.18669	-12.6748	1.21e-32	1.61e-30	63.3251	downregulation
GIMAP1	-3.13372	4.09864	-12.6558	1.46e-32	1.92e-30	63.1386	downregulation
GPSM3	-34.673	44.6603	-12.6211	2.06e-32	2.7e-30	62.7965	downregulation
CRTAM	-2.66117	2.19907	-12.6112	2.28e-32	2.95e-30	62.6995	downregulation
GIMAP8	-7.93263	11.9254	-12.5816	3.06e-32	3.93e-30	62.409	downregulation
SIGLEC10	-4.96986	5.94147	-12.5679	3.5e-32	4.49e-30	62.2743	downregulation
CD6	-7.24649	6.13447	-12.5573	3.89e-32	4.96e-30	62.1697	downregulation
DOK3	-4.52624	7.17997	-12.5495	4.21e-32	5.33e-30	62.0932	downregulation
SH2B3	-8.4868	22.4049	-12.5481	4.26e-32	5.38e-30	62.0796	downregulation
TRAV8-4	-2.76743	2.10048	-12.5345	4.88e-32	6.13e-30	61.9462	downregulation
AC015911.3	-2.13037	1.81544	-12.5249	5.36e-32	6.7e-30	61.8526	downregulation
CD3G	-6.1274	4.64402	-12.5222	5.51e-32	6.83e-30	61.8259	downregulation
TFEC	-3.69185	4.10745	-12.5221	5.51e-32	6.83e-30	61.8251	downregulation
BTK	-6.82224	7.98603	-12.5094	6.25e-32	7.7e-30	61.7012	downregulation
LTA	-2.96489	2.29111	-12.4988	6.95e-32	8.47e-30	61.5968	downregulation
HLA-DRA	-2077.29	2248.72	-12.4644	9.75e-32	1.18e-29	61.2614	downregulation
TRAV14DV4	-2.15652	1.61927	-12.464	9.8e-32	1.18e-29	61.2567	downregulation
TRAV12-2	-3.94274	2.99054	-12.4503	1.12e-31	1.35e-29	61.1232	downregulation
CXCR6	-5.15444	4.46419	-12.4214	1.49e-31	1.78e-29	60.8414	downregulation
NCF1	-3.14983	3.07771	-12.4114	1.65e-31	1.96e-29	60.7442	downregulation
TMEM150B	-2.05961	2.24161	-12.3898	2.04e-31	2.41e-29	60.5339	downregulation
CD48	-8.61875	7.18158	-12.388	2.07e-31	2.44e-29	60.5165	downregulation
STX11	-2.38788	3.73986	-12.387	2.09e-31	2.46e-29	60.5065	downregulation
CCR1	-16.5896	20.6649	-12.3609	2.7e-31	3.16e-29	60.2528	downregulation
CD3D	-40.3341	29.132	-12.3599	2.73e-31	3.18e-29	60.2423	downregulation
TLR7	-4.66193	7.10015	-12.3529	2.93e-31	3.39e-29	60.175	downregulation
CTSW	-12.9691	10.6577	-12.3423	3.25e-31	3.75e-29	60.0714	downregulation
NRROS	-4.17533	7.32315	-12.3243	3.87e-31	4.45e-29	59.8975	downregulation
APOE	-246.472	330.974	-12.3146	4.26e-31	4.87e-29	59.8033	downregulation
XCL2	-4.36088	3.49261	-12.3125	4.35e-31	4.95e-29	59.7825	downregulation
PSTPIP1	-4.02747	3.65916	-12.3007	4.89e-31	5.51e-29	59.6678	downregulation
STAB1	-7.81738	15.0529	-12.2987	4.98e-31	5.59e-29	59.6492	downregulation
FCGR3A	-80.9685	108.358	-12.2945	5.19e-31	5.81e-29	59.6077	downregulation
LILRB4	-13.16	13.6834	-12.2872	5.58e-31	6.21e-29	59.5375	downregulation
CD5	-12.6257	9.60935	-12.2838	5.77e-31	6.39e-29	59.5042	downregulation
TRBV6-6	-2.30828	1.71754	-12.2796	6.01e-31	6.63e-29	59.4634	downregulation
BTN3A3	-11.7224	19.2075	-12.2759	6.23e-31	6.84e-29	59.428	downregulation
TNFAIP3	-19.9286	28.3508	-12.2699	6.6e-31	7.22e-29	59.3703	downregulation
TRAV21	-4.20917	3.15681	-12.2607	7.23e-31	7.87e-29	59.2811	downregulation
CD8A	-20.7475	16.717	-12.2343	9.36e-31	1.01e-28	59.0258	downregulation
MGAT1	-12.0285	42.4335	-12.2158	1.12e-30	1.21e-28	58.8467	downregulation
AC138207.5	-4.292	8.501	-12.2084	1.2e-30	1.29e-28	58.7759	downregulation
PARVG	-3.23408	4.13491	-12.1724	1.71e-30	1.82e-28	58.4287	downregulation
PRDM1	-7.15479	11.892	-12.1615	1.9e-30	2.01e-28	58.3235	downregulation
IRF1	-13.1728	19.4124	-12.1434	2.27e-30	2.38e-28	58.1499	downregulation
TRAV8-2	-2.55765	1.93861	-12.1432	2.27e-30	2.38e-28	58.1478	downregulation
PPP1R18	-27.6541	55.6989	-12.1302	2.58e-30	2.7e-28	58.0223	downregulation
CXCL9	-213.927	142.073	-12.1219	2.8e-30	2.91e-28	57.9428	downregulation
KCTD12	-35.2782	61.6688	-12.1171	2.93e-30	3.04e-28	57.8964	downregulation
IL21R	-3.35525	3.02426	-12.1108	3.12e-30	3.22e-28	57.8358	downregulation
CCL5	-129.013	97.822	-12.1057	3.28e-30	3.36e-28	57.7873	downregulation
CCR2	-6.39724	5.50098	-12.0894	3.84e-30	3.93e-28	57.6306	downregulation
CARD8-AS1	-2.32359	5.26168	-12.0829	4.09e-30	4.17e-28	57.568	downregulation
CD247	-6.52078	5.24881	-12.0735	4.48e-30	4.54e-28	57.4783	downregulation
LGALS9	-21.4952	30.3281	-12.0682	4.72e-30	4.77e-28	57.4272	downregulation
STAT4	-2.33173	2.35184	-12.0658	4.82e-30	4.86e-28	57.4048	downregulation
C1R	-80.8205	131.755	-12.0612	5.04e-30	5.06e-28	57.3604	downregulation
ADGRE5	-13.267	19.5928	-12.0594	5.13e-30	5.13e-28	57.343	downregulation
FCGR1A	-4.15807	5.97967	-12.0386	6.28e-30	6.25e-28	57.1437	downregulation
PTPRC	-31.3155	25.4151	-12.0354	6.48e-30	6.42e-28	57.1132	downregulation
TRBC2	-99.2955	75.4209	-12.0312	6.75e-30	6.66e-28	57.0729	downregulation
CTLA4	-4.82631	3.8747	-12.021	7.44e-30	7.32e-28	56.976	downregulation
GNG2	-5.25723	8.96498	-12.0085	8.4e-30	8.2e-28	56.8559	downregulation
ARHGAP15	-4.13381	4.61441	-12.0004	9.09e-30	8.83e-28	56.7789	downregulation
SERPINB9	-9.74047	14.5353	-11.9994	9.18e-30	8.89e-28	56.7691	downregulation
HCK	-17.5706	21.7048	-11.995	9.57e-30	9.24e-28	56.7271	downregulation
NKG7	-36.9376	26.7675	-11.9944	9.63e-30	9.26e-28	56.7209	downregulation
TRAF1	-9.47627	11.8066	-11.9923	9.83e-30	9.41e-28	56.7015	downregulation
TRAV12-1	-4.01705	2.84485	-11.9889	1.02e-29	9.65e-28	56.6691	downregulation
TRBV20-1	-11.606	8.34225	-11.9781	1.13e-29	1.06e-27	56.5655	downregulation
IL2RG	-14.6593	11.4424	-11.9631	1.3e-29	1.22e-27	56.4225	downregulation
CD3E	-35.1973	25.4958	-11.95	1.48e-29	1.38e-27	56.2975	downregulation
NAPSB	-19.4272	20.232	-11.949	1.49e-29	1.39e-27	56.2879	downregulation
TRAV16	-2.24111	1.73781	-11.913	2.11e-29	1.95e-27	55.9458	downregulation
TNFSF8	-3.36421	4.2317	-11.9124	2.12e-29	1.95e-27	55.9399	downregulation
CHST11	-10.334	19.2448	-11.9072	2.23e-29	2.05e-27	55.8901	downregulation
ICOS	-4.21803	3.24258	-11.8942	2.53e-29	2.31e-27	55.7672	downregulation
NPL	-7.3782	12.2356	-11.8935	2.55e-29	2.32e-27	55.7604	downregulation
CCR4	-5.94754	5.19749	-11.8883	2.68e-29	2.43e-27	55.7107	downregulation
TRAV12-3	-3.76091	2.73449	-11.8569	3.62e-29	3.27e-27	55.413	downregulation
CD40	-15.7913	19.5639	-11.8412	4.21e-29	3.78e-27	55.2644	downregulation
GYPC	-11.9359	18.1841	-11.8386	4.31e-29	3.87e-27	55.2394	downregulation
SLAMF7	-20.5522	15.7914	-11.8104	5.65e-29	5.05e-27	54.9722	downregulation
ETS1	-38.1958	57.7629	-11.7853	7.19e-29	6.38e-27	54.7348	downregulation
TRAV38-2DV8	-2.215	1.58322	-11.7849	7.22e-29	6.38e-27	54.7309	downregulation
ITGB7	-2.16758	2.47309	-11.7825	7.38e-29	6.5e-27	54.7087	downregulation
CD27	-9.61487	7.65998	-11.7565	9.46e-29	8.25e-27	54.463	downregulation
GIMAP2	-11.7827	19.1516	-11.7385	1.12e-28	9.76e-27	54.2939	downregulation
FOLR2	-19.746	22.5859	-11.7332	1.18e-28	1.02e-26	54.2431	downregulation
PLXNC1	-7.97985	15.4977	-11.7027	1.58e-28	1.36e-26	53.9564	downregulation
PRF1	-11.0561	8.6832	-11.6874	1.83e-28	1.57e-26	53.8126	downregulation
TRBC1	-61.5326	44.5743	-11.6851	1.87e-28	1.6e-26	53.7912	downregulation
KLRB1	-5.48972	4.72496	-11.6806	1.95e-28	1.67e-26	53.7487	downregulation
DOCK8	-7.94413	11.7772	-11.6784	1.99e-28	1.69e-26	53.728	downregulation
ACVRL1	-7.138	16.6369	-11.6699	2.16e-28	1.83e-26	53.6476	downregulation
LPXN	-22.1247	30.4643	-11.6635	2.3e-28	1.93e-26	53.5877	downregulation
FASLG	-3.37891	2.66125	-11.6606	2.36e-28	1.98e-26	53.5607	downregulation
VAV1	-7.41138	10.0637	-11.6208	3.44e-28	2.88e-26	53.1871	downregulation
HLA-DOA	-29.2127	29.7153	-11.6184	3.52e-28	2.94e-26	53.1646	downregulation
GIMAP7	-34.6613	36.444	-11.6145	3.65e-28	3.04e-26	53.1285	downregulation
DOCK11	-7.15089	11.4623	-11.6093	3.84e-28	3.18e-26	53.08	downregulation
PIK3AP1	-12.0778	15.6859	-11.6086	3.86e-28	3.19e-26	53.0735	downregulation
XCL1	-2.06842	1.93004	-11.6079	3.89e-28	3.2e-26	53.0666	downregulation
TRBV7-9	-8.85916	6.34007	-11.585	4.83e-28	3.97e-26	52.8526	downregulation
STK10	-6.93973	16.5076	-11.5752	5.3e-28	4.34e-26	52.7609	downregulation
TAGAP	-7.12767	7.48182	-11.546	6.99e-28	5.66e-26	52.488	downregulation
APOBEC3H	-2.18341	2.27812	-11.5286	8.23e-28	6.65e-26	52.3257	downregulation
VAMP5	-39.4887	76.12	-11.5151	9.35e-28	7.53e-26	52.1999	downregulation
TMEM140	-10.5677	31.277	-11.5069	1.01e-27	8.11e-26	52.1242	downregulation
C1S	-147.407	199.262	-11.5063	1.02e-27	8.13e-26	52.1181	downregulation
ARHGAP31	-6.41472	15.0629	-11.5044	1.03e-27	8.22e-26	52.1008	downregulation
TRAV17	-3.00491	2.28722	-11.4986	1.09e-27	8.66e-26	52.0469	downregulation
IL4I1	-15.5262	15.5379	-11.4949	1.13e-27	8.94e-26	52.0123	downregulation
RHOG	-27.8586	95.6203	-11.4922	1.16e-27	9.14e-26	51.9873	downregulation
TRBV18	-2.81448	2.1373	-11.4917	1.17e-27	9.15e-26	51.9827	downregulation
CLEC10A	-7.67806	6.28838	-11.488	1.21e-27	9.45e-26	51.9482	downregulation
TRBV6-5	-3.99871	3.05246	-11.4784	1.32e-27	1.03e-25	51.8583	downregulation
IGKC	-10566.6	9934.27	-11.4666	1.48e-27	1.15e-25	51.7487	downregulation
CD163	-29.0568	30.0351	-11.4562	1.63e-27	1.26e-25	51.6529	downregulation
IFI16	-41.3275	61.0869	-11.4381	1.93e-27	1.49e-25	51.4845	downregulation
RAC2	-48.453	55.3573	-11.4249	2.18e-27	1.68e-25	51.3624	downregulation
TIGIT	-6.3775	4.68011	-11.4141	2.42e-27	1.86e-25	51.262	downregulation
HLA-DRB6	-51.8209	56.2645	-11.3982	2.81e-27	2.14e-25	51.1147	downregulation
C3	-179.85	223.173	-11.3952	2.89e-27	2.2e-25	51.0869	downregulation
MAFB	-31.8476	69.6955	-11.392	2.97e-27	2.26e-25	51.0571	downregulation
LHFPL2	-14.1647	34.02	-11.3802	3.32e-27	2.52e-25	50.948	downregulation
PSMB9	-34.3216	38.6706	-11.3619	3.94e-27	2.97e-25	50.7792	downregulation
PSMB10	-14.3097	27.2771	-11.3583	4.07e-27	3.07e-25	50.7461	downregulation
SIRPG	-6.07937	4.3432	-11.3565	4.14e-27	3.11e-25	50.7295	downregulation
NLRC5	-9.78136	12.153	-11.347	4.53e-27	3.39e-25	50.6417	downregulation
PLEKHO1	-12.2815	23.947	-11.3308	5.27e-27	3.92e-25	50.4918	downregulation
TNFRSF9	-2.44229	2.18831	-11.3189	5.89e-27	4.37e-25	50.3826	downregulation
IKZF1	-7.35225	6.7096	-11.3134	6.2e-27	4.58e-25	50.3321	downregulation
FTH1P22	-2.79746	2.25052	-11.2984	7.13e-27	5.24e-25	50.1934	downregulation
IL32	-42.7903	46.4381	-11.2847	8.1e-27	5.94e-25	50.0676	downregulation
TRBV27	-4.78576	3.48577	-11.2656	9.68e-27	7.07e-25	49.8917	downregulation
TRAV19	-3.52346	3.20387	-11.2645	9.77e-27	7.12e-25	49.882	downregulation
LCK	-13.9346	10.8643	-11.2548	1.07e-26	7.78e-25	49.7927	downregulation
FPR1	-5.56129	8.22776	-11.2386	1.24e-26	9.01e-25	49.6442	downregulation
NCF1C	-4.02661	3.98815	-11.2304	1.34e-26	9.7e-25	49.5691	downregulation
GZMH	-10.1776	8.12195	-11.2262	1.4e-26	1.01e-24	49.5303	downregulation
TRAV9-2	-3.74777	2.7973	-11.2171	1.52e-26	1.09e-24	49.4472	downregulation
TRAV13-2	-2.29358	1.92236	-11.2161	1.53e-26	1.09e-24	49.4378	downregulation
BTN3A1	-15.3144	26.1829	-11.2159	1.53e-26	1.09e-24	49.4363	downregulation
LINC01857	-4.48894	3.87758	-11.2058	1.69e-26	1.2e-24	49.3435	downregulation
GBP1	-67.5335	63.2251	-11.1963	1.84e-26	1.3e-24	49.257	downregulation
P2RY13	-4.76017	6.07984	-11.1916	1.92e-26	1.36e-24	49.2141	downregulation
CD52	-74.6716	59.88	-11.1714	2.32e-26	1.63e-24	49.0291	downregulation
ZBED2	-2.62386	1.97759	-11.1587	2.61e-26	1.82e-24	48.913	downregulation
APOL2	-23.6597	50.9159	-11.1533	2.74e-26	1.9e-24	48.8638	downregulation
ZNF683	-5.02199	4.05887	-11.153	2.75e-26	1.9e-24	48.861	downregulation
C5AR1	-10.2354	17.2538	-11.1246	3.57e-26	2.46e-24	48.6023	downregulation
BTN3A2	-17.0006	28.2811	-11.1165	3.85e-26	2.63e-24	48.5283	downregulation
RASSF4	-9.09872	10.6673	-11.0998	4.49e-26	3.05e-24	48.3762	downregulation
APOL6	-25.044	40.2845	-11.0873	5.04e-26	3.42e-24	48.2622	downregulation
INPP5D	-9.4347	11.5773	-11.0824	5.27e-26	3.57e-24	48.2179	downregulation
CTSB	-133.547	340.286	-11.0792	5.43e-26	3.66e-24	48.1887	downregulation
AC015911.7	-2.27265	1.98568	-11.0771	5.53e-26	3.72e-24	48.1699	downregulation
HLA-DRB5	-340.938	355.38	-11.0621	6.35e-26	4.25e-24	48.0337	downregulation
SIGLEC1	-7.72229	10.1316	-11.0616	6.38e-26	4.26e-24	48.0286	downregulation
CIITA	-4.69838	4.93325	-11.0356	8.1e-26	5.38e-24	47.7934	downregulation
PIK3CD	-8.86782	10.537	-11.0332	8.28e-26	5.49e-24	47.7712	downregulation
TRBV5-1	-4.67338	3.36603	-11.0067	1.06e-25	6.96e-24	47.5313	downregulation
RNF166	-3.02419	7.56434	-10.9627	1.58e-25	1.04e-23	47.1334	downregulation
ARHGAP9	-5.27275	5.16007	-10.9448	1.86e-25	1.22e-23	46.972	downregulation
SLAMF1	-4.00564	3.03985	-10.9343	2.05e-25	1.34e-23	46.8779	downregulation
DPYD	-7.02959	13.56	-10.9291	2.15e-25	1.39e-23	46.8305	downregulation
PECAM1	-43.209	81.5356	-10.8974	2.87e-25	1.85e-23	46.5457	downregulation
IRF8	-14.9817	14.9065	-10.8954	2.92e-25	1.88e-23	46.527	downregulation
MSR1	-14.7175	24.18	-10.8762	3.48e-25	2.22e-23	46.3548	downregulation
TRBV4-1	-2.48099	1.92442	-10.8687	3.72e-25	2.37e-23	46.2872	downregulation
CSF2RA	-6.01584	8.51651	-10.867	3.78e-25	2.41e-23	46.2719	downregulation
TRBV30	-2.07209	1.57638	-10.844	4.66e-25	2.96e-23	46.0659	downregulation
GNLY	-7.93134	6.13045	-10.8176	5.92e-25	3.73e-23	45.8291	downregulation
TRBV4-2	-3.54513	2.52685	-10.8156	6.03e-25	3.79e-23	45.8115	downregulation
CELF2	-7.42665	10.8881	-10.8133	6.16e-25	3.86e-23	45.7914	downregulation
TRBV6-2	-2.77731	2.10055	-10.797	7.14e-25	4.46e-23	45.6449	downregulation
IL15RA	-8.24877	11.0254	-10.7911	7.53e-25	4.69e-23	45.5929	downregulation
TRBV5-4	-2.43782	1.82619	-10.785	7.96e-25	4.95e-23	45.5378	downregulation
LYN	-14.3091	21.5674	-10.7713	9.01e-25	5.59e-23	45.4156	downregulation
MYO1G	-3.25506	4.12589	-10.7677	9.3e-25	5.76e-23	45.3839	downregulation
CD300C	-3.0471	4.66209	-10.7652	9.51e-25	5.87e-23	45.3617	downregulation
NFAM1	-4.62796	7.49041	-10.7642	9.61e-25	5.92e-23	45.352	downregulation
CORO1A	-31.7719	30.626	-10.7541	1.05e-24	6.46e-23	45.2627	downregulation
AKNA	-8.87092	12.5282	-10.7453	1.14e-24	6.98e-23	45.1838	downregulation
CD38	-4.87228	3.51251	-10.7435	1.16e-24	7.08e-23	45.1681	downregulation
TRAV3	-2.38939	1.79451	-10.7332	1.27e-24	7.75e-23	45.0758	downregulation
RASAL3	-7.07882	7.34731	-10.7252	1.37e-24	8.31e-23	45.0049	downregulation
ITK	-4.04406	2.96437	-10.7241	1.38e-24	8.37e-23	44.9949	downregulation
MARCHF1	-2.82169	5.57617	-10.7158	1.49e-24	9e-23	44.9212	downregulation
TRGV10	-2.79402	2.19584	-10.7027	1.67e-24	1.01e-22	44.8052	downregulation
CFH	-14.2522	24.5884	-10.6483	2.73e-24	1.64e-22	44.3225	downregulation
LILRA6	-2.15497	3.03254	-10.6404	2.93e-24	1.76e-22	44.2525	downregulation
TRBV19	-6.45864	4.79999	-10.6222	3.45e-24	2.07e-22	44.0914	downregulation
ALOX5	-13.446	21.8342	-10.6188	3.55e-24	2.12e-22	44.0615	downregulation
JAK3	-7.94651	7.69169	-10.6155	3.66e-24	2.18e-22	44.032	downregulation
S1PR4	-4.99584	4.08522	-10.6015	4.15e-24	2.46e-22	43.9085	downregulation
MLKL	-3.49948	7.00746	-10.5914	4.54e-24	2.69e-22	43.8195	downregulation
KCNA3	-2.27923	1.98039	-10.573	5.35e-24	3.16e-22	43.6574	downregulation
IL16	-4.53786	5.43031	-10.5656	5.72e-24	3.36e-22	43.5918	downregulation
TRAV41	-2.05889	1.53408	-10.549	6.63e-24	3.87e-22	43.4458	downregulation
GZMK	-6.97133	4.9114	-10.5436	6.96e-24	4.05e-22	43.3982	downregulation
TRBV6-1	-2.74584	2.08478	-10.5371	7.37e-24	4.28e-22	43.3412	downregulation
SCARF1	-2.06156	5.87107	-10.534	7.58e-24	4.39e-22	43.3139	downregulation
LAX1	-5.15294	3.97058	-10.5221	8.43e-24	4.87e-22	43.2092	downregulation
SIGLEC14	-4.05504	5.11202	-10.5176	8.77e-24	5.04e-22	43.1698	downregulation
ICAM2	-2.48431	4.54932	-10.5176	8.77e-24	5.04e-22	43.1697	downregulation
TRBV29-1	-6.37395	4.64236	-10.4986	1.04e-23	5.96e-22	43.003	downregulation
OLR1	-14.9134	26.2065	-10.4776	1.25e-23	7.15e-22	42.8189	downregulation
ENG	-36.9361	95.8033	-10.4688	1.35e-23	7.72e-22	42.7417	downregulation
TCN2	-15.0545	28.7155	-10.4354	1.82e-23	1.04e-21	42.4495	downregulation
CD7	-7.53041	6.54426	-10.4262	1.97e-23	1.12e-21	42.3695	downregulation
RGS1	-37.5476	52.4507	-10.422	2.05e-23	1.16e-21	42.3329	downregulation
CCDC69	-12.1273	16.2945	-10.4165	2.15e-23	1.21e-21	42.2852	downregulation
CTSC	-11.2377	15.2111	-10.405	2.38e-23	1.34e-21	42.1842	downregulation
TRBV10-3	-2.88933	2.18443	-10.3901	2.71e-23	1.52e-21	42.0548	downregulation
AXL	-17.5082	42.2607	-10.3868	2.79e-23	1.56e-21	42.0264	downregulation
CD28	-3.67059	3.5782	-10.3736	3.14e-23	1.76e-21	41.9109	downregulation
RASSF2	-12.8652	21.3954	-10.3727	3.16e-23	1.76e-21	41.9035	downregulation
TRAV29DV5	-2.4707	1.8624	-10.3569	3.64e-23	2.02e-21	41.7663	downregulation
TNFSF13B	-15.3644	17.6444	-10.3073	5.63e-23	3.11e-21	41.3353	downregulation
VSIG4	-21.4013	26.3365	-10.2984	6.09e-23	3.36e-21	41.2583	downregulation
HK3	-4.8092	4.81418	-10.2905	6.52e-23	3.59e-21	41.1899	downregulation
PYHIN1	-3.33772	2.50261	-10.2576	8.7e-23	4.77e-21	40.9057	downregulation
EOMES	-3.5623	2.7471	-10.2382	1.03e-22	5.64e-21	40.7387	downregulation
GPR171	-4.93479	3.67084	-10.2205	1.2e-22	6.55e-21	40.5857	downregulation
SH2D1A	-6.23473	4.44627	-10.219	1.22e-22	6.62e-21	40.573	downregulation
PLA2G7	-15.0321	16.3952	-10.2162	1.25e-22	6.77e-21	40.5491	downregulation
ITGAL	-8.48299	10.4591	-10.2007	1.43e-22	7.74e-21	40.4154	downregulation
SIT1	-9.51582	7.18935	-10.1997	1.44e-22	7.79e-21	40.4066	downregulation
CCL2	-32.3585	44.7015	-10.1919	1.54e-22	8.32e-21	40.34	downregulation
PDE6G	-2.67741	3.08435	-10.1889	1.59e-22	8.52e-21	40.3141	downregulation
AL133371.2	-2.30588	3.24295	-10.1499	2.23e-22	1.19e-20	39.9796	downregulation
PDCD1	-4.43965	3.3664	-10.1422	2.38e-22	1.27e-20	39.9132	downregulation
TGFBR2	-32.9584	59.1627	-10.1329	2.58e-22	1.37e-20	39.8337	downregulation
AL365361.1	-4.12354	3.42934	-10.1287	2.68e-22	1.42e-20	39.7979	downregulation
ADPRH	-3.61078	10.7261	-10.1249	2.77e-22	1.46e-20	39.765	downregulation
MAN2B1	-15.6135	46.5572	-10.1212	2.86e-22	1.5e-20	39.7337	downregulation
PIM2	-28.3729	38.3199	-10.105	3.29e-22	1.72e-20	39.5957	downregulation
VCAM1	-20.292	24.2632	-10.0924	3.67e-22	1.91e-20	39.4876	downregulation
NMI	-11.8707	27.7626	-10.0868	3.85e-22	2e-20	39.4399	downregulation
SP140	-3.82504	3.36252	-10.0824	4e-22	2.07e-20	39.4023	downregulation
NFKBIE	-12.5128	27.8816	-10.0591	4.89e-22	2.53e-20	39.2039	downregulation
TRAV8-3	-3.89172	3.02615	-10.0532	5.14e-22	2.65e-20	39.1536	downregulation
RIN3	-3.64027	8.48355	-10.0489	5.34e-22	2.74e-20	39.1171	downregulation
TYMP	-41.4299	73.8019	-10.0338	6.08e-22	3.12e-20	38.9886	downregulation
NPC2	-52.2657	136.983	-10.0189	6.92e-22	3.54e-20	38.8617	downregulation
THEMIS	-2.29578	1.96134	-10.0035	7.9e-22	4.03e-20	38.7309	downregulation
TRBV9	-3.40297	2.72961	-10.0013	8.04e-22	4.1e-20	38.7128	downregulation
TRBV11-2	-2.4731	1.80581	-9.99771	8.3e-22	4.22e-20	38.682	downregulation
TRGC2	-5.40181	4.70384	-9.99698	8.35e-22	4.24e-20	38.6758	downregulation
ACSL5	-10.4714	16.6131	-9.99041	8.84e-22	4.47e-20	38.6201	downregulation
RFTN1	-12.6927	24.8851	-9.98947	8.91e-22	4.5e-20	38.6122	downregulation
ENTPD1	-2.81678	9.47957	-9.97232	1.03e-21	5.21e-20	38.4669	downregulation
SLC1A3	-7.05776	10.7547	-9.97128	1.04e-21	5.24e-20	38.4581	downregulation
GZMB	-15.6585	10.3373	-9.9671	1.08e-21	5.42e-20	38.4227	downregulation
GVINP1	-3.22376	2.70611	-9.95967	1.15e-21	5.77e-20	38.3598	downregulation
TLR8	-3.52842	3.03342	-9.95933	1.15e-21	5.77e-20	38.357	downregulation
GPR174	-3.87966	2.84057	-9.9557	1.19e-21	5.95e-20	38.3263	downregulation
CARD11	-5.70585	5.58002	-9.93141	1.47e-21	7.31e-20	38.1211	downregulation
TRAT1	-3.81052	2.64911	-9.92624	1.53e-21	7.62e-20	38.0774	downregulation
PRKCQ	-3.14138	2.96713	-9.92484	1.55e-21	7.7e-20	38.0657	downregulation
TRBV2	-3.78285	2.62881	-9.91984	1.62e-21	8.02e-20	38.0234	downregulation
LCP1	-78.1635	117.233	-9.90594	1.82e-21	9.02e-20	37.9063	downregulation
SH2D3C	-5.67016	12.1475	-9.89869	1.94e-21	9.54e-20	37.8453	downregulation
LIX1L	-7.45866	19.2202	-9.88189	2.24e-21	1.1e-19	37.7038	downregulation
ARPC2	-28.344	131.49	-9.87382	2.4e-21	1.17e-19	37.636	downregulation
RCSD1	-7.94075	10.0315	-9.86057	2.68e-21	1.31e-19	37.5247	downregulation
CD14	-70.4808	123.798	-9.84004	3.2e-21	1.55e-19	37.3523	downregulation
MAF	-7.75017	17.7722	-9.82999	3.48e-21	1.69e-19	37.2682	downregulation
SLAMF6	-12.2744	8.72069	-9.81994	3.79e-21	1.83e-19	37.1839	downregulation
BIRC3	-17.8425	18.6055	-9.78658	5.03e-21	2.42e-19	36.905	downregulation
CTSL	-25.2015	57.9425	-9.78214	5.23e-21	2.51e-19	36.8679	downregulation
HLA-DQA2	-71.2747	68.3252	-9.78181	5.24e-21	2.51e-19	36.8651	downregulation
IL7R	-23.5731	18.3427	-9.76896	5.85e-21	2.8e-19	36.7579	downregulation
WDFY4	-3.46148	3.66178	-9.76797	5.89e-21	2.81e-19	36.7496	downregulation
TRBV3-1	-3.92106	2.90182	-9.76697	5.94e-21	2.83e-19	36.7413	downregulation
FCGR2A	-11.7837	21.5385	-9.76552	6.02e-21	2.86e-19	36.7292	downregulation
GPR34	-8.25842	15.1186	-9.76442	6.07e-21	2.88e-19	36.72	downregulation
CD8B	-2.50877	2.2692	-9.75238	6.73e-21	3.18e-19	36.6196	downregulation
STAT1	-95.969	156.967	-9.74065	7.43e-21	3.51e-19	36.5219	downregulation
PSMB8	-41.3926	80.1594	-9.71938	8.89e-21	4.18e-19	36.345	downregulation
TGFB1	-20.1676	55.8272	-9.68547	1.18e-20	5.51e-19	36.0634	downregulation
TRBV5-6	-2.61161	1.90424	-9.67341	1.31e-20	6.07e-19	35.9636	downregulation
GBP2	-38.2549	57.5441	-9.65693	1.5e-20	6.95e-19	35.8271	downregulation
RAB33A	-2.25958	3.51607	-9.63969	1.74e-20	8e-19	35.6846	downregulation
FCGR2B	-3.21702	5.06911	-9.63721	1.77e-20	8.15e-19	35.6641	downregulation
TMEM119	-30.7349	49.7884	-9.62466	1.97e-20	9.02e-19	35.5604	downregulation
PSMB8-AS1	-4.47212	6.87015	-9.62079	2.04e-20	9.29e-19	35.5285	downregulation
GGTA1	-3.39314	5.70151	-9.61463	2.14e-20	9.76e-19	35.4777	downregulation
CD40LG	-4.164	3.23541	-9.61063	2.22e-20	1.01e-18	35.4447	downregulation
MAP4K1	-5.59324	5.58193	-9.58136	2.83e-20	1.28e-18	35.2036	downregulation
IL2RA	-3.96103	3.55743	-9.57645	2.95e-20	1.33e-18	35.1633	downregulation
PTPN22	-4.16555	4.32638	-9.56336	3.29e-20	1.48e-18	35.0556	downregulation
STK17B	-14.0041	28.2571	-9.56174	3.33e-20	1.5e-18	35.0423	downregulation
GMIP	-7.65338	22.8427	-9.5612	3.35e-20	1.5e-18	35.0379	downregulation
DSE	-2.52368	6.37053	-9.52957	4.36e-20	1.95e-18	34.7784	downregulation
PML	-7.7407	21.4489	-9.51368	4.97e-20	2.21e-18	34.6483	downregulation
TREM2	-31.3017	58.5051	-9.50703	5.26e-20	2.34e-18	34.5938	downregulation
TRIM21	-15.2764	43.629	-9.4983	5.65e-20	2.51e-18	34.5225	downregulation
PRKCB	-4.26523	3.36426	-9.49017	6.05e-20	2.68e-18	34.456	downregulation
B2M	-819.391	1557.75	-9.4819	6.48e-20	2.86e-18	34.3885	downregulation
TNFAIP8	-5.13433	9.31966	-9.481	6.52e-20	2.88e-18	34.3811	downregulation
SEMA4D	-3.93204	10.2099	-9.46236	7.61e-20	3.34e-18	34.2291	downregulation
LYL1	-2.3228	4.01715	-9.44524	8.77e-20	3.84e-18	34.0896	downregulation
NLRC3	-2.71012	3.8707	-9.44329	8.91e-20	3.9e-18	34.0737	downregulation
MERTK	-3.96569	9.08628	-9.43259	9.74e-20	4.25e-18	33.9867	downregulation
TNFRSF4	-3.92539	6.20198	-9.41065	1.17e-19	5.09e-18	33.8083	downregulation
GZMM	-6.60598	5.14139	-9.39653	1.31e-19	5.7e-18	33.6937	downregulation
LGALS2	-9.36512	8.52157	-9.395	1.33e-19	5.75e-18	33.6813	downregulation
GPR84	-2.85313	3.77982	-9.38962	1.39e-19	6e-18	33.6377	downregulation
CD1C	-3.42807	3.43585	-9.37874	1.52e-19	6.54e-18	33.5495	downregulation
TRIM69	-6.67116	16.0877	-9.35083	1.91e-19	8.18e-18	33.3237	downregulation
SYK	-12.2098	27.0112	-9.34354	2.03e-19	8.66e-18	33.2648	downregulation
GAL3ST4	-8.69812	20.4567	-9.34177	2.06e-19	8.77e-18	33.2505	downregulation
GM2A	-37.105	99.5937	-9.29391	3.04e-19	1.29e-17	32.8647	downregulation
IL3RA	-7.82339	18.9563	-9.29331	3.06e-19	1.29e-17	32.8599	downregulation
TESPA1	-3.14687	2.66079	-9.28035	3.4e-19	1.44e-17	32.7556	downregulation
ADAM19	-6.79813	12.6179	-9.26879	3.74e-19	1.57e-17	32.6628	downregulation
TRBV28	-6.63876	4.89137	-9.25625	4.14e-19	1.74e-17	32.5621	downregulation
CLEC4E	-3.94552	3.10849	-9.25206	4.28e-19	1.8e-17	32.5285	downregulation
HLA-DQB1-AS1	-2.34166	2.71442	-9.22034	5.54e-19	2.32e-17	32.2745	downregulation
CD83	-17.4894	31.2909	-9.21452	5.81e-19	2.42e-17	32.2279	downregulation
HLA-F	-31.7885	42.2247	-9.21041	6.01e-19	2.5e-17	32.1951	downregulation
RNF19B	-15.5717	50.904	-9.19632	6.74e-19	2.79e-17	32.0825	downregulation
MPP1	-5.53084	13.4265	-9.17964	7.71e-19	3.19e-17	31.9494	downregulation
CCL4L2	-6.83999	10.3744	-9.16477	8.7e-19	3.59e-17	31.831	downregulation
SH3BGRL3	-137.18	422.64	-9.16385	8.76e-19	3.61e-17	31.8236	downregulation
STARD8	-2.15668	6.33838	-9.12509	1.2e-18	4.93e-17	31.5155	downregulation
OSCAR	-5.69536	9.0715	-9.12239	1.22e-18	5.03e-17	31.4941	downregulation
SH2D2A	-4.57831	6.22734	-9.12088	1.24e-18	5.08e-17	31.4821	downregulation
HEG1	-14.3467	35.6306	-9.1106	1.35e-18	5.5e-17	31.4005	downregulation
MDFIC	-10.4661	28.9062	-9.10741	1.38e-18	5.64e-17	31.3752	downregulation
RGL1	-7.8111	18.0443	-9.08724	1.63e-18	6.61e-17	31.2155	downregulation
LAP3	-49.4774	129.935	-9.04615	2.26e-18	9.16e-17	30.891	downregulation
IGKJ1	-55.9073	46.5528	-9.0435	2.31e-18	9.34e-17	30.8701	downregulation
TAP2	-11.5452	17.2804	-9.03835	2.41e-18	9.72e-17	30.8295	downregulation
ANTXR2	-5.259	14.3477	-8.99814	3.32e-18	1.33e-16	30.5131	downregulation
TRAF3IP3	-3.61451	3.53737	-8.99102	3.51e-18	1.41e-16	30.4572	downregulation
AC004585.1	-2.68774	2.4803	-8.95151	4.81e-18	1.92e-16	30.1476	downregulation
CALHM6	-2.51343	2.01973	-8.94861	4.92e-18	1.96e-16	30.1249	downregulation
COTL1	-39.7231	64.3277	-8.9433	5.14e-18	2.04e-16	30.0834	downregulation
STING1	-11.6378	35.0492	-8.93196	5.62e-18	2.23e-16	29.9948	downregulation
HLA-A	-562.524	1003.57	-8.91941	6.21e-18	2.44e-16	29.8968	downregulation
FAS	-4.54147	9.18063	-8.90324	7.06e-18	2.76e-16	29.7707	downregulation
RAPGEF1	-10.6948	45.3743	-8.89739	7.39e-18	2.89e-16	29.7251	downregulation
SP100	-6.67403	22.2017	-8.88511	8.15e-18	3.18e-16	29.6296	downregulation
STAT2	-19.5452	71.6002	-8.88466	8.18e-18	3.18e-16	29.6261	downregulation
FNBP1	-11.5431	35.1173	-8.87682	8.7e-18	3.38e-16	29.5651	downregulation
FYN	-9.01538	16.064	-8.84823	1.09e-17	4.22e-16	29.343	downregulation
PLAC8	-2.83327	2.39295	-8.84055	1.16e-17	4.47e-16	29.2835	downregulation
GBP5	-18.9004	12.7457	-8.8082	1.49e-17	5.75e-16	29.0332	downregulation
SH3KBP1	-12.6506	26.733	-8.76743	2.06e-17	7.86e-16	28.7186	downregulation
TNFRSF17	-7.6338	5.88411	-8.76262	2.14e-17	8.15e-16	28.6816	downregulation
CD37	-18.0663	17.003	-8.75895	2.2e-17	8.38e-16	28.6533	downregulation
P2RY8	-6.04667	6.23083	-8.75496	2.27e-17	8.63e-16	28.6226	downregulation
TRDV1	-2.73827	2.01563	-8.75472	2.27e-17	8.63e-16	28.6208	downregulation
TLR1	-5.58156	9.26616	-8.7397	2.56e-17	9.68e-16	28.5053	downregulation
TMC8	-9.15306	8.54195	-8.73682	2.61e-17	9.88e-16	28.4832	downregulation
C16orf54	-6.40759	5.80143	-8.72847	2.79e-17	1.05e-15	28.419	downregulation
APOC1	-54.6076	63.5996	-8.72784	2.8e-17	1.05e-15	28.4142	downregulation
ADAMDEC1	-21.4996	15.7929	-8.72053	2.97e-17	1.11e-15	28.3582	downregulation
CD69	-8.78955	8.23451	-8.71938	3e-17	1.12e-15	28.3493	downregulation
CNRIP1	-3.42059	8.75974	-8.7016	3.44e-17	1.28e-15	28.2131	downregulation
SAMD9L	-20.5371	29.127	-8.69514	3.62e-17	1.35e-15	28.1636	downregulation
TRBV12-4	-2.73156	2.0136	-8.66987	4.4e-17	1.64e-15	27.9704	downregulation
ITM2A	-27.0817	36.9194	-8.66029	4.74e-17	1.76e-15	27.8973	downregulation
RCBTB2	-3.85517	13.6425	-8.65299	5.02e-17	1.86e-15	27.8417	downregulation
NLRP1	-2.36496	4.09764	-8.64768	5.23e-17	1.93e-15	27.8011	downregulation
CARD6	-3.67963	8.06865	-8.63065	5.97e-17	2.2e-15	27.6715	downregulation
AIM2	-6.20956	4.6031	-8.63045	5.98e-17	2.2e-15	27.67	downregulation
MMP19	-4.82573	10.0112	-8.59665	7.76e-17	2.85e-15	27.4132	downregulation
CCRL2	-2.21107	4.37998	-8.58498	8.49e-17	3.11e-15	27.3247	downregulation
TLR2	-6.66243	12.3523	-8.58213	8.68e-17	3.17e-15	27.3031	downregulation
LMO2	-5.8755	16.3248	-8.58088	8.77e-17	3.2e-15	27.2936	downregulation
OLFML1	-6.30956	14.4504	-8.57633	9.08e-17	3.31e-15	27.2591	downregulation
CCR8	-2.18987	2.5464	-8.55431	1.08e-16	3.9e-15	27.0926	downregulation
DEPP1	-47.9854	82.0396	-8.55161	1.1e-16	3.98e-15	27.0722	downregulation
ZAP70	-4.53998	3.57046	-8.54669	1.14e-16	4.12e-15	27.035	downregulation
SIPA1	-9.75858	28.6602	-8.53601	1.24e-16	4.46e-15	26.9544	downregulation
IGHG1	-3651.29	2755.81	-8.52018	1.4e-16	5.02e-15	26.835	downregulation
TAP1	-64.3109	81.8891	-8.50023	1.63e-16	5.8e-15	26.6849	downregulation
SPOCK2	-19.6863	19.123	-8.49716	1.67e-16	5.93e-15	26.6618	downregulation
LRRC8C	-3.55468	7.28411	-8.49633	1.68e-16	5.96e-15	26.6556	downregulation
POU2AF1	-6.53657	4.83549	-8.48919	1.77e-16	6.28e-15	26.6019	downregulation
LBH	-21.9718	52.4749	-8.45417	2.32e-16	8.15e-15	26.3393	downregulation
ACAP1	-5.07435	4.85928	-8.45286	2.34e-16	8.22e-15	26.3294	downregulation
MSN	-101.146	225.663	-8.44687	2.45e-16	8.57e-15	26.2846	downregulation
SERPINF1	-98.7577	213.242	-8.43381	2.7e-16	9.45e-15	26.1869	downregulation
CD274	-3.89973	4.82557	-8.41871	3.03e-16	1.05e-14	26.0742	downregulation
RAB8B	-7.91025	24.332	-8.41783	3.05e-16	1.06e-14	26.0676	downregulation
PIP4K2A	-10.0296	34.3591	-8.41297	3.17e-16	1.1e-14	26.0313	downregulation
GLIPR1	-5.45296	11.7923	-8.40861	3.27e-16	1.13e-14	25.9988	downregulation
PALD1	-4.65427	11.8737	-8.40297	3.42e-16	1.18e-14	25.9567	downregulation
CARD16	-8.76932	10.544	-8.39385	3.66e-16	1.26e-14	25.8888	downregulation
RAP2B	-6.80766	21.46	-8.38755	3.84e-16	1.32e-14	25.8419	downregulation
RASSF5	-7.98052	14.6601	-8.38039	4.06e-16	1.39e-14	25.7886	downregulation
RUNX3	-10.4783	13.931	-8.37203	4.32e-16	1.48e-14	25.7264	downregulation
SIRPA	-20.8463	42.6015	-8.36831	4.44e-16	1.52e-14	25.6988	downregulation
ZBP1	-3.06154	2.82304	-8.35905	4.77e-16	1.63e-14	25.6301	downregulation
MCOLN2	-2.79395	4.48895	-8.35624	4.87e-16	1.66e-14	25.6092	downregulation
SIGLEC8	-2.19212	4.24341	-8.35414	4.95e-16	1.68e-14	25.5936	downregulation
PARP14	-25.8926	52.6803	-8.35086	5.07e-16	1.72e-14	25.5693	downregulation
GPNMB	-80.1638	160.711	-8.35075	5.08e-16	1.72e-14	25.5684	downregulation
DOCK10	-4.63471	10.2283	-8.31884	6.46e-16	2.17e-14	25.3322	downregulation
COL15A1	-31.8436	77.1628	-8.30937	6.93e-16	2.32e-14	25.2622	downregulation
LINC02446	-3.27927	2.24916	-8.29163	7.92e-16	2.65e-14	25.1312	downregulation
HMOX1	-40.6543	75.0729	-8.27495	8.98e-16	2.99e-14	25.0083	downregulation
TRDC	-5.57309	5.70102	-8.27313	9.1e-16	3.03e-14	24.9948	downregulation
CD72	-4.65995	5.19713	-8.23362	1.22e-15	4.02e-14	24.7045	downregulation
POU2F2	-3.20918	3.6529	-8.23279	1.23e-15	4.04e-14	24.6984	downregulation
CPVL	-15.6315	22.7079	-8.2061	1.5e-15	4.91e-14	24.5029	downregulation
CASP10	-2.94643	5.59078	-8.19793	1.6e-15	5.21e-14	24.4432	downregulation
NFATC2	-4.96526	10.6418	-8.19322	1.65e-15	5.39e-14	24.4087	downregulation
HSD11B1	-7.25885	6.82058	-8.18208	1.8e-15	5.84e-14	24.3274	downregulation
CYTIP	-12.5279	14.7113	-8.18	1.82e-15	5.92e-14	24.3122	downregulation
GNAI2	-28.7979	149.038	-8.16832	1.99e-15	6.43e-14	24.227	downregulation
CCDC88B	-3.10095	4.38701	-8.16724	2.01e-15	6.47e-14	24.2191	downregulation
HCP5	-10.0289	16.5722	-8.15604	2.18e-15	7.02e-14	24.1376	downregulation
HNRNPA1P21	-4.62927	5.5308	-8.15472	2.2e-15	7.07e-14	24.1279	downregulation
ARHGAP45	-9.37245	17.7508	-8.14045	2.45e-15	7.83e-14	24.0241	downregulation
RAP1A	-8.17849	46.1982	-8.13195	2.61e-15	8.32e-14	23.9624	downregulation
SEPTIN6	-12.5234	30.4018	-8.11692	2.91e-15	9.27e-14	23.8533	downregulation
DAB2	-14.9255	37.4583	-8.08585	3.66e-15	1.16e-13	23.6283	downregulation
AKR1B1	-18.5183	35.4069	-8.08108	3.79e-15	1.2e-13	23.5938	downregulation
SLFN11	-9.4702	18.5526	-8.0788	3.86e-15	1.21e-13	23.5773	downregulation
S1PR1	-9.11747	17.0727	-8.06532	4.26e-15	1.34e-13	23.48	downregulation
LIMD2	-11.0602	13.4289	-8.04375	4.99e-15	1.55e-13	23.3245	downregulation
VWF	-28.0037	62.2081	-8.01735	6.06e-15	1.87e-13	23.1347	downregulation
MAP7D1	-13.595	60.4263	-8.00734	6.52e-15	2.01e-13	23.0628	downregulation
SEL1L3	-13.0497	18.4868	-8.00252	6.75e-15	2.08e-13	23.0282	downregulation
DEF6	-10.859	28.934	-7.99606	7.08e-15	2.17e-13	22.9819	downregulation
CMTM3	-24.3458	70.804	-7.9922	7.28e-15	2.23e-13	22.9542	downregulation
LPAR5	-3.81955	8.43508	-7.98364	7.75e-15	2.36e-13	22.8929	downregulation
MAP3K14	-3.0565	9.10088	-7.98027	7.94e-15	2.42e-13	22.8688	downregulation
CD200	-6.28436	16.0964	-7.97083	8.51e-15	2.59e-13	22.8013	downregulation
HLA-H	-39.6892	74.2998	-7.95629	9.46e-15	2.87e-13	22.6974	downregulation
MYO9B	-7.48665	32.6716	-7.94362	1.04e-14	3.12e-13	22.607	downregulation
AC008875.3	-2.84623	4.16437	-7.93425	1.11e-14	3.33e-13	22.5403	downregulation
CD84	-9.5312	9.98955	-7.91936	1.24e-14	3.7e-13	22.4343	downregulation
HLA-DOB	-5.34428	4.67821	-7.91712	1.26e-14	3.75e-13	22.4184	downregulation
IGHV4-34	-110.978	88.8984	-7.91601	1.27e-14	3.78e-13	22.4105	downregulation
CD180	-3.91721	5.71603	-7.91282	1.3e-14	3.86e-13	22.3878	downregulation
CYBA	-27.8336	57.8943	-7.90928	1.33e-14	3.96e-13	22.3627	downregulation
TRANK1	-4.70012	13.2433	-7.90795	1.34e-14	3.99e-13	22.3532	downregulation
CDC42SE2	-10.7001	40.325	-7.90405	1.38e-14	4.1e-13	22.3256	downregulation
GBP1P1	-8.64676	6.85824	-7.90162	1.41e-14	4.17e-13	22.3083	downregulation
CLEC7A	-9.76095	11.8358	-7.89106	1.52e-14	4.48e-13	22.2334	downregulation
DYSF	-4.54378	12.7404	-7.88151	1.63e-14	4.79e-13	22.1656	downregulation
FTL	-3004.17	7801.3	-7.86169	1.88e-14	5.49e-13	22.0254	downregulation
RGS19	-9.12902	31.421	-7.85002	2.04e-14	5.95e-13	21.9429	downregulation
NFKB2	-13.1376	39.6482	-7.84862	2.06e-14	5.99e-13	21.933	downregulation
RAB27A	-6.22112	19.3596	-7.84699	2.09e-14	6.06e-13	21.9215	downregulation
OAF	-12.486	35.6182	-7.8454	2.11e-14	6.12e-13	21.9103	downregulation
IFNG	-2.0545	1.34647	-7.83777	2.23e-14	6.45e-13	21.8565	downregulation
PSME2	-44.2463	126.263	-7.83521	2.27e-14	6.56e-13	21.8384	downregulation
TBC1D10C	-5.26291	5.26487	-7.83454	2.28e-14	6.59e-13	21.8337	downregulation
CD1E	-3.64063	3.65874	-7.83395	2.29e-14	6.61e-13	21.8295	downregulation
AC018755.4	-2.07764	2.61085	-7.83264	2.31e-14	6.66e-13	21.8203	downregulation
SLFN5	-15.0577	28.9615	-7.79884	2.95e-14	8.4e-13	21.5825	downregulation
PPM1M	-5.01254	21.6106	-7.78262	3.31e-14	9.36e-13	21.4687	downregulation
CTSZ	-143.855	437.437	-7.77326	3.54e-14	9.97e-13	21.403	downregulation
SELP	-7.20304	9.27035	-7.75493	4.04e-14	1.13e-12	21.2747	downregulation
PLEKHM2	-8.93527	49.1374	-7.74547	4.32e-14	1.21e-12	21.2086	downregulation
IGHJ3	-38.1017	31.3238	-7.74479	4.34e-14	1.21e-12	21.2038	downregulation
OPTN	-24.4963	66.2078	-7.73608	4.62e-14	1.29e-12	21.1431	downregulation
IGHV4-39	-300.45	231.028	-7.73136	4.77e-14	1.33e-12	21.1101	downregulation
ANKRD44	-2.30543	4.63874	-7.72631	4.95e-14	1.37e-12	21.0749	downregulation
CCL19	-120.82	89.1591	-7.72377	5.04e-14	1.39e-12	21.0572	downregulation
ARL4C	-21.4993	47.6539	-7.69667	6.11e-14	1.68e-12	20.8686	downregulation
MBNL1	-13.0873	50.9818	-7.69366	6.24e-14	1.72e-12	20.8477	downregulation
IKZF3	-7.92232	7.85925	-7.68748	6.52e-14	1.79e-12	20.8047	downregulation
PTPN6	-12.3424	37.5418	-7.67893	6.93e-14	1.89e-12	20.7454	downregulation
CXCL12	-36.5101	75.6843	-7.66875	7.44e-14	2.03e-12	20.6749	downregulation
NRP1	-10.0645	32.2381	-7.65778	8.04e-14	2.17e-12	20.5989	downregulation
RPS6KA4	-7.62591	29.0572	-7.65294	8.32e-14	2.24e-12	20.5654	downregulation
MEF2C	-2.96184	8.51979	-7.65173	8.4e-14	2.26e-12	20.557	downregulation
TMEM51	-7.55902	25.7989	-7.65171	8.4e-14	2.26e-12	20.5569	downregulation
AQP9	-4.31675	4.84566	-7.65062	8.46e-14	2.27e-12	20.5493	downregulation
WNT2	-5.25908	9.87513	-7.64971	8.52e-14	2.28e-12	20.5431	downregulation
GBP4	-41.0306	35.3796	-7.64748	8.65e-14	2.31e-12	20.5276	downregulation
LIPA	-31.2172	82.1985	-7.64239	8.97e-14	2.39e-12	20.4925	downregulation
BTN2A2	-3.1107	9.25317	-7.63962	9.14e-14	2.44e-12	20.4733	downregulation
IGHG3	-317.868	246.752	-7.62043	1.05e-13	2.78e-12	20.3409	downregulation
ACSL4	-10.225	22.9107	-7.6161	1.08e-13	2.86e-12	20.3111	downregulation
IGHGP	-371.865	298.166	-7.61513	1.09e-13	2.88e-12	20.3044	downregulation
EFHD2	-24.4005	72.5771	-7.6133	1.1e-13	2.91e-12	20.2918	downregulation
BCL2A1	-16.7935	15.755	-7.60057	1.2e-13	3.18e-12	20.2041	downregulation
GAPT	-3.1337	5.41449	-7.59582	1.24e-13	3.28e-12	20.1715	downregulation
RNASE1	-181.181	339.923	-7.58748	1.32e-13	3.47e-12	20.1141	downregulation
LAMP3	-15.0332	14.0671	-7.56437	1.55e-13	4.07e-12	19.9556	downregulation
ELMO1	-3.26999	7.87651	-7.56359	1.56e-13	4.08e-12	19.9502	downregulation
DERL3	-2.79009	3.65142	-7.54601	1.76e-13	4.59e-12	19.8299	downregulation
LIMS1	-7.65806	34.1924	-7.54243	1.81e-13	4.7e-12	19.8055	downregulation
DPT	-14.542	21.5491	-7.53989	1.84e-13	4.78e-12	19.7881	downregulation
FAM20A	-4.93683	7.40319	-7.53963	1.84e-13	4.78e-12	19.7863	downregulation
RARRES2	-34.2341	70.431	-7.51947	2.12e-13	5.47e-12	19.6487	downregulation
RAB42	-4.05929	8.61613	-7.51584	2.18e-13	5.6e-12	19.6239	downregulation
NNMT	-48.7726	117.895	-7.51271	2.22e-13	5.71e-12	19.6026	downregulation
IGHV4-28	-20.388	17.1027	-7.50087	2.42e-13	6.18e-12	19.522	downregulation
CSK	-12.9308	51.1398	-7.50067	2.42e-13	6.18e-12	19.5206	downregulation
TOX	-3.31959	3.61243	-7.49389	2.54e-13	6.47e-12	19.4745	downregulation
OR2I1P	-12.8946	9.72678	-7.48401	2.72e-13	6.91e-12	19.4073	downregulation
PDPN	-10.6962	23.9881	-7.48253	2.74e-13	6.97e-12	19.3973	downregulation
CXCR2P1	-5.8357	4.46661	-7.48164	2.76e-13	7.01e-12	19.3913	downregulation
IRF5	-3.60936	10.7161	-7.47935	2.8e-13	7.12e-12	19.3757	downregulation
RAB32	-23.1611	71.7789	-7.45318	3.36e-13	8.5e-12	19.1983	downregulation
ELK3	-13.2221	48.785	-7.45075	3.42e-13	8.64e-12	19.1818	downregulation
ETV7	-8.03163	10.339	-7.44917	3.46e-13	8.73e-12	19.1711	downregulation
CFLAR	-3.11811	13.4289	-7.44638	3.52e-13	8.88e-12	19.1523	downregulation
IGKV3-15	-252.767	203.141	-7.4369	3.76e-13	9.47e-12	19.0882	downregulation
SDS	-6.23341	13.8346	-7.43043	3.93e-13	9.89e-12	19.0445	downregulation
CSF2RB	-13.5171	12.6627	-7.42349	4.13e-13	1.03e-11	18.9976	downregulation
ITGAM	-8.03056	14.7232	-7.42256	4.15e-13	1.04e-11	18.9913	downregulation
GSN	-44.6296	128.831	-7.40472	4.7e-13	1.16e-11	18.8711	downregulation
RAB3IL1	-6.06736	16.5675	-7.40457	4.7e-13	1.16e-11	18.8701	downregulation
WARS1	-52.175	80.6595	-7.39473	5.03e-13	1.24e-11	18.8039	downregulation
PRR5L	-2.17296	6.12189	-7.39368	5.07e-13	1.25e-11	18.7968	downregulation
RELB	-10.3682	24.8788	-7.38822	5.26e-13	1.3e-11	18.7601	downregulation
GPR18	-2.191	2.0045	-7.38605	5.34e-13	1.31e-11	18.7455	downregulation
IGHV4-59	-180.02	156.206	-7.38359	5.43e-13	1.33e-11	18.729	downregulation
MIR155HG	-2.77675	2.75459	-7.37921	5.6e-13	1.37e-11	18.6996	downregulation
ADAM8	-7.87923	17.4101	-7.37452	5.78e-13	1.41e-11	18.6681	downregulation
ERAP2	-14.262	24.0561	-7.35889	6.43e-13	1.56e-11	18.5633	downregulation
ARSB	-2.51966	8.70689	-7.35454	6.63e-13	1.61e-11	18.5342	downregulation
GFPT2	-7.0128	16.392	-7.35133	6.77e-13	1.64e-11	18.5127	downregulation
CSF1	-19.678	40.8697	-7.34935	6.87e-13	1.66e-11	18.4994	downregulation
GPR132	-2.40416	5.66385	-7.34618	7.02e-13	1.7e-11	18.4782	downregulation
IGLC2	-1185.62	934.477	-7.33799	7.42e-13	1.79e-11	18.4235	downregulation
EGFL6	-5.89128	7.53486	-7.33758	7.44e-13	1.79e-11	18.4207	downregulation
IGLV1-40	-349.248	287.847	-7.31541	8.66e-13	2.08e-11	18.2727	downregulation
CD79A	-48.3729	32.4076	-7.31451	8.71e-13	2.09e-11	18.2667	downregulation
TBXAS1	-3.08326	8.08126	-7.31437	8.72e-13	2.09e-11	18.2658	downregulation
IRF4	-5.60634	4.71951	-7.31028	8.96e-13	2.14e-11	18.2386	downregulation
ADORA3	-2.93938	8.01354	-7.30164	9.51e-13	2.26e-11	18.1811	downregulation
PLSCR1	-18.6677	44.7023	-7.29933	9.66e-13	2.29e-11	18.1657	downregulation
PAPLN	-2.44815	5.12669	-7.29008	1.03e-12	2.43e-11	18.1041	downregulation
EHBP1L1	-7.20066	24.8088	-7.28976	1.03e-12	2.43e-11	18.102	downregulation
IGFBP7	-107.087	365.893	-7.2892	1.03e-12	2.44e-11	18.0983	downregulation
PLCL2	-3.17606	6.49367	-7.28876	1.04e-12	2.44e-11	18.0954	downregulation
IGKV3-7	-7.22446	6.78131	-7.27784	1.12e-12	2.63e-11	18.0228	downregulation
IFNGR1	-25.7013	95.9695	-7.27155	1.17e-12	2.74e-11	17.9811	downregulation
NR1H3	-6.27919	19.4333	-7.26951	1.18e-12	2.77e-11	17.9676	downregulation
CORO1C	-16.6696	64.3598	-7.26617	1.21e-12	2.83e-11	17.9454	downregulation
QKI	-4.84059	18.8469	-7.25891	1.27e-12	2.96e-11	17.8974	downregulation
MYD88	-14.1145	66.4836	-7.25557	1.3e-12	3.02e-11	17.8752	downregulation
MX2	-4.94428	9.52599	-7.25002	1.35e-12	3.14e-11	17.8385	downregulation
PLD4	-4.2926	7.61836	-7.24961	1.35e-12	3.14e-11	17.8358	downregulation
HLA-DQB2	-26.638	30.5124	-7.24948	1.35e-12	3.14e-11	17.835	downregulation
CNN2	-36.6569	120.531	-7.23295	1.51e-12	3.49e-11	17.7257	downregulation
RENBP	-6.33354	13.2397	-7.22875	1.56e-12	3.59e-11	17.6979	downregulation
IGHV4-55	-12.7731	10.9209	-7.22576	1.59e-12	3.65e-11	17.6782	downregulation
GSTO1	-26.2404	137.482	-7.21723	1.68e-12	3.85e-11	17.6219	downregulation
SMAP2	-17.5295	62.809	-7.21434	1.72e-12	3.92e-11	17.6029	downregulation
HSD17B11	-10.5384	26.1781	-7.21297	1.73e-12	3.95e-11	17.5939	downregulation
PLK3	-4.2988	15.7003	-7.21218	1.74e-12	3.97e-11	17.5887	downregulation
OSM	-2.7881	4.57894	-7.20648	1.81e-12	4.12e-11	17.5511	downregulation
BTLA	-2.4608	1.72175	-7.20056	1.88e-12	4.27e-11	17.5122	downregulation
IL1B	-3.18096	5.75222	-7.20051	1.88e-12	4.27e-11	17.5119	downregulation
GAS7	-7.02667	17.1856	-7.18326	2.12e-12	4.77e-11	17.3985	downregulation
IGKV3-11	-390.02	350.563	-7.17132	2.29e-12	5.15e-11	17.3202	downregulation
CH25H	-2.95457	5.22455	-7.15809	2.51e-12	5.6e-11	17.2335	downregulation
XAF1	-3.58824	6.25417	-7.15512	2.56e-12	5.71e-11	17.214	downregulation
PTK2B	-6.00506	16.259	-7.14879	2.67e-12	5.93e-11	17.1726	downregulation
RASA3	-8.16551	23.6505	-7.14517	2.73e-12	6.07e-11	17.149	downregulation
CCL18	-29.0705	21.7851	-7.14124	2.8e-12	6.22e-11	17.1233	downregulation
LHFPL6	-11.4254	29.0467	-7.13973	2.83e-12	6.28e-11	17.1134	downregulation
IGHJ4	-40.9318	31.1417	-7.13377	2.95e-12	6.52e-11	17.0745	downregulation
LAG3	-7.26772	6.62374	-7.11862	3.26e-12	7.19e-11	16.9757	downregulation
ZYX	-39.3247	160.85	-7.11849	3.26e-12	7.19e-11	16.9749	downregulation
EHD4	-5.24246	29.7371	-7.11382	3.37e-12	7.41e-11	16.9444	downregulation
P2RY10	-6.27614	6.74253	-7.11269	3.39e-12	7.46e-11	16.937	downregulation
DRAM1	-9.40742	27.5176	-7.1096	3.46e-12	7.59e-11	16.917	downregulation
STK17A	-6.60974	20.6853	-7.10757	3.51e-12	7.69e-11	16.9037	downregulation
ITGA4	-3.73052	6.93213	-7.10049	3.68e-12	8.04e-11	16.8577	downregulation
CD248	-24.9693	63.2784	-7.0869	4.03e-12	8.77e-11	16.7694	downregulation
CD93	-19.8427	55.7093	-7.08621	4.05e-12	8.8e-11	16.7649	downregulation
DUSP2	-9.6057	17.3541	-7.0735	4.4e-12	9.55e-11	16.6825	downregulation
SLC2A5	-2.17508	3.21336	-7.06311	4.72e-12	1.02e-10	16.6151	downregulation
IGLV1-47	-245.898	182.261	-7.04431	5.34e-12	1.15e-10	16.4936	downregulation
HLA-DPB2	-2.13837	3.00344	-7.04208	5.42e-12	1.16e-10	16.4792	downregulation
IGLL5	-2.9439	2.34223	-7.02464	6.08e-12	1.29e-10	16.3667	downregulation
SP110	-6.24651	19.5113	-7.0237	6.12e-12	1.3e-10	16.3606	downregulation
CCDC80	-37.3266	65.9467	-7.0226	6.16e-12	1.31e-10	16.3536	downregulation
CXCL11	-45.2685	33.2847	-7.01661	6.41e-12	1.36e-10	16.315	downregulation
UBE2L6	-83.2843	221.599	-7.01538	6.46e-12	1.37e-10	16.307	downregulation
APLNR	-15.1823	37.4125	-7.00807	6.78e-12	1.43e-10	16.26	downregulation
TAPBP	-48.9318	197.2	-6.99429	7.43e-12	1.56e-10	16.1715	downregulation
IGHV3-66	-27.043	20.5084	-6.98159	8.07e-12	1.69e-10	16.09	downregulation
CD58	-5.61469	21.788	-6.95633	9.53e-12	1.98e-10	15.9283	downregulation
VIM	-120.742	345.019	-6.95541	9.58e-12	1.99e-10	15.9224	downregulation
UBA7	-10.5723	32.3794	-6.94953	9.96e-12	2.06e-10	15.8848	downregulation
ITGB2-AS1	-2.17355	2.16667	-6.9342	1.1e-11	2.26e-10	15.7871	downregulation
MARCO	-13.669	10.0202	-6.92655	1.16e-11	2.37e-10	15.7383	downregulation
SLC2A3	-8.17205	18.8763	-6.92458	1.17e-11	2.4e-10	15.7258	downregulation
LYZ	-282.911	255.768	-6.91908	1.21e-11	2.48e-10	15.6908	downregulation
RNF130	-3.70294	19.6412	-6.91752	1.23e-11	2.5e-10	15.6808	downregulation
IL4R	-10.0882	31.8089	-6.91196	1.27e-11	2.59e-10	15.6455	downregulation
SYT11	-4.90652	12.7261	-6.90013	1.37e-11	2.77e-10	15.5703	downregulation
BATF2	-8.04213	10.095	-6.89106	1.46e-11	2.94e-10	15.5128	downregulation
FTLP3	-4.40427	9.52615	-6.89056	1.46e-11	2.94e-10	15.5096	downregulation
FSTL1	-60.6549	160.269	-6.88371	1.53e-11	3.07e-10	15.4662	downregulation
PLTP	-46.1191	85.3551	-6.85204	1.88e-11	3.74e-10	15.266	downregulation
CDH5	-9.52053	27.9056	-6.85149	1.88e-11	3.75e-10	15.2625	downregulation
APOBEC3A	-2.21964	2.12234	-6.84322	1.99e-11	3.95e-10	15.2104	downregulation
IGKV3OR2-268	-4.10775	3.47069	-6.84197	2e-11	3.98e-10	15.2025	downregulation
HLA-B	-935.321	1710.88	-6.83718	2.07e-11	4.1e-10	15.1723	downregulation
HPSE	-2.33911	5.06555	-6.83574	2.09e-11	4.13e-10	15.1632	downregulation
RIPOR2	-4.10743	3.93261	-6.83448	2.1e-11	4.16e-10	15.1553	downregulation
PPP1R16B	-5.94169	7.11462	-6.83305	2.12e-11	4.2e-10	15.1463	downregulation
MEOX1	-5.19918	6.90843	-6.82061	2.3e-11	4.52e-10	15.0681	downregulation
HVCN1	-2.54533	3.75187	-6.81447	2.39e-11	4.69e-10	15.0295	downregulation
PLAUR	-11.9641	30.7739	-6.81039	2.46e-11	4.81e-10	15.0039	downregulation
CCM2	-3.9355	18.5439	-6.80843	2.49e-11	4.87e-10	14.9915	downregulation
CCL13	-9.75738	7.3397	-6.79927	2.64e-11	5.15e-10	14.9341	downregulation
IGLC6	-3.56431	2.63626	-6.79822	2.66e-11	5.18e-10	14.9275	downregulation
CYRIA	-3.9565	8.97963	-6.7977	2.66e-11	5.19e-10	14.9242	downregulation
FOXO1	-4.80025	14.6002	-6.79166	2.77e-11	5.37e-10	14.8865	downregulation
EPB41L2	-8.87715	23.7895	-6.78449	2.9e-11	5.6e-10	14.8415	downregulation
FCRL3	-2.27011	1.49007	-6.78239	2.94e-11	5.66e-10	14.8284	downregulation
FILIP1L	-11.2821	28.075	-6.77269	3.13e-11	5.98e-10	14.7677	downregulation
LTB	-23.5417	19.0393	-6.76564	3.27e-11	6.24e-10	14.7238	downregulation
PRRX1	-20.4698	52.8697	-6.74403	3.76e-11	7.13e-10	14.589	downregulation
PLVAP	-49.9522	163.412	-6.74374	3.76e-11	7.14e-10	14.5872	downregulation
ANGPTL2	-30.9551	74.1309	-6.72351	4.28e-11	8.09e-10	14.4615	downregulation
NINJ2	-4.05992	10.3588	-6.72242	4.31e-11	8.13e-10	14.4547	downregulation
CCDC50	-4.90308	26.1541	-6.71552	4.51e-11	8.46e-10	14.4118	downregulation
ICAM1	-24.901	42.5583	-6.71186	4.61e-11	8.65e-10	14.3892	downregulation
SEPTIN1	-3.35944	5.56586	-6.69395	5.17e-11	9.62e-10	14.2783	downregulation
TIE1	-4.55593	13.6748	-6.69376	5.17e-11	9.62e-10	14.2771	downregulation
IGKV1-12	-83.393	62.6653	-6.68616	5.43e-11	1.01e-09	14.2301	downregulation
PALM2AKAP2	-5.51103	16.5781	-6.68564	5.45e-11	1.01e-09	14.2269	downregulation
CD34	-9.41967	27.0691	-6.68441	5.49e-11	1.02e-09	14.2193	downregulation
ISG20	-4.52844	9.94716	-6.6694	6.04e-11	1.11e-09	14.1266	downregulation
ACKR1	-28.6463	34.823	-6.6677	6.1e-11	1.12e-09	14.1162	downregulation
PRXL2C	-3.32193	16.4703	-6.65232	6.72e-11	1.23e-09	14.0214	downregulation
LRP1	-27.1545	71.1492	-6.64082	7.23e-11	1.32e-09	13.9507	downregulation
ADA	-3.4923	9.93875	-6.63463	7.52e-11	1.36e-09	13.9127	downregulation
TNIP1	-13.2137	74.1943	-6.63461	7.52e-11	1.36e-09	13.9126	downregulation
ITM2C	-37.9819	77.44	-6.62638	7.92e-11	1.43e-09	13.8621	downregulation
ITPRIP	-3.92248	12.9457	-6.62173	8.15e-11	1.47e-09	13.8336	downregulation
TBC1D2B	-4.26489	19.2651	-6.61799	8.35e-11	1.5e-09	13.8107	downregulation
CCL8	-19.7309	20.6053	-6.60879	8.84e-11	1.58e-09	13.7544	downregulation
BCL11B	-2.4088	3.21936	-6.60385	9.12e-11	1.63e-09	13.7241	downregulation
BICC1	-4.64481	11.9845	-6.60253	9.2e-11	1.64e-09	13.716	downregulation
BST1	-2.05452	6.21377	-6.59825	9.45e-11	1.68e-09	13.6899	downregulation
DPYSL3	-32.5347	89.2342	-6.58545	1.02e-10	1.82e-09	13.6118	downregulation
LPAR6	-6.95024	24.953	-6.5731	1.11e-10	1.96e-09	13.5365	downregulation
SVEP1	-3.30476	7.04858	-6.56875	1.14e-10	2.01e-09	13.51	downregulation
AC243960.1	-2.3731	1.88427	-6.56409	1.17e-10	2.06e-09	13.4816	downregulation
GNG11	-10.0802	28.1939	-6.54631	1.31e-10	2.28e-09	13.3736	downregulation
RTP4	-13.7821	23.9698	-6.53154	1.43e-10	2.49e-09	13.2841	downregulation
NDN	-8.64592	24.631	-6.51877	1.55e-10	2.69e-09	13.2068	downregulation
PIK3IP1	-11.9272	41.657	-6.51424	1.6e-10	2.76e-09	13.1794	downregulation
ADGRL4	-6.76997	19.7243	-6.50596	1.68e-10	2.9e-09	13.1294	downregulation
IGLC3	-803.324	615.595	-6.50448	1.69e-10	2.92e-09	13.1205	downregulation
PLA2G2D	-14.4762	8.44507	-6.49841	1.76e-10	3.02e-09	13.0839	downregulation
FMO1	-5.05507	8.42287	-6.497	1.78e-10	3.05e-09	13.0753	downregulation
TAMALIN	-2.38881	6.7374	-6.49413	1.81e-10	3.1e-09	13.058	downregulation
IGHV1-2	-188.422	157.573	-6.49306	1.82e-10	3.11e-09	13.0516	downregulation
IGLV1-44	-276.698	215.679	-6.49201	1.83e-10	3.13e-09	13.0453	downregulation
PCED1B-AS1	-3.55428	4.55634	-6.48858	1.87e-10	3.19e-09	13.0246	downregulation
LINC01871	-5.25535	5.31545	-6.47962	1.98e-10	3.35e-09	12.9707	downregulation
IGHJ6	-36.4918	27.3614	-6.46753	2.13e-10	3.6e-09	12.898	downregulation
DIPK2B	-3.79187	10.8399	-6.4358	2.59e-10	4.32e-09	12.7079	downregulation
ERAP1	-8.37337	32.3117	-6.42902	2.7e-10	4.49e-09	12.6673	downregulation
DDR2	-6.94363	18.3501	-6.42697	2.73e-10	4.54e-09	12.6551	downregulation
CLEC2D	-3.25128	6.36403	-6.42117	2.83e-10	4.7e-09	12.6205	downregulation
PIM1	-16.6209	37.4163	-6.41835	2.88e-10	4.77e-09	12.6036	downregulation
EMILIN1	-27.4017	67.3017	-6.41398	2.96e-10	4.89e-09	12.5776	downregulation
SOD2	-29.6488	63.0786	-6.41174	3e-10	4.96e-09	12.5642	downregulation
RBMS1	-4.88875	18.6897	-6.40893	3.05e-10	5.03e-09	12.5475	downregulation
ADAMTS2	-15.9194	40.7854	-6.39851	3.25e-10	5.35e-09	12.4855	downregulation
IGHV3-48	-213.172	153.491	-6.39804	3.26e-10	5.36e-09	12.4827	downregulation
ACTR3	-13.4785	73.8456	-6.38133	3.61e-10	5.9e-09	12.3833	downregulation
APOL4	-6.26423	11.0377	-6.38132	3.61e-10	5.9e-09	12.3833	downregulation
EBF1	-2.56405	6.83632	-6.37759	3.7e-10	6.02e-09	12.3611	downregulation
JCAD	-5.42987	18.9521	-6.36175	4.07e-10	6.57e-09	12.2672	downregulation
MMRN2	-8.74887	24.971	-6.36007	4.11e-10	6.63e-09	12.2573	downregulation
SFRP4	-74.6246	126.636	-6.35415	4.26e-10	6.86e-09	12.2223	downregulation
JAM2	-3.91716	10.1335	-6.3529	4.3e-10	6.91e-09	12.2149	downregulation
DCN	-82.8024	184.531	-6.33802	4.7e-10	7.54e-09	12.127	downregulation
IGHV3-74	-90.2353	83.2254	-6.33714	4.73e-10	7.58e-09	12.1218	downregulation
SYNPO	-8.34956	28.6339	-6.33212	4.87e-10	7.79e-09	12.0922	downregulation
APOBEC3F	-2.12005	6.83227	-6.32841	4.98e-10	7.94e-09	12.0703	downregulation
PAQR8	-2.92621	8.38059	-6.32074	5.22e-10	8.3e-09	12.0252	downregulation
TLR6	-2.19452	4.32368	-6.31223	5.5e-10	8.7e-09	11.9751	downregulation
ADGRA2	-5.27157	15.8213	-6.31081	5.54e-10	8.76e-09	11.9667	downregulation
ARHGEF15	-2.72294	8.71265	-6.31011	5.57e-10	8.78e-09	11.9626	downregulation
JAK2	-3.92903	13.1429	-6.30839	5.63e-10	8.87e-09	11.9525	downregulation
S100A4	-123.757	265.84	-6.30739	5.66e-10	8.91e-09	11.9466	downregulation
CYTH1	-6.65501	26.5142	-6.30242	5.83e-10	9.16e-09	11.9174	downregulation
SRPX	-12.2424	28.8735	-6.30083	5.89e-10	9.23e-09	11.9081	downregulation
SPATS2L	-5.94222	21.4197	-6.28998	6.29e-10	9.82e-09	11.8445	downregulation
TCF7	-4.52106	7.07396	-6.28024	6.67e-10	1.04e-08	11.7874	downregulation
TMEM176B	-66.9552	136.724	-6.27846	6.74e-10	1.05e-08	11.777	downregulation
CLMP	-8.04979	23.0469	-6.27647	6.82e-10	1.06e-08	11.7653	downregulation
TMEM37	-6.99893	15.6519	-6.26911	7.13e-10	1.1e-08	11.7223	downregulation
TRBV7-2	-6.50766	9.3496	-6.25593	7.72e-10	1.19e-08	11.6453	downregulation
PARP15	-2.44206	2.0032	-6.22534	9.27e-10	1.41e-08	11.4672	downregulation
IGHV2-70	-50.5344	36.2582	-6.20483	1.05e-09	1.58e-08	11.3482	downregulation
TCF4	-3.16658	11.3139	-6.20368	1.05e-09	1.59e-08	11.3415	downregulation
IGKV1-27	-109.378	79.2796	-6.19983	1.08e-09	1.63e-08	11.3193	downregulation
CHRDL1	-12.1672	15.621	-6.19277	1.13e-09	1.69e-08	11.2784	downregulation
IGKV3-20	-920.537	839.02	-6.18861	1.15e-09	1.73e-08	11.2544	downregulation
NT5E	-7.33568	16.9973	-6.18101	1.21e-09	1.8e-08	11.2105	downregulation
IL18	-7.55482	15.4372	-6.17241	1.27e-09	1.89e-08	11.1608	downregulation
IGKV3D-11	-14.8762	11.6919	-6.17204	1.27e-09	1.89e-08	11.1587	downregulation
CTSH	-8.81734	32.4729	-6.15862	1.38e-09	2.04e-08	11.0814	downregulation
FMNL2	-7.23849	17.6554	-6.15759	1.39e-09	2.05e-08	11.0755	downregulation
TPP1	-14.855	84.4818	-6.15342	1.42e-09	2.1e-08	11.0515	downregulation
PLPP3	-8.33929	32.1517	-6.14098	1.53e-09	2.24e-08	10.98	downregulation
GALM	-8.90097	27.6186	-6.13667	1.57e-09	2.3e-08	10.9552	downregulation
E2F4	-7.0271	40.913	-6.12863	1.65e-09	2.4e-08	10.9092	downregulation
IFI44L	-17.8107	24.2927	-6.12651	1.67e-09	2.43e-08	10.897	downregulation
WDFY1	-5.30518	34.1288	-6.12396	1.69e-09	2.47e-08	10.8824	downregulation
MMP2	-141.617	341.075	-6.12282	1.7e-09	2.48e-08	10.8759	downregulation
TLR10	-2.51944	2.16942	-6.11781	1.75e-09	2.55e-08	10.8472	downregulation
CAVIN1	-75.787	252.491	-6.11211	1.81e-09	2.63e-08	10.8146	downregulation
IGHV4-31	-73.7753	55.0962	-6.09574	2e-09	2.86e-08	10.7211	downregulation
FBLN2	-57.9614	113.234	-6.09141	2.05e-09	2.93e-08	10.6964	downregulation
FUOM	-4.89623	11.6282	-6.07805	2.22e-09	3.15e-08	10.6203	downregulation
IGHG2	-462.255	357.3	-6.07421	2.27e-09	3.21e-08	10.5985	downregulation
MSL3	-2.55716	11.95	-6.06129	2.44e-09	3.45e-08	10.5251	downregulation
ROBO4	-2.63001	8.98642	-6.05137	2.59e-09	3.64e-08	10.4689	downregulation
TLN1	-23.9521	144.191	-6.04763	2.65e-09	3.7e-08	10.4477	downregulation
IFIH1	-20.201	41.2629	-6.04502	2.69e-09	3.75e-08	10.4329	downregulation
NAGA	-8.32243	58.7842	-6.04139	2.74e-09	3.83e-08	10.4123	downregulation
TWIST2	-2.59686	6.69484	-6.04105	2.75e-09	3.83e-08	10.4104	downregulation
TGM2	-24.2733	44.8184	-6.03628	2.83e-09	3.93e-08	10.3834	downregulation
TMEM204	-10.1085	35.5285	-6.03268	2.89e-09	4.01e-08	10.3631	downregulation
LACC1	-2.29335	9.26693	-6.03207	2.9e-09	4.01e-08	10.3596	downregulation
AL353807.5	-2.88403	4.40634	-6.02915	2.95e-09	4.08e-08	10.3431	downregulation
CXCL16	-30.9902	89.906	-6.02263	3.06e-09	4.23e-08	10.3063	downregulation
MOB3A	-7.00223	48.3131	-6.01772	3.15e-09	4.34e-08	10.2786	downregulation
SHFL	-3.09875	11.4875	-6.0132	3.23e-09	4.43e-08	10.2531	downregulation
PLEKHG1	-3.72989	8.69673	-6.00619	3.37e-09	4.6e-08	10.2136	downregulation
PCOLCE	-24.6212	71.5931	-6.00337	3.42e-09	4.67e-08	10.1978	downregulation
FCMR	-11.4748	17.6203	-5.99533	3.59e-09	4.87e-08	10.1525	downregulation
ERG	-2.13045	7.58012	-5.99449	3.6e-09	4.89e-08	10.1478	downregulation
NRP2	-6.4497	16.244	-5.99307	3.63e-09	4.92e-08	10.1399	downregulation
CCL22	-5.63674	9.48539	-5.97936	3.93e-09	5.3e-08	10.0629	downregulation
CXCR4	-67.0326	153	-5.97241	4.09e-09	5.5e-08	10.0239	downregulation
CLEC14A	-10.741	32.2752	-5.97062	4.14e-09	5.55e-08	10.0139	downregulation
ISLR	-72.1504	210.75	-5.96491	4.28e-09	5.72e-08	9.98193	downregulation
LIMK1	-7.06453	29.5938	-5.95578	4.51e-09	6.01e-08	9.93089	downregulation
CPXM1	-24.0207	47.6407	-5.95502	4.53e-09	6.03e-08	9.92666	downregulation
PTGIS	-7.15672	16.0871	-5.94489	4.8e-09	6.38e-08	9.8701	downregulation
PTGES3P1	-9.34988	29.1916	-5.9401	4.93e-09	6.53e-08	9.84336	downregulation
DAPP1	-6.07922	12.365	-5.937	5.02e-09	6.65e-08	9.82608	downregulation
IGHV3-62	-4.33714	3.51727	-5.93174	5.18e-09	6.84e-08	9.79678	downregulation
SEMA7A	-3.54436	9.65427	-5.93159	5.18e-09	6.84e-08	9.79597	downregulation
IGHV3-43	-31.0395	21.3672	-5.92644	5.33e-09	7.02e-08	9.76727	downregulation
PODN	-14.7638	35.5183	-5.92044	5.52e-09	7.25e-08	9.73395	downregulation
NAGK	-4.63578	27.4795	-5.91987	5.54e-09	7.27e-08	9.73078	downregulation
ECM2	-7.06698	18.112	-5.91924	5.56e-09	7.29e-08	9.72723	downregulation
OAS2	-43.6965	80.6289	-5.90344	6.09e-09	7.92e-08	9.63952	downregulation
FOXN3	-3.49244	15.7205	-5.90198	6.14e-09	7.98e-08	9.63145	downregulation
IGHV3-69-1	-9.40087	7.33514	-5.88784	6.65e-09	8.57e-08	9.55312	downregulation
C2	-4.60882	7.6014	-5.88696	6.69e-09	8.61e-08	9.54826	downregulation
MYL12A	-35.5358	215.647	-5.88179	6.89e-09	8.85e-08	9.51967	downregulation
IFI44	-50.3702	78.1093	-5.87118	7.32e-09	9.37e-08	9.46112	downregulation
LAMA4	-9.05682	32.1277	-5.86841	7.43e-09	9.5e-08	9.44584	downregulation
SMCO4	-15.5679	39.3371	-5.86433	7.61e-09	9.72e-08	9.4233	downregulation
BCL6B	-3.4861	13.0558	-5.85884	7.85e-09	9.97e-08	9.39306	downregulation
ALDH2	-10.1323	28.5667	-5.84981	8.26e-09	1.04e-07	9.34337	downregulation
ACOT9	-4.52836	16.8727	-5.83342	9.06e-09	1.14e-07	9.25335	downregulation
TEK	-3.43502	10.5675	-5.82488	9.51e-09	1.19e-07	9.20652	downregulation
SLIT2	-2.29046	6.90075	-5.81998	9.78e-09	1.22e-07	9.17966	downregulation
IGKV1-5	-738.628	508.016	-5.81629	9.99e-09	1.24e-07	9.1595	downregulation
IGHV3-33	-128.964	102.454	-5.81526	1e-08	1.24e-07	9.15383	downregulation
IGHV2-5	-221.158	154.527	-5.81471	1.01e-08	1.25e-07	9.15082	downregulation
TWF2	-3.62886	19.2633	-5.80812	1.05e-08	1.29e-07	9.1148	downregulation
JAZF1	-2.32615	10.9241	-5.80692	1.05e-08	1.3e-07	9.10824	downregulation
CYP7B1	-5.43714	12.2325	-5.79827	1.11e-08	1.36e-07	9.06102	downregulation
IGLV3-19	-472.71	362.477	-5.79753	1.11e-08	1.37e-07	9.05696	downregulation
RNF122	-4.92099	17.5669	-5.79507	1.13e-08	1.38e-07	9.04356	downregulation
PAG1	-2.27513	5.74494	-5.79055	1.15e-08	1.41e-07	9.01892	downregulation
STK4	-4.36421	25.0938	-5.78905	1.16e-08	1.42e-07	9.01075	downregulation
THY1	-17.4613	57.7097	-5.7848	1.19e-08	1.45e-07	8.98758	downregulation
PRKCH	-2.66756	12.5893	-5.7844	1.2e-08	1.46e-07	8.98538	downregulation
LRRC32	-11.9945	39.0834	-5.77026	1.29e-08	1.57e-07	8.90847	downregulation
PARP9	-13.7101	51.8053	-5.7648	1.33e-08	1.61e-07	8.8788	downregulation
RHOJ	-3.38389	12.0544	-5.74704	1.47e-08	1.77e-07	8.78253	downregulation
IGHM	-1019	736.777	-5.74561	1.49e-08	1.78e-07	8.77478	downregulation
STAP1	-3.23158	2.67677	-5.7433	1.5e-08	1.81e-07	8.7623	downregulation
CD99	-32.2026	127.657	-5.74238	1.51e-08	1.81e-07	8.75733	downregulation
NPR1	-2.77768	6.85587	-5.73505	1.58e-08	1.88e-07	8.71766	downregulation
SPSB1	-10.5805	40.153	-5.73493	1.58e-08	1.88e-07	8.71703	downregulation
GPX1	-77.1749	451.899	-5.73491	1.58e-08	1.88e-07	8.71694	downregulation
GRN	-70.2453	370.844	-5.72833	1.64e-08	1.94e-07	8.68137	downregulation
RASGEF1B	-2.20426	5.74946	-5.72743	1.64e-08	1.95e-07	8.67656	downregulation
IGHV1-46	-94.4623	82.8234	-5.72595	1.66e-08	1.96e-07	8.66855	downregulation
GAS1	-13.346	33.2559	-5.71873	1.73e-08	2.03e-07	8.62959	downregulation
F2R	-23.29	77.1669	-5.71754	1.74e-08	2.04e-07	8.62321	downregulation
USB1	-4.46048	18.6624	-5.70119	1.9e-08	2.22e-07	8.53517	downregulation
SP140L	-3.00187	9.96636	-5.69989	1.92e-08	2.24e-07	8.52821	downregulation
ZEB1	-4.56719	16.4404	-5.69607	1.96e-08	2.28e-07	8.50766	downregulation
IGHV3-23	-630.199	449.727	-5.69169	2.01e-08	2.33e-07	8.48416	downregulation
IGHA1	-1306.35	1537.17	-5.68686	2.06e-08	2.38e-07	8.45824	downregulation
LIMS2	-2.14359	7.08438	-5.67923	2.15e-08	2.48e-07	8.41736	downregulation
FHL3	-9.78917	38.9929	-5.67839	2.16e-08	2.49e-07	8.41285	downregulation
OSTF1	-17.4915	113.797	-5.67699	2.18e-08	2.5e-07	8.40534	downregulation
IFIT3	-64.7368	107.084	-5.67301	2.22e-08	2.55e-07	8.38402	downregulation
LDB2	-2.37975	8.5932	-5.67297	2.22e-08	2.55e-07	8.38382	downregulation
BIN1	-4.70682	9.36554	-5.67159	2.24e-08	2.57e-07	8.37646	downregulation
CAPG	-63.3008	263.498	-5.6537	2.47e-08	2.81e-07	8.28083	downregulation
SLC2A6	-3.60754	7.19392	-5.6225	2.94e-08	3.29e-07	8.11481	downregulation
SCPEP1	-36.8571	95.8294	-5.59801	3.36e-08	3.72e-07	7.98503	downregulation
IGLV2-8	-118.301	89.9507	-5.59086	3.49e-08	3.86e-07	7.94722	downregulation
ENPP2	-10.8877	18.1069	-5.58633	3.58e-08	3.94e-07	7.92328	downregulation
OLFML2B	-26.0778	77.1763	-5.58379	3.63e-08	3.99e-07	7.9099	downregulation
TNFSF4	-3.12641	8.3981	-5.57673	3.77e-08	4.12e-07	7.87265	downregulation
GGT5	-7.4797	23.245	-5.56229	4.08e-08	4.42e-07	7.79667	downregulation
ARHGEF1	-7.23962	30.4512	-5.561	4.11e-08	4.45e-07	7.78985	downregulation
SOCS3	-31.2218	79.8532	-5.56084	4.11e-08	4.45e-07	7.78904	downregulation
FAM43A	-2.23146	8.96796	-5.55924	4.15e-08	4.48e-07	7.7806	downregulation
ZFP36L2	-34.2752	103.682	-5.54565	4.47e-08	4.79e-07	7.70927	downregulation
ADGRF5	-5.48417	21.3078	-5.51261	5.34e-08	5.63e-07	7.53648	downregulation
CTHRC1	-66.3284	209.798	-5.50519	5.56e-08	5.84e-07	7.49779	downregulation
CAPZB	-6.59274	48.8594	-5.50177	5.66e-08	5.94e-07	7.47998	downregulation
CD79B	-6.21847	4.92418	-5.50089	5.69e-08	5.96e-07	7.47539	downregulation
MYCT1	-3.54793	11.6773	-5.49733	5.8e-08	6.06e-07	7.45688	downregulation
TSPAN7	-4.39006	9.05256	-5.49332	5.93e-08	6.18e-07	7.43601	downregulation
NEXN	-3.37302	10.2742	-5.49145	5.99e-08	6.23e-07	7.4263	downregulation
PLCG2	-3.54142	6.59186	-5.49057	6.02e-08	6.26e-07	7.42173	downregulation
COLGALT1	-18.8962	100.734	-5.48733	6.12e-08	6.36e-07	7.4049	downregulation
PARP12	-9.84583	33.5814	-5.47698	6.47e-08	6.69e-07	7.35118	downregulation
RGS10	-28.6534	113.459	-5.47435	6.56e-08	6.78e-07	7.33755	downregulation
TIMP2	-68.9704	235.271	-5.47341	6.6e-08	6.81e-07	7.33264	downregulation
CYLD	-4.53396	18.3546	-5.47261	6.63e-08	6.84e-07	7.32851	downregulation
EPAS1	-21.8985	79.599	-5.46368	6.95e-08	7.14e-07	7.28226	downregulation
DUSP22	-3.39057	19.6649	-5.45947	7.11e-08	7.29e-07	7.26052	downregulation
ESAM	-9.13051	36.273	-5.44804	7.56e-08	7.69e-07	7.20145	downregulation
OASL	-13.7903	21.7891	-5.44648	7.62e-08	7.75e-07	7.19338	downregulation
FGF7	-2.6699	5.77811	-5.44514	7.68e-08	7.8e-07	7.18648	downregulation
HTRA3	-44.708	111.377	-5.4447	7.69e-08	7.81e-07	7.18422	downregulation
MRTFA	-3.13751	23.2884	-5.44331	7.75e-08	7.86e-07	7.17707	downregulation
ITIH5	-2.80668	5.21886	-5.42594	8.5e-08	8.55e-07	7.08761	downregulation
HSPG2	-18.0662	61.056	-5.41868	8.84e-08	8.85e-07	7.05028	downregulation
MFAP4	-45.2915	86.6429	-5.4181	8.87e-08	8.86e-07	7.04732	downregulation
IGLV10-54	-12.5079	14.0944	-5.41532	9e-08	8.97e-07	7.03303	downregulation
TMSB4X	-541.029	2221.22	-5.40745	9.38e-08	9.32e-07	6.99268	downregulation
ALDH1A1	-17.8247	31.6905	-5.40553	9.48e-08	9.42e-07	6.98282	downregulation
GLIPR2	-19.5088	41.1392	-5.40407	9.55e-08	9.49e-07	6.97537	downregulation
PLXDC2	-15.3682	49.5145	-5.40352	9.58e-08	9.51e-07	6.97251	downregulation
HLA-C	-534.841	1529.52	-5.40237	9.64e-08	9.55e-07	6.96662	downregulation
CPNE2	-2.91451	12.4871	-5.39914	9.81e-08	9.7e-07	6.95008	downregulation
NID2	-6.64442	20.6239	-5.39872	9.83e-08	9.72e-07	6.94795	downregulation
ABI3BP	-6.84767	9.56855	-5.39673	9.93e-08	9.82e-07	6.93777	downregulation
PDGFRB	-28.5805	106.626	-5.3957	9.99e-08	9.86e-07	6.9325	downregulation
CRTAP	-13.0542	89.504	-5.39476	1e-07	9.9e-07	6.9277	downregulation
IGKV1-6	-116.733	83.3457	-5.39341	1.01e-07	9.96e-07	6.92077	downregulation
SOCS1	-4.28576	6.62246	-5.38838	1.04e-07	1.02e-06	6.89505	downregulation
LATS2	-3.5083	16.6037	-5.38384	1.06e-07	1.04e-06	6.87188	downregulation
EHD1	-7.58125	37.3035	-5.37983	1.09e-07	1.06e-06	6.85143	downregulation
IGHV1-24	-111.269	88.5051	-5.37757	1.1e-07	1.07e-06	6.83986	downregulation
VASH1	-2.1518	8.69865	-5.37733	1.1e-07	1.07e-06	6.83868	downregulation
GPX3	-42.8508	76.3189	-5.37218	1.13e-07	1.1e-06	6.81242	downregulation
RHBDF2	-4.19206	16.4881	-5.36638	1.17e-07	1.13e-06	6.78288	downregulation
PLA2G15	-3.29098	18.0717	-5.36497	1.17e-07	1.14e-06	6.77566	downregulation
SDCBP	-33.709	139.64	-5.36265	1.19e-07	1.15e-06	6.76388	downregulation
CAV1	-27.1453	73.7602	-5.35853	1.22e-07	1.17e-06	6.74293	downregulation
EGR2	-10.3262	20.761	-5.35082	1.27e-07	1.21e-06	6.70376	downregulation
RGCC	-20.8918	64.9737	-5.35054	1.27e-07	1.21e-06	6.70231	downregulation
FCRLA	-3.65309	2.51694	-5.35028	1.27e-07	1.21e-06	6.70099	downregulation
MXRA5	-52.2732	160.287	-5.34866	1.28e-07	1.22e-06	6.69278	downregulation
PHACTR2	-2.28306	10.8611	-5.34768	1.29e-07	1.23e-06	6.68781	downregulation
ARRDC2	-5.00074	21.0002	-5.34665	1.29e-07	1.24e-06	6.68258	downregulation
IGHV3-7	-260.968	212.117	-5.34309	1.32e-07	1.26e-06	6.66454	downregulation
SCARA5	-2.72304	2.89731	-5.34214	1.32e-07	1.26e-06	6.65971	downregulation
BRI3	-7.15695	38.0248	-5.33468	1.38e-07	1.3e-06	6.62193	downregulation
TRAM2	-5.81851	31.5313	-5.3336	1.39e-07	1.31e-06	6.61643	downregulation
RSAD2	-21.7998	34.4161	-5.3334	1.39e-07	1.31e-06	6.61544	downregulation
P3H1	-5.03766	24.0952	-5.32978	1.41e-07	1.34e-06	6.59711	downregulation
PXDC1	-14.4025	42.6147	-5.32513	1.45e-07	1.37e-06	6.57359	downregulation
MFSD1	-9.38785	65.2366	-5.32068	1.48e-07	1.4e-06	6.55107	downregulation
CTSG	-3.47871	5.0371	-5.31596	1.52e-07	1.43e-06	6.52728	downregulation
LPCAT2	-3.12647	11.6279	-5.3156	1.52e-07	1.43e-06	6.52546	downregulation
ITGA5	-13.5348	53.835	-5.31132	1.56e-07	1.46e-06	6.50386	downregulation
DPYSL2	-10.9344	44.1352	-5.30407	1.62e-07	1.51e-06	6.46728	downregulation
PLAU	-36.3976	91.7832	-5.29809	1.67e-07	1.55e-06	6.4372	downregulation
PTPRM	-3.99843	16.4997	-5.29646	1.68e-07	1.57e-06	6.42897	downregulation
AC136628.3	-2.87581	6.47092	-5.29185	1.72e-07	1.6e-06	6.4058	downregulation
GRK6	-6.25258	33.4056	-5.29114	1.73e-07	1.6e-06	6.40225	downregulation
ATP6V1B2	-14.482	50.0928	-5.28912	1.75e-07	1.62e-06	6.39209	downregulation
GEM	-16.759	41.9759	-5.28181	1.82e-07	1.67e-06	6.3554	downregulation
FBXO6	-8.49556	37.936	-5.27458	1.89e-07	1.73e-06	6.3191	downregulation
TMSB4XP8	-22.0043	43.7364	-5.27134	1.92e-07	1.76e-06	6.30289	downregulation
BMP1	-5.09561	19.4606	-5.26114	2.02e-07	1.85e-06	6.25185	downregulation
EFEMP2	-8.23784	31.9048	-5.2603	2.03e-07	1.85e-06	6.24764	downregulation
IGKV1D-33	-5.86035	4.49951	-5.25762	2.06e-07	1.87e-06	6.23422	downregulation
IGHV2-26	-71.8568	47.4894	-5.25487	2.09e-07	1.9e-06	6.22051	downregulation
RECK	-3.09194	10.9787	-5.24801	2.17e-07	1.96e-06	6.18623	downregulation
NUB1	-7.09865	52.2809	-5.24763	2.17e-07	1.96e-06	6.18434	downregulation
IFI27L2	-7.23959	25.2632	-5.24612	2.19e-07	1.97e-06	6.17681	downregulation
TTC7A	-4.60569	17.1778	-5.23453	2.32e-07	2.09e-06	6.11907	downregulation
IGLV4-60	-39.2461	25.1493	-5.22537	2.43e-07	2.18e-06	6.0735	downregulation
SZRD1	-6.97372	69.7653	-5.21616	2.55e-07	2.28e-06	6.0278	downregulation
ELF4	-6.00565	26.414	-5.2159	2.56e-07	2.28e-06	6.0265	downregulation
TMEM200A	-2.18475	7.4105	-5.21378	2.58e-07	2.3e-06	6.01597	downregulation
CRISPLD2	-14.6289	41.1023	-5.21371	2.58e-07	2.3e-06	6.01564	downregulation
IGKV1D-16	-14.9038	13.1002	-5.20458	2.71e-07	2.4e-06	5.97039	downregulation
BNIP2	-3.61865	26.3598	-5.19326	2.87e-07	2.53e-06	5.91438	downregulation
ZCCHC24	-7.6364	26.2429	-5.18249	3.03e-07	2.66e-06	5.86123	downregulation
IGLV2-14	-729.098	544.897	-5.17803	3.1e-07	2.71e-06	5.83922	downregulation
IGKV2-24	-68.0125	56.8609	-5.17646	3.13e-07	2.73e-06	5.83149	downregulation
KLF2	-11.4685	34.8833	-5.16577	3.31e-07	2.87e-06	5.77885	downregulation
HTRA1	-139.251	423.94	-5.1624	3.36e-07	2.91e-06	5.7623	downregulation
LYVE1	-2.07989	3.4437	-5.14886	3.6e-07	3.09e-06	5.69583	downregulation
IGHV4-80	-3.66638	4.11283	-5.14872	3.61e-07	3.09e-06	5.69513	downregulation
P2RY6	-3.42615	6.27541	-5.14703	3.64e-07	3.11e-06	5.68685	downregulation
MYO1E	-5.103	22.7828	-5.14546	3.67e-07	3.14e-06	5.67916	downregulation
WDR81	-2.23554	14.113	-5.14279	3.72e-07	3.18e-06	5.66609	downregulation
CMPK2	-8.81181	17.1883	-5.1382	3.8e-07	3.24e-06	5.64361	downregulation
CPNE8	-2.02185	5.75823	-5.13596	3.85e-07	3.27e-06	5.63265	downregulation
SPARCL1	-100.572	294.596	-5.1264	4.04e-07	3.42e-06	5.58589	downregulation
IGHV1-69	-67.9156	48.1685	-5.1159	4.26e-07	3.59e-06	5.53468	downregulation
TNFRSF14	-4.34815	18.2656	-5.11279	4.33e-07	3.64e-06	5.51953	downregulation
MAP3K3	-4.45049	22.0401	-5.09407	4.76e-07	3.97e-06	5.42847	downregulation
ADAM28	-2.0779	4.3417	-5.09379	4.76e-07	3.97e-06	5.4271	downregulation
C7	-10.2495	12.9174	-5.09093	4.83e-07	4.03e-06	5.41321	downregulation
RGS16	-15.8887	49.1242	-5.08741	4.92e-07	4.09e-06	5.39616	downregulation
SH3GLB1	-8.37875	69.881	-5.0858	4.96e-07	4.12e-06	5.38836	downregulation
DGKA	-2.74259	9.08648	-5.07904	5.13e-07	4.25e-06	5.35559	downregulation
GLT8D2	-7.44202	23.3145	-5.07749	5.17e-07	4.28e-06	5.34805	downregulation
HECA	-5.80606	31.6377	-5.07624	5.21e-07	4.3e-06	5.34205	downregulation
CALHM2	-5.54083	31.6247	-5.0734	5.28e-07	4.35e-06	5.32828	downregulation
IGKV4-1	-754.886	560.589	-5.07033	5.36e-07	4.41e-06	5.31342	downregulation
PHC2	-9.53977	77.4112	-5.06953	5.38e-07	4.42e-06	5.30957	downregulation
IL33	-8.4899	14.3837	-5.06732	5.44e-07	4.46e-06	5.29887	downregulation
NCK1	-3.26961	18.976	-5.06002	5.65e-07	4.6e-06	5.26364	downregulation
JCHAIN	-251.228	331.245	-5.03924	6.27e-07	5.05e-06	5.16351	downregulation
MAP4K4	-9.50277	40.2164	-5.01865	6.95e-07	5.55e-06	5.06473	downregulation
PLAC9	-5.04877	11.0837	-5.01403	7.11e-07	5.66e-06	5.04258	downregulation
TFE3	-5.43019	55.1298	-5.01234	7.17e-07	5.7e-06	5.03453	downregulation
SLIT3	-3.9371	11.6531	-5.01056	7.23e-07	5.74e-06	5.02602	downregulation
MATK	-2.0501	3.43953	-5.00761	7.34e-07	5.82e-06	5.01189	downregulation
TNS1	-9.67106	36.1733	-4.99815	7.69e-07	6.07e-06	4.96673	downregulation
MFAP5	-20.324	50.0345	-4.97875	8.47e-07	6.62e-06	4.87428	downregulation
HERPUD1	-14.7452	88.3287	-4.97763	8.52e-07	6.65e-06	4.86897	downregulation
IGKV1D-8	-7.13043	7.9818	-4.96898	8.89e-07	6.91e-06	4.8279	downregulation
CPNE5	-2.04615	3.68639	-4.96588	9.03e-07	7.01e-06	4.81315	downregulation
CD82	-16.0878	48.9081	-4.96252	9.18e-07	7.12e-06	4.79723	downregulation
LTBP2	-22.1549	77.4626	-4.95267	9.63e-07	7.45e-06	4.75058	downregulation
IGHV3-15	-274.157	202.774	-4.95203	9.66e-07	7.47e-06	4.74755	downregulation
CCDC71L	-3.86967	13.5251	-4.94284	1.01e-06	7.78e-06	4.70412	downregulation
S1PR2	-3.2794	14.5946	-4.93424	1.05e-06	8.09e-06	4.66351	downregulation
EMCN	-3.88666	12.1583	-4.93375	1.06e-06	8.11e-06	4.66119	downregulation
TTYH3	-18.2403	64.7525	-4.93295	1.06e-06	8.13e-06	4.65741	downregulation
MOB3B	-2.6878	6.40136	-4.93117	1.07e-06	8.19e-06	4.64906	downregulation
AKAP12	-4.72793	15.2617	-4.92707	1.09e-06	8.34e-06	4.62971	downregulation
MEOX2	-3.30136	6.84023	-4.92501	1.1e-06	8.42e-06	4.62	downregulation
UPP1	-2.65587	7.63186	-4.9164	1.15e-06	8.74e-06	4.57953	downregulation
RPS6KA3	-4.64402	15.8708	-4.90743	1.2e-06	9.1e-06	4.53738	downregulation
GBP3	-12.1068	40.1	-4.90312	1.23e-06	9.28e-06	4.51717	downregulation
FCER1A	-5.69168	9.82588	-4.90308	1.23e-06	9.28e-06	4.517	downregulation
RASGRP2	-2.74705	2.59972	-4.90057	1.24e-06	9.39e-06	4.50522	downregulation
GJA4	-6.75846	24.5693	-4.90005	1.25e-06	9.4e-06	4.50277	downregulation
IGHV3-64D	-55.6185	47.0827	-4.89836	1.26e-06	9.46e-06	4.49488	downregulation
DTX3L	-15.6169	80.9123	-4.8949	1.28e-06	9.6e-06	4.47869	downregulation
TSPAN18	-4.02647	13.6778	-4.88767	1.33e-06	9.93e-06	4.44482	downregulation
IGHV3-49	-138.834	102.64	-4.88761	1.33e-06	9.93e-06	4.44456	downregulation
IGLV2-28	-15.8561	16.2782	-4.87811	1.39e-06	1.03e-05	4.40021	downregulation
IKBKE	-3.7939	16.2326	-4.87001	1.44e-06	1.07e-05	4.3624	downregulation
F13A1	-21.6459	47.5554	-4.86639	1.47e-06	1.09e-05	4.34557	downregulation
MSC	-4.91348	10.829	-4.86442	1.48e-06	1.1e-05	4.3364	downregulation
FIBIN	-10.9685	30.4089	-4.85235	1.57e-06	1.16e-05	4.28029	downregulation
ZDHHC18	-4.31361	25.7275	-4.83596	1.7e-06	1.24e-05	4.20428	downregulation
IGHV1-18	-543.71	390.547	-4.8351	1.71e-06	1.25e-05	4.20027	downregulation
VNN2	-2.30203	3.13542	-4.82992	1.75e-06	1.27e-05	4.1763	downregulation
SLC25A28	-6.95321	52.6137	-4.82377	1.81e-06	1.31e-05	4.1479	downregulation
EDN1	-10.2372	21.5435	-4.82279	1.81e-06	1.32e-05	4.14337	downregulation
FBN1	-26.9188	81.4428	-4.82153	1.83e-06	1.32e-05	4.13756	downregulation
IGHV2-70D	-14.6233	14.2527	-4.8202	1.84e-06	1.33e-05	4.1314	downregulation
RASIP1	-2.87048	9.55189	-4.81967	1.84e-06	1.33e-05	4.12899	downregulation
FAP	-6.80269	23.0753	-4.81597	1.88e-06	1.35e-05	4.11188	downregulation
CILP	-58.6824	116.835	-4.8088	1.94e-06	1.4e-05	4.07885	downregulation
MICAL1	-4.39096	17.532	-4.8044	1.98e-06	1.43e-05	4.0586	downregulation
ADAM12	-15.5491	45.6652	-4.80155	2.01e-06	1.44e-05	4.04551	downregulation
HIVEP2	-2.69186	13.8794	-4.8004	2.02e-06	1.45e-05	4.04021	downregulation
PDLIM7	-8.52298	40.3804	-4.79171	2.11e-06	1.51e-05	4.00029	downregulation
CLDN5	-3.8607	8.53632	-4.7875	2.15e-06	1.53e-05	3.98097	downregulation
IGHV1-69D	-128.648	111.875	-4.78621	2.16e-06	1.54e-05	3.97504	downregulation
IL6R	-3.4817	10.0298	-4.77702	2.26e-06	1.6e-05	3.93296	downregulation
CHST2	-4.40712	7.30514	-4.77112	2.33e-06	1.64e-05	3.90596	downregulation
IDO1	-27.8035	17.7487	-4.76872	2.35e-06	1.66e-05	3.89496	downregulation
MRC2	-20.4476	72.4735	-4.76686	2.37e-06	1.67e-05	3.88647	downregulation
COL6A3	-79.4127	266.688	-4.76447	2.4e-06	1.69e-05	3.87555	downregulation
PROS1	-4.86337	15.6093	-4.7625	2.42e-06	1.7e-05	3.86656	downregulation
IGLV3-1	-736.555	528.029	-4.75768	2.48e-06	1.74e-05	3.84456	downregulation
UBE2E2	-5.60798	24.2597	-4.7553	2.51e-06	1.75e-05	3.83372	downregulation
IGKV2D-24	-3.90802	3.35287	-4.73431	2.77e-06	1.92e-05	3.73824	downregulation
LYSMD2	-4.26887	17.4628	-4.72323	2.92e-06	2.01e-05	3.68799	downregulation
BTN2A1	-3.35244	25.8623	-4.72195	2.94e-06	2.03e-05	3.6822	downregulation
FOXN2	-2.65369	11.7299	-4.71304	3.06e-06	2.1e-05	3.6419	downregulation
MEGF6	-2.88633	11.7675	-4.7114	3.09e-06	2.12e-05	3.63445	downregulation
CXCL10	-262.103	188.006	-4.69954	3.27e-06	2.22e-05	3.58093	downregulation
GPIHBP1	-2.1975	4.68358	-4.69767	3.29e-06	2.24e-05	3.57252	downregulation
MFHAS1	-3.04357	12.3696	-4.69568	3.33e-06	2.25e-05	3.56355	downregulation
CCND3	-5.82718	39.5428	-4.68523	3.49e-06	2.36e-05	3.51651	downregulation
PKD2	-3.60717	19.4479	-4.67485	3.67e-06	2.46e-05	3.4699	downregulation
KDR	-5.93384	26.6167	-4.67475	3.67e-06	2.46e-05	3.46944	downregulation
CCL21	-50.8033	44.5869	-4.6723	3.71e-06	2.48e-05	3.45845	downregulation
LSM10	-7.96788	53.2181	-4.66685	3.81e-06	2.54e-05	3.43402	downregulation
LGALS17A	-2.46009	1.97495	-4.65414	4.04e-06	2.67e-05	3.37717	downregulation
SGK1	-6.67812	20.6333	-4.64917	4.14e-06	2.73e-05	3.35493	downregulation
IGKV2-30	-57.0545	57.9587	-4.64833	4.15e-06	2.74e-05	3.3512	downregulation
RRAS	-19.855	101.954	-4.64614	4.2e-06	2.76e-05	3.34144	downregulation
DACT1	-3.72865	12.9888	-4.64371	4.24e-06	2.79e-05	3.33059	downregulation
IGHV6-1	-94.1158	70.4227	-4.63833	4.35e-06	2.85e-05	3.30661	downregulation
GLG1	-7.28077	50.5827	-4.63794	4.36e-06	2.86e-05	3.30487	downregulation
CALD1	-28.2535	116.709	-4.63723	4.37e-06	2.86e-05	3.30172	downregulation
TPST1	-3.43877	18.2163	-4.63464	4.43e-06	2.89e-05	3.29018	downregulation
IFIT2	-22.2071	41.1609	-4.63297	4.46e-06	2.91e-05	3.28276	downregulation
TNFSF12	-4.89031	27.0656	-4.62933	4.54e-06	2.96e-05	3.26656	downregulation
RAB20	-10.6988	49.6974	-4.62601	4.61e-06	3e-05	3.25179	downregulation
MCUB	-4.25429	23.4885	-4.62289	4.68e-06	3.04e-05	3.23796	downregulation
LAMB1	-8.80401	37.4652	-4.60702	5.03e-06	3.25e-05	3.1676	downregulation
IGHV4-61	-18.3219	17.5362	-4.59971	5.21e-06	3.34e-05	3.13526	downregulation
C1QTNF1	-6.86883	21.1949	-4.5992	5.22e-06	3.35e-05	3.13299	downregulation
BANK1	-3.74373	2.65378	-4.59447	5.33e-06	3.42e-05	3.11209	downregulation
ANXA1	-50.1286	119.646	-4.58821	5.49e-06	3.51e-05	3.0845	downregulation
PPP3CC	-2.39647	15.7937	-4.58181	5.66e-06	3.59e-05	3.05628	downregulation
TRPM2	-2.3411	9.24496	-4.57775	5.76e-06	3.65e-05	3.03841	downregulation
CYGB	-3.59488	12.9859	-4.5737	5.87e-06	3.71e-05	3.02058	downregulation
JDP2	-2.90682	13.3006	-4.5723	5.91e-06	3.73e-05	3.01444	downregulation
FABP4	-111.61	140.996	-4.5718	5.92e-06	3.73e-05	3.01224	downregulation
CYB5R3	-14.961	110.661	-4.57128	5.94e-06	3.74e-05	3.00994	downregulation
FES	-2.38433	10.3352	-4.56445	6.13e-06	3.85e-05	2.97997	downregulation
SLC43A3	-5.39034	16.1609	-4.5617	6.2e-06	3.89e-05	2.96788	downregulation
CCN1	-62.9401	177.649	-4.55957	6.27e-06	3.92e-05	2.95856	downregulation
IGLV2-11	-305.708	218.948	-4.5576	6.32e-06	3.96e-05	2.9499	downregulation
KLHDC7B-DT	-2.47681	3.05992	-4.55648	6.35e-06	3.97e-05	2.94503	downregulation
EVA1C	-3.5736	13.04	-4.55273	6.47e-06	4.03e-05	2.92861	downregulation
DNAJC8	-9.00004	110.324	-4.55157	6.5e-06	4.05e-05	2.92353	downregulation
SLCO2A1	-5.54934	20.4751	-4.55049	6.53e-06	4.07e-05	2.91877	downregulation
LUM	-315.886	1046.6	-4.53969	6.86e-06	4.25e-05	2.87156	downregulation
PDGFRL	-12.0083	37.5772	-4.53676	6.96e-06	4.3e-05	2.85879	downregulation
IFNGR2	-13.3253	99.7856	-4.53529	7e-06	4.33e-05	2.85237	downregulation
KIAA0930	-5.83312	47.367	-4.52686	7.28e-06	4.48e-05	2.81562	downregulation
TNFRSF1A	-12.7826	107.693	-4.5078	7.94e-06	4.84e-05	2.73277	downregulation
CTSO	-12.7343	70.771	-4.50227	8.14e-06	4.94e-05	2.70883	downregulation
ISCU	-5.55377	54.2459	-4.50026	8.22e-06	4.98e-05	2.70012	downregulation
IGKV1-39	-16.6435	12.2874	-4.49957	8.24e-06	4.99e-05	2.69712	downregulation
ERP44	-6.68476	55.9082	-4.49113	8.56e-06	5.16e-05	2.66061	downregulation
BAX	-6.94723	50.482	-4.49075	8.58e-06	5.16e-05	2.65896	downregulation
OAS3	-25.5134	73.4041	-4.48868	8.66e-06	5.21e-05	2.65	downregulation
AOC3	-11.651	28.7449	-4.48668	8.74e-06	5.25e-05	2.64138	downregulation
TRADD	-3.94023	23.3921	-4.48235	8.91e-06	5.34e-05	2.6227	downregulation
PLSCR4	-4.41055	18.6439	-4.48148	8.95e-06	5.36e-05	2.61892	downregulation
MEDAG	-5.0465	13.0408	-4.47976	9.02e-06	5.39e-05	2.61152	downregulation
ZNFX1	-10.1364	47.8731	-4.47599	9.17e-06	5.47e-05	2.59526	downregulation
PLPP1	-8.85463	41.5168	-4.47599	9.17e-06	5.47e-05	2.59525	downregulation
ASAP1	-4.97162	30.7201	-4.47471	9.23e-06	5.5e-05	2.58972	downregulation
SKAP2	-4.87816	22.2943	-4.47401	9.25e-06	5.51e-05	2.58673	downregulation
KLF6	-24.4589	114.527	-4.47146	9.36e-06	5.56e-05	2.57573	downregulation
HAAO	-2.55895	5.63312	-4.45859	9.92e-06	5.86e-05	2.52043	downregulation
LAMA2	-4.00715	11.5186	-4.45496	1.01e-05	5.94e-05	2.50485	downregulation
PI16	-13.1677	13.3533	-4.44794	1.04e-05	6.11e-05	2.47474	downregulation
LUZP1	-2.15678	16.5061	-4.44758	1.04e-05	6.12e-05	2.47321	downregulation
CD19	-4.39345	2.73503	-4.44123	1.07e-05	6.27e-05	2.44604	downregulation
CGAS	-2.45787	8.55396	-4.43656	1.1e-05	6.38e-05	2.42604	downregulation
CPXM2	-10.1727	24.6582	-4.43561	1.1e-05	6.41e-05	2.42198	downregulation
PI4K2A	-2.56709	27.2804	-4.4257	1.15e-05	6.66e-05	2.37967	downregulation
IGKV2-28	-8.43853	5.77223	-4.42382	1.16e-05	6.71e-05	2.37169	downregulation
STAT5A	-6.79718	28.9175	-4.42245	1.17e-05	6.74e-05	2.36581	downregulation
ARPC4	-12.2797	93.5811	-4.42055	1.18e-05	6.79e-05	2.35772	downregulation
RNF213	-10.3697	44.9138	-4.41545	1.2e-05	6.93e-05	2.33602	downregulation
PNRC1	-16.8079	94.066	-4.408	1.24e-05	7.13e-05	2.30437	downregulation
IGHV1OR15-2	-9.43535	6.4385	-4.40257	1.28e-05	7.28e-05	2.28129	downregulation
GUCY1B1	-3.6121	16.3918	-4.40021	1.29e-05	7.35e-05	2.27127	downregulation
RCAN2	-3.64698	12.832	-4.39976	1.29e-05	7.36e-05	2.26937	downregulation
CX3CL1	-18.6913	38.0435	-4.3968	1.31e-05	7.45e-05	2.25683	downregulation
PLEKHF1	-7.581	15.0397	-4.39179	1.34e-05	7.6e-05	2.23559	downregulation
DDX58	-17.7227	57.6761	-4.38586	1.37e-05	7.78e-05	2.21053	downregulation
KLHDC7B	-22.9496	18.4666	-4.38395	1.39e-05	7.84e-05	2.20246	downregulation
RBMS2	-2.08477	16.8279	-4.38138	1.4e-05	7.92e-05	2.19159	downregulation
IGKV1-8	-17.5279	16.5941	-4.37915	1.42e-05	7.99e-05	2.18217	downregulation
VCAN	-32.2274	110.426	-4.37526	1.44e-05	8.1e-05	2.16575	downregulation
ETS2	-8.63981	37.8691	-4.37471	1.44e-05	8.12e-05	2.16342	downregulation
IGLV6-57	-283.577	204.273	-4.37258	1.46e-05	8.19e-05	2.15445	downregulation
NFKBIA	-28.8739	182.646	-4.36646	1.5e-05	8.38e-05	2.12868	downregulation
KARS1	-15.9172	116.198	-4.36279	1.52e-05	8.51e-05	2.11323	downregulation
PCDH18	-4.08687	13.7517	-4.35816	1.55e-05	8.65e-05	2.09377	downregulation
CLEC5A	-2.06766	5.65734	-4.35766	1.56e-05	8.67e-05	2.09165	downregulation
CCN4	-7.5002	24.1091	-4.35298	1.59e-05	8.82e-05	2.07198	downregulation
AP1B1	-10.4835	78.9496	-4.33151	1.75e-05	9.61e-05	1.98205	downregulation
HSPA12B	-2.57622	10.386	-4.3291	1.77e-05	9.7e-05	1.97199	downregulation
WWTR1	-8.77885	36.8476	-4.32746	1.78e-05	9.75e-05	1.96514	downregulation
MCAM	-11.8355	53.0322	-4.32732	1.78e-05	9.76e-05	1.96457	downregulation
MOXD1	-5.07975	9.37136	-4.32723	1.78e-05	9.76e-05	1.96418	downregulation
CRLF3	-2.0205	13.503	-4.32477	1.8e-05	9.85e-05	1.9539	downregulation
CCN5	-9.62206	19.5782	-4.31993	1.84e-05	0.000100306	1.93374	downregulation
FXYD5	-37.4496	125.875	-4.31961	1.84e-05	0.000100426	1.9324	downregulation
TUBB6	-12.6505	46.3768	-4.30747	1.94e-05	0.000105396	1.88184	downregulation
IGKV3D-20	-47.9852	36.8401	-4.30102	2e-05	0.000107974	1.85504	downregulation
CAV2	-4.12345	15.727	-4.29777	2.03e-05	0.000109307	1.84157	downregulation
CTSK	-55.6144	99.0457	-4.2895	2.1e-05	0.000112845	1.8073	downregulation
IGLV1-51	-5.14671	4.16983	-4.28846	2.11e-05	0.000113241	1.80297	downregulation
RIPK2	-9.26646	40.4838	-4.27968	2.19e-05	0.000117136	1.76666	downregulation
IGHV3OR16-13	-3.55021	3.08388	-4.27746	2.21e-05	0.000118204	1.75749	downregulation
IGFBP6	-6.40283	21.9873	-4.26804	2.31e-05	0.000122649	1.71862	downregulation
IGHV4-4	-98.1303	101.04	-4.26579	2.33e-05	0.000123698	1.70935	downregulation
ADH1B	-9.47516	13.8847	-4.25891	2.4e-05	0.000127126	1.68104	downregulation
IGKV3D-15	-18.4212	13.8544	-4.25758	2.41e-05	0.000127675	1.67556	downregulation
IGHV3-20	-28.6977	24.1483	-4.25504	2.44e-05	0.000128925	1.66513	downregulation
SLC38A5	-3.6145	8.66344	-4.25202	2.47e-05	0.000130296	1.65273	downregulation
COL6A2	-136.843	536.572	-4.24037	2.6e-05	0.000136156	1.60492	downregulation
COL16A1	-9.87368	35.9562	-4.23796	2.63e-05	0.000137268	1.59505	downregulation
CD47	-11.0673	60.3327	-4.23743	2.63e-05	0.000137497	1.59289	downregulation
GABARAPL1	-6.35799	38.01	-4.23526	2.66e-05	0.00013856	1.58402	downregulation
COL4A2	-17.4348	80.4926	-4.22829	2.74e-05	0.000141997	1.55551	downregulation
IGHV5-10-1	-90.0761	74.9974	-4.22521	2.78e-05	0.000143544	1.54295	downregulation
PRKD2	-4.04085	37.2229	-4.22453	2.78e-05	0.000143941	1.54014	downregulation
PLA1A	-5.03182	7.1681	-4.22194	2.81e-05	0.000145436	1.52957	downregulation
VPREB3	-8.37005	6.39094	-4.22038	2.83e-05	0.000146324	1.52321	downregulation
ITM2B	-21.0463	153.944	-4.21793	2.86e-05	0.000147723	1.51323	downregulation
IGHV3-73	-71.6965	51.3326	-4.21415	2.91e-05	0.000149836	1.49784	downregulation
LOX	-11.0401	39.3896	-4.21359	2.92e-05	0.000150106	1.49556	downregulation
IKBIP	-2.04764	14.7284	-4.21229	2.93e-05	0.000150856	1.49027	downregulation
PLXND1	-12.8862	63.4765	-4.21118	2.95e-05	0.000151391	1.48575	downregulation
ITGA1	-2.0539	11.938	-4.20863	2.98e-05	0.000152844	1.47536	downregulation
CTTNBP2NL	-2.70821	20.1331	-4.20805	2.99e-05	0.000153133	1.47299	downregulation
IFI35	-19.371	75.4269	-4.207	3e-05	0.000153733	1.46872	downregulation
VAC14	-2.27002	17.8249	-4.20537	3.02e-05	0.000154667	1.46212	downregulation
TMBIM1	-14.7109	95.6334	-4.20053	3.09e-05	0.000157422	1.44243	downregulation
MS4A1	-15.2244	8.96326	-4.19805	3.12e-05	0.00015879	1.43237	downregulation
TBC1D1	-4.67092	25.7701	-4.19384	3.18e-05	0.000161214	1.41531	downregulation
MYCBP2	-3.02025	16.9668	-4.19136	3.21e-05	0.000162645	1.40523	downregulation
GJA5	-4.63248	15.35	-4.1908	3.22e-05	0.000162967	1.40299	downregulation
ADAMTS1	-9.74799	25.6484	-4.18379	3.31e-05	0.000167354	1.37461	downregulation
CCN2	-169.47	545.451	-4.17955	3.38e-05	0.00016984	1.35745	downregulation
SMIM3	-5.91622	32.0391	-4.17314	3.47e-05	0.000173862	1.33156	downregulation
SFRP2	-272.243	947.828	-4.17245	3.48e-05	0.00017426	1.3288	downregulation
IGKV2D-29	-44.1875	32.7659	-4.17135	3.5e-05	0.00017491	1.32434	downregulation
IRAK2	-2.04175	6.0346	-4.16841	3.54e-05	0.000176866	1.31251	downregulation
SPNS2	-4.0633	11.1692	-4.16676	3.56e-05	0.000177975	1.30584	downregulation
PRNP	-29.7474	117.2	-4.16635	3.57e-05	0.000178218	1.30418	downregulation
HERC6	-9.81558	22.5748	-4.16205	3.64e-05	0.000180974	1.28686	downregulation
TAPBPL	-8.40579	32.4158	-4.16064	3.66e-05	0.000181844	1.2812	downregulation
FBLN1	-34.5647	114.68	-4.15201	3.79e-05	0.000187608	1.24649	downregulation
CCL17	-4.9691	5.47541	-4.1519	3.8e-05	0.000187652	1.24608	downregulation
SRF	-8.28318	54.7924	-4.149	3.84e-05	0.000189574	1.23441	downregulation
MAP2K3	-7.11094	42.1527	-4.14415	3.92e-05	0.000193243	1.21498	downregulation
H6PD	-6.65301	42.9955	-4.14348	3.93e-05	0.000193683	1.21227	downregulation
GCH1	-4.81075	22.9775	-4.12894	4.18e-05	0.000204263	1.15409	downregulation
UBE2J1	-9.74333	84.6319	-4.12666	4.22e-05	0.000206	1.14499	downregulation
GPX8	-8.41052	43.0538	-4.12411	4.27e-05	0.000207913	1.13479	downregulation
RNPEPL1	-3.78155	31.5873	-4.12211	4.31e-05	0.00020939	1.12682	downregulation
IFIT5	-6.3434	32.018	-4.12093	4.33e-05	0.000210258	1.12213	downregulation
VEGFC	-3.41789	14.1591	-4.11946	4.35e-05	0.000211253	1.11627	downregulation
DYRK2	-2.823	17.6667	-4.11438	4.45e-05	0.000215374	1.09601	downregulation
SH3PXD2B	-8.10718	43.7966	-4.10842	4.56e-05	0.000220317	1.07232	downregulation
FNDC1	-17.4687	45.1237	-4.10758	4.58e-05	0.000220902	1.06898	downregulation
IGKV1D-13	-10.4631	10.5234	-4.09467	4.83e-05	0.000231713	1.01771	downregulation
PLAAT4	-109.249	348.767	-4.09142	4.9e-05	0.000234535	1.00484	downregulation
PRKD3	-3.7854	14.3056	-4.09087	4.91e-05	0.000234901	1.00265	downregulation
SOX18	-4.10811	15.3788	-4.09054	4.92e-05	0.00023518	1.00135	downregulation
ADPRS	-9.79416	78.9123	-4.08693	4.99e-05	0.000238356	0.987072	downregulation
CEBPB	-24.8387	97.1672	-4.0841	5.05e-05	0.000240751	0.975846	downregulation
FCHSD2	-4.09586	26.2786	-4.08112	5.12e-05	0.000243488	0.964096	downregulation
ATG3	-3.17676	30.0077	-4.07627	5.22e-05	0.00024792	0.944926	downregulation
NFIL3	-10.6381	43.3625	-4.06931	5.37e-05	0.000254367	0.917488	downregulation
HBEGF	-3.24929	12.3604	-4.06852	5.39e-05	0.000255067	0.914366	downregulation
OAS1	-15.9675	47.6754	-4.06802	5.4e-05	0.000255547	0.912412	downregulation
RSU1	-17.5504	83.8561	-4.06091	5.57e-05	0.00026177	0.884416	downregulation
C11orf96	-3.07593	10.623	-4.05735	5.65e-05	0.000265282	0.870427	downregulation
TRIP10	-4.32315	29.1394	-4.05625	5.67e-05	0.000266349	0.86611	downregulation
GALNT15	-2.70786	6.93862	-4.05605	5.68e-05	0.000266531	0.865293	downregulation
CDH11	-9.7419	39.361	-4.04551	5.93e-05	0.000277231	0.823937	downregulation
BTG1	-24.1849	131.621	-4.03936	6.09e-05	0.000283654	0.79988	downregulation
SLC8B1	-2.00381	18.7742	-4.03571	6.18e-05	0.000287449	0.785602	downregulation
PSMB2	-12.5415	89.794	-4.02765	6.39e-05	0.000295839	0.754108	downregulation
SRM	-18.4257	111.865	-4.0241	6.48e-05	0.000299277	0.740265	downregulation
IGHG4	-125.399	178.746	-4.01609	6.7e-05	0.000308235	0.709036	downregulation
CDC42EP5	-3.83857	11.8158	-4.01368	6.77e-05	0.000311026	0.699675	downregulation
STK38	-12.3489	69.7288	-4.00946	6.89e-05	0.00031599	0.683264	downregulation
PSAP	-306.922	2079.92	-4.00776	6.94e-05	0.000317965	0.676639	downregulation
SPIB	-5.55276	3.53176	-4.00346	7.06e-05	0.000322935	0.659965	downregulation
MZB1	-17.7013	35.3093	-4.00169	7.11e-05	0.000325001	0.653101	downregulation
FLNA	-77.8222	320.198	-4.00105	7.13e-05	0.00032574	0.650617	downregulation
RASSF1	-2.97367	27.0454	-3.99218	7.39e-05	0.000335894	0.616246	downregulation
BAK1	-5.13916	33.4819	-3.99195	7.4e-05	0.000336088	0.615364	downregulation
ODF3B	-6.07773	20.977	-3.99164	7.41e-05	0.000336453	0.614171	downregulation
IGHV3-21	-288.869	295.742	-3.98927	7.48e-05	0.000339436	0.605006	downregulation
STK40	-4.88192	37.2502	-3.98764	7.53e-05	0.000341347	0.5987	downregulation
APOBEC3B	-6.94407	13.9342	-3.98597	7.58e-05	0.00034357	0.592241	downregulation
MMP14	-90.1988	372.199	-3.98385	7.65e-05	0.000346264	0.584036	downregulation
RND3	-15.1866	47.8533	-3.98293	7.68e-05	0.000347448	0.580482	downregulation
NID1	-17.9144	87.9395	-3.97807	7.83e-05	0.000353605	0.561737	downregulation
AEBP1	-144.577	557.808	-3.97035	8.09e-05	0.000363337	0.531963	downregulation
SWAP70	-5.85651	45.4378	-3.96814	8.16e-05	0.000366233	0.523478	downregulation
IGKV1-16	-162.018	113.39	-3.96655	8.21e-05	0.000368224	0.517368	downregulation
FAM167B	-2.31083	13.4411	-3.95728	8.53e-05	0.000380931	0.481741	downregulation
PSTPIP2	-4.22234	18.9701	-3.9512	8.74e-05	0.000389652	0.458425	downregulation
IGF2BP2	-3.68271	4.93792	-3.94398	9e-05	0.00039943	0.430785	downregulation
TNFRSF13C	-3.13339	2.84636	-3.93775	9.23e-05	0.000408661	0.406962	downregulation
F2RL2	-11.3744	35.1578	-3.93405	9.37e-05	0.00041412	0.392824	downregulation
HEXB	-9.28422	85.6774	-3.93362	9.39e-05	0.000414772	0.391178	downregulation
GPR68	-3.04896	13.8622	-3.92697	9.65e-05	0.000425282	0.365815	downregulation
JOSD1	-7.05343	62.7743	-3.9239	9.77e-05	0.000429991	0.354139	downregulation
NADK	-3.47713	37.1009	-3.92379	9.77e-05	0.000430108	0.35372	downregulation
SPON1	-13.3571	40.0553	-3.92266	9.81e-05	0.000431707	0.349411	downregulation
TSHZ2	-2.2959	4.83795	-3.91501	0.000101228	0.000443108	0.320314	downregulation
ADD3	-9.98686	38.1279	-3.91124	0.000102778	0.000448809	0.306012	downregulation
PCDH12	-2.01009	12.0859	-3.90732	0.000104418	0.000455181	0.291111	downregulation
G0S2	-26.074	45.2237	-3.90692	0.000104585	0.000455758	0.289611	downregulation
IGKV1OR2-108	-15.1486	12.4727	-3.90636	0.000104822	0.000456634	0.28748	downregulation
NRBP1	-8.14986	86.9371	-3.90436	0.00010567	0.000459774	0.279901	downregulation
ANKRD22	-3.31214	10.1823	-3.90359	0.000105996	0.000461036	0.277	downregulation
EOGT	-3.00611	14.7748	-3.90334	0.000106104	0.000461425	0.276044	downregulation
IGLV2-5	-6.74609	6.5732	-3.89938	0.000107808	0.000468066	0.261051	downregulation
TMEM131L	-3.408	17.2352	-3.89195	0.000111075	0.000481067	0.232962	downregulation
SRPX2	-2.83337	13.6221	-3.89148	0.000111288	0.000481742	0.231162	downregulation
SQOR	-7.33462	50.8155	-3.88961	0.000112127	0.000485124	0.224099	downregulation
BACH1	-3.74097	21.4275	-3.88534	0.000114062	0.000491905	0.208001	downregulation
CHIC2	-4.59169	35.3499	-3.87607	0.00011838	0.000508625	0.173058	downregulation
IGLV3-21	-440.338	301.889	-3.87487	0.000118947	0.000510798	0.168572	downregulation
BACE2	-8.77416	33.0367	-3.86774	0.000122388	0.000522913	0.141757	downregulation
MIIP	-3.83421	23.078	-3.85405	0.00012926	0.000548494	0.0904129	downregulation
GADD45B	-18.5424	90.8199	-3.8502	0.000131256	0.000555942	0.0760115	downregulation
FKBP7	-2.63905	17.3015	-3.84435	0.000134342	0.000567688	0.0541738	downregulation
ISM1	-4.20007	13.049	-3.84301	0.000135063	0.000570545	0.0491452	downregulation
IGHD	-17.7752	17.0252	-3.84143	0.000135913	0.000573372	0.0432518	downregulation
PLS3	-27.7599	116.715	-3.84071	0.000136305	0.000574927	0.040551	downregulation
CWC22	-2.99615	32.1713	-3.83963	0.000136888	0.000577003	0.0365405	downregulation
HERC5	-6.32361	13.9076	-3.83796	0.000137798	0.000579995	0.0303165	downregulation
UNC13D	-5.02987	11.7213	-3.8353	0.000139259	0.000585054	0.0204089	downregulation
DAPK1	-3.97174	11.8497	-3.8264	0.000144259	0.000603362	-0.0127196	downregulation
IRF3	-5.04241	34.5237	-3.82126	0.000147224	0.000614347	-0.0318244	downregulation
B4GALT5	-13.1247	71.807	-3.81838	0.000148907	0.000620144	-0.0424936	downregulation
SLC6A6	-4.66271	28.0211	-3.81518	0.000150804	0.000626196	-0.0543802	downregulation
BGN	-231.681	1151.33	-3.79639	0.000162394	0.000668197	-0.123871	downregulation
COPZ2	-6.81097	29.7046	-3.79103	0.000165851	0.000680984	-0.14363	downregulation
DIAPH1	-8.62895	80.496	-3.79025	0.000166364	0.000682761	-0.14653	downregulation
IRF2	-4.80605	53.5719	-3.78635	0.000168931	0.000692175	-0.160892	downregulation
ABCA1	-3.05893	15.5382	-3.78378	0.000170641	0.000698504	-0.170337	downregulation
SEC14L1	-3.62787	26.7408	-3.78119	0.00017238	0.000705055	-0.17985	downregulation
TNF	-2.03196	5.17511	-3.77843	0.000174253	0.000711112	-0.189986	downregulation
EPS15	-3.77359	43.5675	-3.77445	0.000176991	0.000720891	-0.204602	downregulation
TSPAN33	-6.09826	22.4351	-3.77413	0.000177217	0.00072158	-0.205799	downregulation
IGHV3-53	-61.9412	41.9899	-3.76695	0.000182258	0.000740088	-0.232099	downregulation
ACP5	-45.9808	87.4731	-3.76588	0.000183027	0.000742615	-0.236044	downregulation
IL2RB	-14.6121	19.4724	-3.7631	0.000185024	0.000749279	-0.246215	downregulation
NR3C1	-4.66836	25.4273	-3.76096	0.000186572	0.000754733	-0.254026	downregulation
SDC3	-10.3711	61.7477	-3.76095	0.000186579	0.000754733	-0.254061	downregulation
WDR82	-7.72074	97.4112	-3.76005	0.000187237	0.000756795	-0.257364	downregulation
MAT2B	-5.42955	51.2594	-3.75423	0.000191531	0.000772181	-0.278613	downregulation
EMP1	-17.4002	81.1741	-3.75071	0.000194178	0.000781609	-0.291474	downregulation
MARCKS	-35.3444	188.852	-3.7482	0.000196081	0.000788306	-0.300614	downregulation
GTPBP2	-4.43586	37.5084	-3.74703	0.000196974	0.000790982	-0.304871	downregulation
IGLV9-49	-38.6428	29.1936	-3.74007	0.000202378	0.000811142	-0.330227	downregulation
NFKB1	-5.41619	42.7423	-3.72705	0.000212858	0.000847657	-0.377514	downregulation
PFN1	-81.3018	782.684	-3.7242	0.000215223	0.00085573	-0.387859	downregulation
TRIM14	-6.85953	45.7458	-3.72185	0.000217181	0.000863112	-0.396341	downregulation
KCTD17	-2.40387	14.4975	-3.72145	0.000217518	0.000864178	-0.39779	downregulation
ANTXR1	-31.7025	123.39	-3.72032	0.000218473	0.000866615	-0.401892	downregulation
MOV10	-3.86329	33.5554	-3.71341	0.000224386	0.000885503	-0.426893	downregulation
IGKV2D-40	-43.1926	27.8756	-3.71322	0.00022455	0.000886011	-0.427575	downregulation
TGFBR1	-9.58179	47.6882	-3.71269	0.000225004	0.000887527	-0.429467	downregulation
LEP	-5.30537	5.674	-3.71062	0.000226812	0.000893965	-0.436959	downregulation
EML4	-5.12511	32.8983	-3.70585	0.000231024	0.000908307	-0.454178	downregulation
IGHV1-58	-15.6414	14.3842	-3.70256	0.000233968	0.000918319	-0.46603	downregulation
VOPP1	-9.88024	39.9996	-3.7016	0.000234837	0.000920872	-0.469496	downregulation
TMEM176A	-16.1945	44.9561	-3.70084	0.000235525	0.000922999	-0.472233	downregulation
PLEKHA2	-5.33414	19.5965	-3.6919	0.000243759	0.000951889	-0.504385	downregulation
MMRN1	-2.04666	4.09841	-3.68969	0.000245841	0.000958982	-0.512337	downregulation
NXN	-4.92452	19.9353	-3.68764	0.000247783	0.00096552	-0.519699	downregulation
THBS2	-28.7016	95.3795	-3.68679	0.000248592	0.000968045	-0.522746	downregulation
LOXL1	-11.2491	53.0552	-3.68567	0.00024966	0.000970897	-0.526758	downregulation
RAB29	-6.26038	32.5534	-3.68547	0.000249854	0.000971353	-0.527484	downregulation
SNAI2	-4.90031	23.9781	-3.68442	0.000250857	0.000974804	-0.53123	downregulation
MXRA8	-28.7474	125.316	-3.68427	0.000251003	0.000975221	-0.531774	downregulation
DLC1	-2.61061	12.9774	-3.68286	0.000252368	0.000979863	-0.536848	downregulation
SNAI1	-3.36333	13.3282	-3.68052	0.000254638	0.000987528	-0.545219	downregulation
ADPGK	-3.06327	32.7722	-3.67582	0.000259257	0.00100268	-0.562029	downregulation
TGFBI	-23.6394	82.5659	-3.67559	0.000259485	0.00100341	-0.562851	downregulation
TRIM38	-2.14458	15.6065	-3.6703	0.000264796	0.0010213	-0.581793	downregulation
IGHV3-30	-266.969	193.836	-3.66442	0.00027081	0.00104149	-0.602786	downregulation
C15orf39	-2.94978	21.8116	-3.66393	0.00027131	0.0010431	-0.604509	downregulation
COL5A2	-78.0676	304.358	-3.66129	0.000274057	0.00105143	-0.613925	downregulation
ID3	-16.3869	74.4249	-3.66039	0.000275002	0.0010541	-0.617144	downregulation
IGKV1-17	-140.729	116.358	-3.6597	0.000275733	0.00105658	-0.619622	downregulation
UBLCP1	-4.30995	44.8885	-3.65672	0.000278875	0.00106701	-0.630212	downregulation
C1QTNF6	-4.34461	21.1889	-3.65281	0.000283058	0.00108106	-0.644122	downregulation
CSGALNACT1	-2.31212	8.73527	-3.64618	0.000290291	0.00110541	-0.667695	downregulation
RHOQ	-3.51421	28.5915	-3.64414	0.000292546	0.00111344	-0.674922	downregulation
AKT3	-3.93805	11.2171	-3.6342	0.000303796	0.00115159	-0.710165	downregulation
RFX5	-6.43813	48.5869	-3.63371	0.00030436	0.00115356	-0.711896	downregulation
IGLV2-23	-366.276	300.073	-3.63288	0.000305315	0.00115672	-0.714823	downregulation
DIPK1A	-2.77512	17.7732	-3.63018	0.00030846	0.00116631	-0.72439	downregulation
PPIC	-9.89807	70.1775	-3.62431	0.000315384	0.00118895	-0.745117	downregulation
CBFB	-5.11258	42.8031	-3.62335	0.000316537	0.00119258	-0.748523	downregulation
DBNL	-2.89424	32.2008	-3.61986	0.000320738	0.00120626	-0.760828	downregulation
SLC10A3	-6.58176	48.9415	-3.61346	0.000328587	0.00123122	-0.783393	downregulation
CNPY3	-15.1214	140.772	-3.60951	0.00033351	0.00124745	-0.79727	downregulation
PPP1R15A	-10.7255	58.3932	-3.60718	0.000336455	0.00125625	-0.805472	downregulation
POGLUT3	-4.97439	34.1358	-3.60529	0.000338856	0.0012641	-0.812106	downregulation
AHR	-5.24846	27.8685	-3.6027	0.000342171	0.00127479	-0.821189	downregulation
SEC23A	-3.82951	28.0634	-3.59666	0.000350042	0.00129952	-0.842403	downregulation
PROCR	-3.62129	18.9928	-3.5933	0.00035448	0.00131331	-0.854154	downregulation
TSPAN4	-3.3909	22.4331	-3.5928	0.000355154	0.00131542	-0.855925	downregulation
KIRREL1	-5.17119	24.9522	-3.59232	0.000355792	0.0013172	-0.8576	downregulation
ARHGAP4	-5.19556	12.6124	-3.5919	0.000356352	0.00131909	-0.859066	downregulation
CDC42EP1	-24.119	98.1933	-3.58953	0.000359534	0.00132834	-0.867355	downregulation
LYAR	-3.3778	23.4253	-3.5853	0.00036528	0.00134605	-0.88214	downregulation
TRARG1	-4.99226	7.82084	-3.58502	0.000365659	0.00134723	-0.883107	downregulation
SOD3	-12.9108	27.3065	-3.58288	0.000368608	0.00135614	-0.890595	downregulation
EAF2	-2.72062	9.10885	-3.58168	0.000370263	0.00136144	-0.894771	downregulation
RPS6KA2	-3.04848	18.0802	-3.5746	0.000380212	0.00139398	-0.919487	downregulation
SPRY1	-9.75935	37.6273	-3.57333	0.000382018	0.0014002	-0.923904	downregulation
GXYLT2	-5.91757	22.2214	-3.571	0.00038535	0.00141139	-0.931998	downregulation
RARRES1	-81.0459	95.114	-3.57095	0.000385421	0.00141145	-0.932168	downregulation
JAK1	-7.80308	66.075	-3.55394	0.000410655	0.00149244	-0.991251	downregulation
UBE2E3	-8.98346	44.3428	-3.55383	0.000410817	0.00149282	-0.99162	downregulation
CTSA	-4.97093	39.2687	-3.55338	0.00041152	0.00149515	-0.993211	downregulation
MX1	-30.3268	73.8908	-3.54731	0.000420899	0.00152448	-1.0142	downregulation
AC008760.2	-4.09928	4.18345	-3.54529	0.000424073	0.00153439	-1.02119	downregulation
TNFRSF10A	-2.19931	13.1139	-3.5434	0.000427056	0.00154386	-1.02772	downregulation
TCL1A	-4.86847	2.76991	-3.54281	0.000427986	0.00154701	-1.02975	downregulation
AKAP13	-2.61671	21.9379	-3.54242	0.000428609	0.00154904	-1.0311	downregulation
DDX60	-11.0712	38.1344	-3.5402	0.000432158	0.00155942	-1.03878	downregulation
PPP1R14C	-9.72197	13.2306	-3.52729	0.000453304	0.00162463	-1.08324	downregulation
FNDC3B	-5.08674	30.1181	-3.52576	0.000455891	0.00163229	-1.08854	downregulation
IL27RA	-10.8802	28.7751	-3.52208	0.000462122	0.00165134	-1.10117	downregulation
MT1M	-4.94874	10.3516	-3.5209	0.000464135	0.00165736	-1.10521	downregulation
CAVIN2	-4.30571	10.13	-3.51977	0.000466071	0.00166311	-1.10909	downregulation
TSPAN2	-2.34881	9.22715	-3.51905	0.000467323	0.0016664	-1.11158	downregulation
CCL20	-2.73968	3.15258	-3.51684	0.000471141	0.0016786	-1.11915	downregulation
MYL9	-56.7123	275.125	-3.51648	0.000471762	0.00168011	-1.12038	downregulation
CUTC	-2.25927	23.6339	-3.51624	0.000472188	0.00168115	-1.12122	downregulation
OLFML3	-21.4628	80.8483	-3.50916	0.000484656	0.00171591	-1.14546	downregulation
TMSB10	-1636.46	8078.06	-3.50704	0.000488452	0.00172839	-1.15271	downregulation
SHKBP1	-6.62562	47.5918	-3.50396	0.000494027	0.00174641	-1.16327	downregulation
PLD3	-19.744	141.757	-3.50254	0.000496604	0.00175356	-1.1681	downregulation
IGLV3-25	-417.152	328.208	-3.50029	0.000500724	0.00176663	-1.17579	downregulation
TFPI	-2.60622	6.11783	-3.49482	0.000510883	0.00179922	-1.19446	downregulation
HYAL2	-3.8395	33.6715	-3.49163	0.000516892	0.00181635	-1.20533	downregulation
ALDH1L2	-2.0389	8.63603	-3.48427	0.000531009	0.00185926	-1.23037	downregulation
PSME1	-51.156	414.815	-3.48004	0.000539292	0.00188619	-1.24475	downregulation
CLIP3	-3.2206	16.8529	-3.47995	0.000539467	0.00188654	-1.24505	downregulation
SAMD9	-9.75474	27.1842	-3.47688	0.000545567	0.00190419	-1.2555	downregulation
IGKV1-33	-10.3107	6.44648	-3.47149	0.000556388	0.0019369	-1.27374	downregulation
COL3A1	-915.21	2975.93	-3.46667	0.000566265	0.00196539	-1.29008	downregulation
C19orf12	-3.87579	17.5262	-3.46666	0.000566278	0.00196539	-1.2901	downregulation
RNF144A	-3.47776	18.2669	-3.46583	0.000567989	0.00197052	-1.29291	downregulation
PAX5	-2.02658	1.47969	-3.46477	0.000570187	0.00197754	-1.29649	downregulation
ATP11C	-2.35253	14.254	-3.4646	0.000570535	0.00197828	-1.29706	downregulation
IGHV5-51	-473.134	325.184	-3.46434	0.000571083	0.00197991	-1.29795	downregulation
CD36	-18.6823	32.2201	-3.45358	0.000593868	0.00204826	-1.33427	downregulation
IFI27	-111.041	242.474	-3.44863	0.000604643	0.00208034	-1.35096	downregulation
SSPN	-3.01951	14.4284	-3.4445	0.000613754	0.00210768	-1.36484	downregulation
NRN1	-6.64173	20.8151	-3.44116	0.000621234	0.00213106	-1.37608	downregulation
CYP27A1	-12.4338	63.1099	-3.42942	0.00064818	0.00221014	-1.41547	downregulation
IRF7	-10.4145	51.8893	-3.42935	0.000648343	0.00221014	-1.4157	downregulation
IGFBP3	-26.0411	114.79	-3.42866	0.00064994	0.00221397	-1.41798	downregulation
MSRB3	-4.00628	20.6702	-3.42814	0.000651165	0.00221784	-1.41973	downregulation
IGHV1-3	-200.719	163.478	-3.42616	0.000655841	0.00223077	-1.42636	downregulation
SNX10	-4.69666	23.1296	-3.42362	0.000661873	0.00224798	-1.43485	downregulation
PPARD	-5.27016	39.8363	-3.41916	0.000672591	0.00227889	-1.44975	downregulation
MFAP2	-8.45623	36.2277	-3.4002	0.000720024	0.00241669	-1.5129	downregulation
MARCHF2	-4.93837	53.1769	-3.40009	0.000720306	0.00241731	-1.51327	downregulation
EML3	-2.34008	22.9217	-3.39595	0.000731057	0.00244886	-1.52699	downregulation
IGLC7	-37.8643	29.4022	-3.38142	0.000770039	0.00256555	-1.5751	downregulation
IRAK1	-23.0081	121.452	-3.37806	0.000779309	0.00259071	-1.58617	downregulation
IGLV5-45	-50.7521	37.9602	-3.37796	0.000779597	0.00259088	-1.58652	downregulation
CXCL1	-5.54782	5.38523	-3.36837	0.000806685	0.00266967	-1.61813	downregulation
ITGBL1	-3.50697	13.6452	-3.36808	0.000807525	0.00267185	-1.61909	downregulation
NCOA7	-6.8318	24.4472	-3.36419	0.000818769	0.00270517	-1.63189	downregulation
POGLUT2	-2.08587	13.5144	-3.36196	0.000825281	0.00272526	-1.63921	downregulation
RIPOR1	-2.13717	21.6317	-3.35369	0.000849832	0.00279506	-1.66633	downregulation
SETX	-3.70804	34.8745	-3.35169	0.000855869	0.00281236	-1.67288	downregulation
GREM1	-4.36707	15.0194	-3.35009	0.000860744	0.00282436	-1.67813	downregulation
PLIN1	-15.6824	27.8206	-3.34998	0.000861089	0.00282512	-1.6785	downregulation
AQP1	-33.2286	123.236	-3.34373	0.000880328	0.00288079	-1.69893	downregulation
CYP1B1	-35.1554	62.6154	-3.34342	0.000881297	0.00288359	-1.69995	downregulation
MAPRE2	-4.44444	24.0195	-3.34276	0.000883368	0.00288851	-1.70212	downregulation
HMCN1	-2.54306	9.27133	-3.342	0.000885742	0.00289478	-1.7046	downregulation
COL14A1	-16.3636	44.5354	-3.33987	0.000892433	0.00291252	-1.71155	downregulation
PLBD1	-10.2015	46.5233	-3.33921	0.000894512	0.00291855	-1.7137	downregulation
ACTA2	-34.3563	164.823	-3.3351	0.00090756	0.00295429	-1.72709	downregulation
CCND2	-5.80007	16.4996	-3.33281	0.000914942	0.00297564	-1.73457	downregulation
HAPLN3	-13.4108	25.7838	-3.33264	0.000915483	0.00297654	-1.73512	downregulation
NCK2	-7.94067	48.4612	-3.32615	0.00093666	0.00303461	-1.75625	downregulation
GPD1	-10.5289	17.8694	-3.32472	0.000941371	0.00304637	-1.76089	downregulation
MMP12	-13.7882	14.527	-3.32422	0.000943034	0.00305019	-1.76252	downregulation
GNPTAB	-3.50068	28.7699	-3.32235	0.000949263	0.0030676	-1.7686	downregulation
USP30	4.32389	16.4535	9.38006	1.5e-19	6.48e-18	33.5602	upregulation
ATXN2	2.24604	10.8192	9.21588	5.75e-19	2.4e-17	32.2388	upregulation
LMTK2	4.20632	16.4459	9.21586	5.75e-19	2.4e-17	32.2386	upregulation
IFT81	2.95481	10.4999	9.01626	2.87e-18	1.16e-16	30.6556	upregulation
FBXO21	8.291	37.3238	9.00341	3.18e-18	1.28e-16	30.5545	upregulation
PLA2G12A	10.3986	29.408	8.96822	4.21e-18	1.68e-16	30.2784	upregulation
FOXA1	130.981	294.715	8.90521	6.95e-18	2.73e-16	29.786	upregulation
AC012467.2	2.15912	7.31792	8.84214	1.14e-17	4.42e-16	29.2958	upregulation
ORC4	2.81142	14.7708	8.5501	1.11e-16	4.02e-15	27.0608	upregulation
TMBIM6	240.386	813.074	8.53785	1.22e-16	4.41e-15	26.9683	upregulation
MARVELD2	8.05414	26.9111	8.5251	1.35e-16	4.84e-15	26.8721	upregulation
ZFP14	2.18943	7.88816	8.50609	1.56e-16	5.57e-15	26.729	upregulation
METTL15	2.13735	7.83655	8.50557	1.56e-16	5.58e-15	26.725	upregulation
UBN2	2.83038	10.651	8.47414	1.99e-16	7.03e-15	26.489	upregulation
COG7	7.69065	30.705	8.25216	1.07e-15	3.52e-14	24.8406	upregulation
RNU6-137P	2.93923	6.97513	8.24076	1.16e-15	3.82e-14	24.7569	upregulation
ZNF785	2.7325	9.55202	8.2356	1.21e-15	3.97e-14	24.719	upregulation
CLCN3	17.5042	61.0264	8.23455	1.21e-15	3.99e-14	24.7113	upregulation
TRMT10A	2.41966	8.45157	8.09155	3.51e-15	1.11e-13	23.6695	upregulation
SUDS3	11.8151	57.1988	8.07947	3.84e-15	1.21e-13	23.5822	upregulation
PEX1	3.06944	12.1295	8.06803	4.18e-15	1.31e-13	23.4995	upregulation
NAPEPLD	2.50614	11.6037	8.03007	5.52e-15	1.71e-13	23.2261	upregulation
UBE3B	4.12051	21.4732	7.9978	6.99e-15	2.15e-13	22.9944	upregulation
PHKA1	5.2854	18.1124	7.99144	7.32e-15	2.24e-13	22.9488	upregulation
GTF2IP4	3.91101	11.5685	7.98519	7.66e-15	2.34e-13	22.9041	upregulation
AFTPH	15.1192	68.8188	7.95774	9.36e-15	2.84e-13	22.7078	upregulation
ERI2	3.80819	11.9987	7.95028	9.88e-15	2.99e-13	22.6546	upregulation
TTC19	9.18649	36.5769	7.94599	1.02e-14	3.08e-13	22.6239	upregulation
TBCK	3.21757	11.9693	7.87662	1.69e-14	4.96e-13	22.131	upregulation
RSPH3	4.14231	14.6172	7.84952	2.05e-14	5.96e-13	21.9394	upregulation
MYEF2	2.54678	7.17898	7.84415	2.13e-14	6.17e-13	21.9015	upregulation
SRPK2	11.9453	46.5164	7.82072	2.52e-14	7.24e-13	21.7364	upregulation
PREPL	7.11958	30.2321	7.81622	2.6e-14	7.47e-13	21.7046	upregulation
GATA3	377.788	750.794	7.81359	2.65e-14	7.6e-13	21.6862	upregulation
GMCL1	5.29678	29.6173	7.79362	3.06e-14	8.7e-13	21.5458	upregulation
TTC8	5.31537	19.1611	7.77548	3.49e-14	9.84e-13	21.4186	upregulation
C1orf43	108.634	477.156	7.77349	3.54e-14	9.97e-13	21.4047	upregulation
C11orf49	3.98918	17.2815	7.76569	3.74e-14	1.05e-12	21.35	upregulation
CASZ1	3.74376	12.2572	7.76074	3.87e-14	1.09e-12	21.3153	upregulation
ZNF875	5.22251	23.7652	7.72722	4.92e-14	1.36e-12	21.0813	upregulation
RMND5A	12.0916	54.7275	7.69163	6.33e-14	1.74e-12	20.8336	upregulation
PEBP1	204.05	882.777	7.66801	7.48e-14	2.04e-12	20.6697	upregulation
BCL7A	4.5786	17.0471	7.66216	7.8e-14	2.11e-12	20.6292	upregulation
PDPK1	3.71887	15.6507	7.66001	7.92e-14	2.14e-12	20.6143	upregulation
FAM200A	2.92455	14.8551	7.64966	8.52e-14	2.28e-12	20.5427	upregulation
FBXL2	2.0141	6.73866	7.62931	9.83e-14	2.62e-12	20.4021	upregulation
ZNF664	33.7108	131.782	7.60528	1.16e-13	3.08e-12	20.2365	upregulation
MOAP1	17.6098	64.4235	7.55905	1.61e-13	4.2e-12	19.9191	upregulation
TCTN1	4.33318	15.9846	7.53864	1.86e-13	4.8e-12	19.7795	upregulation
MYB	27.755	60.953	7.51807	2.14e-13	5.51e-12	19.6391	upregulation
LCMT2	2.27701	10.5152	7.50484	2.35e-13	6.02e-12	19.549	upregulation
XBP1	1446.22	2880.88	7.50472	2.35e-13	6.02e-12	19.5481	upregulation
ZNF174	3.36159	15.8114	7.48456	2.71e-13	6.89e-12	19.4111	upregulation
ESR1	107.06	168.268	7.46131	3.18e-13	8.05e-12	19.2533	upregulation
MOSMO	2.12554	9.25158	7.44847	3.47e-13	8.76e-12	19.1664	upregulation
ZNF721	2.75384	13.0454	7.42312	4.14e-13	1.03e-11	18.9951	upregulation
PEX7	4.70823	16.401	7.42273	4.15e-13	1.04e-11	18.9925	upregulation
EARS2	7.13342	28.1045	7.42038	4.22e-13	1.05e-11	18.9767	upregulation
TOMM20	107.03	406.74	7.39862	4.9e-13	1.21e-11	18.8301	upregulation
AP1M2	45.4682	184.017	7.37598	5.72e-13	1.4e-11	18.6779	upregulation
HACD3	49.0861	139.59	7.37334	5.83e-13	1.42e-11	18.6602	upregulation
GSTO2	3.39704	10.254	7.35965	6.4e-13	1.56e-11	18.5684	upregulation
ZNF396	2.03209	4.9367	7.35694	6.52e-13	1.58e-11	18.5503	upregulation
NUDT12	7.62965	22.4553	7.33551	7.55e-13	1.82e-11	18.4069	upregulation
KIAA0895	2.78838	8.77956	7.32524	8.09e-13	1.95e-11	18.3383	upregulation
ARFGEF3	18.1415	43.6944	7.32474	8.12e-13	1.95e-11	18.335	upregulation
DCTN4	13.7952	64.1954	7.31641	8.6e-13	2.07e-11	18.2795	upregulation
RUNDC1	11.9883	41.6774	7.31287	8.81e-13	2.11e-11	18.2559	upregulation
WDR31	3.26418	9.8643	7.31111	8.91e-13	2.13e-11	18.2441	upregulation
ZNF605	2.10017	8.32408	7.3102	8.97e-13	2.14e-11	18.2381	upregulation
WDR35	4.71551	15.0375	7.30541	9.27e-13	2.21e-11	18.2061	upregulation
POU2F1	2.17914	11.3663	7.25555	1.3e-12	3.02e-11	17.8751	upregulation
ZNF844	2.53289	8.08728	7.245	1.4e-12	3.23e-11	17.8053	upregulation
NEDD4L	3.67551	9.2363	7.24015	1.44e-12	3.34e-11	17.7732	upregulation
CDS1	14.137	53.978	7.21673	1.69e-12	3.86e-11	17.6186	upregulation
COPZ1	34.4637	205.64	7.19522	1.95e-12	4.42e-11	17.4771	upregulation
ATP5F1B	202.258	942.764	7.19301	1.98e-12	4.48e-11	17.4626	upregulation
NRAV	5.80978	23.4848	7.15985	2.48e-12	5.55e-11	17.245	upregulation
KIAA0753	2.8707	13.1034	7.15298	2.59e-12	5.78e-11	17.2	upregulation
ATRIP	3.00831	13.2979	7.09583	3.8e-12	8.28e-11	16.8274	upregulation
TCTN2	3.70404	14.9813	7.0714	4.46e-12	9.67e-11	16.6688	upregulation
MYO6	29.2554	90.7984	7.06393	4.69e-12	1.02e-10	16.6205	upregulation
TTC26	2.72595	12.05	7.05405	5.01e-12	1.08e-10	16.5565	upregulation
DPY19L3	4.14699	17.1651	7.04796	5.21e-12	1.12e-10	16.5172	upregulation
ARSG	5.1825	11.3818	7.04661	5.26e-12	1.13e-10	16.5085	upregulation
C1orf56	6.30107	18.3898	7.04531	5.31e-12	1.14e-10	16.5	upregulation
ERBB3	54.7442	176.584	7.04374	5.36e-12	1.15e-10	16.4899	upregulation
RIC8B	2.20817	9.72003	7.04359	5.37e-12	1.15e-10	16.4889	upregulation
POLR3E	3.55476	16.9373	7.04021	5.49e-12	1.17e-10	16.4671	upregulation
ODR4	13.0457	51.0232	7.03706	5.6e-12	1.2e-10	16.4467	upregulation
EXD2	5.46964	28.2587	7.03408	5.71e-12	1.22e-10	16.4275	upregulation
RALGAPA1	2.29861	8.79781	7.02181	6.2e-12	1.32e-10	16.3484	upregulation
ZSCAN32	2.88138	16.0998	7.01501	6.48e-12	1.37e-10	16.3046	upregulation
PIGM	5.72004	27.1728	6.99971	7.17e-12	1.51e-10	16.2063	upregulation
C18orf25	3.24541	14.8489	6.9955	7.37e-12	1.55e-10	16.1792	upregulation
ALDH6A1	7.80339	26.0101	6.99394	7.44e-12	1.57e-10	16.1692	upregulation
TSPAN13	350.998	694.709	6.9912	7.58e-12	1.59e-10	16.1516	upregulation
APOOL	3.9658	17.3702	6.99007	7.64e-12	1.6e-10	16.1444	upregulation
COQ7	6.71393	27.9886	6.98977	7.65e-12	1.6e-10	16.1424	upregulation
ZBTB42	11.1286	35.5106	6.98244	8.03e-12	1.68e-10	16.0954	upregulation
IPP	3.8959	18.8877	6.97523	8.42e-12	1.76e-10	16.0492	upregulation
INTS12	2.33029	14.0025	6.96563	8.96e-12	1.87e-10	15.9878	upregulation
MSH3	4.09745	19.6755	6.95701	9.48e-12	1.97e-10	15.9327	upregulation
LZTFL1	4.84847	18.8543	6.94683	1.01e-11	2.09e-10	15.8676	upregulation
RNF103	4.14137	19.804	6.94186	1.05e-11	2.16e-10	15.8359	upregulation
DYNC2I1	2.84587	13.6818	6.93904	1.07e-11	2.2e-10	15.8179	upregulation
ARID2	4.00891	18.4074	6.9363	1.09e-11	2.23e-10	15.8005	upregulation
WDR20	2.34686	13.9017	6.93626	1.09e-11	2.23e-10	15.8002	upregulation
C2orf15	2.42818	9.47781	6.92859	1.14e-11	2.34e-10	15.7513	upregulation
KIAA1549	2.54464	7.19558	6.92604	1.16e-11	2.38e-10	15.7351	upregulation
KIFBP	4.33065	23.2698	6.91862	1.22e-11	2.49e-10	15.6879	upregulation
TMCO1	23.3177	119.367	6.91683	1.23e-11	2.51e-10	15.6765	upregulation
CD46	51.0857	176.96	6.90663	1.32e-11	2.67e-10	15.6116	upregulation
NDUFA5	4.29327	21.4645	6.90334	1.35e-11	2.73e-10	15.5907	upregulation
LAMTOR3	8.32479	44.7082	6.90326	1.35e-11	2.73e-10	15.5902	upregulation
MRPS14	9.31639	52.9124	6.90185	1.36e-11	2.75e-10	15.5812	upregulation
ZNF500	2.06461	10.154	6.88907	1.48e-11	2.97e-10	15.5002	upregulation
EPB41L5	5.57095	19.9529	6.87983	1.57e-11	3.15e-10	15.4416	upregulation
RRN3	14.9948	73.413	6.87622	1.61e-11	3.22e-10	15.4188	upregulation
RSBN1L	4.54887	23.877	6.87291	1.64e-11	3.29e-10	15.3979	upregulation
AP1AR	5.90706	24.2675	6.86252	1.75e-11	3.5e-10	15.3322	upregulation
GLRX2	3.02593	15.2634	6.82505	2.23e-11	4.41e-10	15.0959	upregulation
TADA1	5.17563	28.1792	6.82165	2.28e-11	4.5e-10	15.0746	upregulation
DYNC2LI1	3.51721	18.515	6.80261	2.58e-11	5.05e-10	14.955	upregulation
MTA3	4.41472	23.5646	6.80259	2.58e-11	5.05e-10	14.9549	upregulation
RPS6KA6	2.11823	4.57284	6.8022	2.59e-11	5.06e-10	14.9525	upregulation
HNRNPK	58.2286	480.87	6.80037	2.62e-11	5.12e-10	14.941	upregulation
SCAMP1	11.9791	49.0789	6.7957	2.7e-11	5.24e-10	14.9117	upregulation
ZNF429	2.32505	10.8086	6.79464	2.72e-11	5.27e-10	14.9051	upregulation
TMEM8B	2.27733	9.04849	6.79012	2.8e-11	5.42e-10	14.8768	upregulation
SLC30A9	8.96154	47.6802	6.78998	2.8e-11	5.42e-10	14.8759	upregulation
CNNM3	4.50128	26.6464	6.78747	2.85e-11	5.5e-10	14.8602	upregulation
DNAL1	2.57141	10.1827	6.78373	2.91e-11	5.62e-10	14.8368	upregulation
MAML3	2.63252	9.97829	6.78044	2.98e-11	5.73e-10	14.8162	upregulation
NECAB3	13.9434	35.9896	6.77942	3e-11	5.76e-10	14.8098	upregulation
TFAP2A	15.9624	47.9125	6.77298	3.12e-11	5.98e-10	14.7696	upregulation
ZNF140	2.39532	12.2238	6.76856	3.21e-11	6.14e-10	14.742	upregulation
OVOL2	5.13304	23.2117	6.76817	3.22e-11	6.15e-10	14.7395	upregulation
TYW1	3.44552	24.9708	6.76623	3.26e-11	6.22e-10	14.7274	upregulation
MIEF2	4.50162	17.3711	6.73714	3.93e-11	7.44e-10	14.5461	upregulation
RRNAD1	11.2608	45.2268	6.72402	4.27e-11	8.07e-10	14.4646	upregulation
PGGT1B	2.87908	14.4072	6.72374	4.28e-11	8.08e-10	14.4629	upregulation
ACAD10	2.48	11.6939	6.71951	4.39e-11	8.27e-10	14.4366	upregulation
CCNT1	4.86791	25.9477	6.70903	4.69e-11	8.78e-10	14.3716	upregulation
SLC25A40	3.24964	16.7967	6.70431	4.84e-11	9.04e-10	14.3424	upregulation
LOXL1-AS1	2.14132	6.86427	6.70293	4.88e-11	9.1e-10	14.3338	upregulation
TRAPPC13	2.47999	12.2762	6.691	5.26e-11	9.78e-10	14.26	upregulation
FBXW8	3.27517	16.2111	6.68804	5.36e-11	9.95e-10	14.2417	upregulation
ZNF629	7.76682	35.5182	6.67212	5.93e-11	1.09e-09	14.1434	upregulation
MIGA1	4.08705	14.2866	6.66821	6.08e-11	1.12e-09	14.1193	upregulation
PIGN	2.23165	9.45115	6.6608	6.37e-11	1.17e-09	14.0737	upregulation
POLI	3.7072	12.9765	6.65899	6.45e-11	1.18e-09	14.0625	upregulation
LMX1B	18.5702	43.5808	6.64034	7.25e-11	1.32e-09	13.9478	upregulation
LYSMD1	5.37725	24.4083	6.6343	7.53e-11	1.36e-09	13.9107	upregulation
IMPACT	9.31704	43.7885	6.63161	7.66e-11	1.39e-09	13.8942	upregulation
PEX19	13.1602	68.4542	6.62561	7.96e-11	1.43e-09	13.8574	upregulation
TAPT1	5.44835	20.6593	6.62099	8.19e-11	1.47e-09	13.829	upregulation
SLC46A1	2.14819	5.88854	6.61772	8.36e-11	1.5e-09	13.809	upregulation
FBXO36	3.17118	9.44834	6.61406	8.55e-11	1.53e-09	13.7866	upregulation
HHAT	4.29622	13.7228	6.61025	8.76e-11	1.57e-09	13.7633	upregulation
ZNF197	2.09181	12.7813	6.60591	9e-11	1.61e-09	13.7367	upregulation
CACNA2D2	7.40687	10.6298	6.59571	9.6e-11	1.71e-09	13.6744	upregulation
LARP1B	2.45949	11.6523	6.57571	1.09e-10	1.93e-09	13.5524	upregulation
SH3RF1	12.8977	43.9014	6.56425	1.17e-10	2.06e-09	13.4826	upregulation
APTR	2.05008	7.27964	6.56211	1.18e-10	2.09e-09	13.4696	upregulation
TMEM209	6.11252	29.5386	6.56122	1.19e-10	2.1e-09	13.4642	upregulation
ZFP30	2.35702	8.98516	6.55773	1.22e-10	2.14e-09	13.443	upregulation
CHDH	7.2064	19.4824	6.55726	1.22e-10	2.15e-09	13.4401	upregulation
NEK4	3.30122	16.3223	6.55559	1.23e-10	2.17e-09	13.43	upregulation
BRAP	3.32032	26.2596	6.5548	1.24e-10	2.18e-09	13.4251	upregulation
TTC30A	4.19711	14.5298	6.55316	1.25e-10	2.2e-09	13.4152	upregulation
SLC22A5	3.02131	10.466	6.55199	1.26e-10	2.21e-09	13.4081	upregulation
YWHAE	110.254	568.179	6.55082	1.27e-10	2.23e-09	13.401	upregulation
BRI3BP	5.78087	22.4583	6.54838	1.29e-10	2.26e-09	13.3862	upregulation
ZNF30	2.60861	10.6854	6.54608	1.31e-10	2.29e-09	13.3722	upregulation
PDE12	2.85634	17.009	6.54587	1.31e-10	2.29e-09	13.371	upregulation
CCDC125	5.23262	18.5924	6.52968	1.45e-10	2.52e-09	13.2728	upregulation
ZNF84	3.37598	16.5072	6.52492	1.49e-10	2.59e-09	13.244	upregulation
OTUD7B	6.17549	26.8179	6.51938	1.55e-10	2.68e-09	13.2105	upregulation
DNAJC16	3.30042	17.8397	6.51386	1.6e-10	2.77e-09	13.1771	upregulation
RWDD4	3.31311	19.8489	6.5137	1.6e-10	2.77e-09	13.1761	upregulation
SLC39A9	17.3516	81.7284	6.50869	1.65e-10	2.85e-09	13.1459	upregulation
VPS37D	3.19479	9.30028	6.50851	1.65e-10	2.85e-09	13.1448	upregulation
WASL-DT	2.44607	9.89303	6.50497	1.69e-10	2.91e-09	13.1235	upregulation
COPG2	11.4344	48.5796	6.49486	1.8e-10	3.08e-09	13.0624	upregulation
LARP4	7.78276	37.156	6.49237	1.83e-10	3.12e-09	13.0474	upregulation
ZBTB37	2.18342	7.07897	6.48948	1.86e-10	3.18e-09	13.03	upregulation
USP7	15.1912	88.8317	6.48763	1.88e-10	3.2e-09	13.0189	upregulation
LNX1	3.73691	12.1212	6.48435	1.92e-10	3.26e-09	12.9991	upregulation
SELENOI	7.93307	34.3574	6.46762	2.13e-10	3.6e-09	12.8986	upregulation
ZKSCAN1	20.2839	76.8706	6.46113	2.22e-10	3.74e-09	12.8596	upregulation
PAXIP1	2.55329	9.14736	6.45809	2.26e-10	3.8e-09	12.8414	upregulation
INCA1	5.21143	11.7739	6.45227	2.34e-10	3.93e-09	12.8064	upregulation
ZNF3	4.33287	29.5465	6.44528	2.44e-10	4.09e-09	12.7646	upregulation
COG2	3.40827	15.0291	6.43463	2.61e-10	4.35e-09	12.7009	upregulation
VAMP4	4.08368	20.2199	6.43408	2.62e-10	4.36e-09	12.6976	upregulation
GSTCD	4.1536	13.6749	6.43399	2.62e-10	4.36e-09	12.6971	upregulation
DSTYK	3.79088	21.1564	6.42282	2.8e-10	4.65e-09	12.6303	upregulation
GLUD1	51.8333	210.262	6.41636	2.92e-10	4.83e-09	12.5918	upregulation
TMED2	82.679	397.821	6.41606	2.92e-10	4.84e-09	12.59	upregulation
GLCE	15.0293	37.2083	6.40964	3.04e-10	5.02e-09	12.5517	upregulation
ZXDB	4.56615	16.7124	6.40471	3.13e-10	5.16e-09	12.5223	upregulation
SMARCC2	7.13844	41.1605	6.39358	3.35e-10	5.5e-09	12.4561	upregulation
ANGEL2	4.73939	23.503	6.39206	3.38e-10	5.55e-09	12.4471	upregulation
HECTD4	2.97871	13.8196	6.39056	3.42e-10	5.59e-09	12.4382	upregulation
RAB5B	19.9252	137.258	6.3814	3.61e-10	5.9e-09	12.3837	upregulation
STK36	4.46117	19.3677	6.37773	3.69e-10	6.02e-09	12.3619	upregulation
FAM222A	4.39917	9.47698	6.3773	3.7e-10	6.03e-09	12.3594	upregulation
BTBD9	2.09595	12.0179	6.37619	3.73e-10	6.06e-09	12.3529	upregulation
PPP1R26	5.80397	25.2366	6.36926	3.89e-10	6.31e-09	12.3117	upregulation
LRBA	16.9312	48.2734	6.36783	3.92e-10	6.36e-09	12.3032	upregulation
HEATR5B	4.54956	25.871	6.36727	3.94e-10	6.37e-09	12.2999	upregulation
DDR1	42.4562	159.572	6.36386	4.02e-10	6.49e-09	12.2798	upregulation
ATP8B1	18.5683	53.7677	6.35263	4.3e-10	6.91e-09	12.2133	upregulation
AL035661.1	32.4137	93.5569	6.34746	4.44e-10	7.13e-09	12.1827	upregulation
TSPY26P	4.10521	12.8703	6.34564	4.49e-10	7.2e-09	12.172	upregulation
WASL	16.4984	89.6937	6.33331	4.84e-10	7.73e-09	12.0992	upregulation
VSIG10	3.15806	11.6929	6.33143	4.89e-10	7.81e-09	12.0881	upregulation
UBFD1	8.89698	48.5111	6.32123	5.21e-10	8.29e-09	12.0281	upregulation
ZNF420	2.37106	10.9751	6.31763	5.32e-10	8.46e-09	12.0068	upregulation
ELMOD2	5.86293	28.9958	6.31524	5.4e-10	8.58e-09	11.9928	upregulation
OVOL1	2.78822	7.69849	6.31475	5.41e-10	8.6e-09	11.9899	upregulation
SLX4IP	2.4922	12.564	6.31229	5.49e-10	8.7e-09	11.9754	upregulation
IFT88	2.86474	12.2541	6.31063	5.55e-10	8.77e-09	11.9656	upregulation
THAP5	4.01726	22.6785	6.30836	5.63e-10	8.87e-09	11.9523	upregulation
TMEM192	3.12586	13.5427	6.30702	5.67e-10	8.93e-09	11.9444	upregulation
GTF2I	2.30263	10.9007	6.30146	5.87e-10	9.2e-09	11.9118	upregulation
TMEM30B	14.6245	55.6207	6.30106	5.88e-10	9.22e-09	11.9095	upregulation
SCRN3	3.5151	21.0278	6.29721	6.02e-10	9.43e-09	11.8869	upregulation
ZNF814	2.3384	6.48647	6.29599	6.06e-10	9.49e-09	11.8797	upregulation
ZBTB26	2.58575	11.8584	6.28929	6.31e-10	9.84e-09	11.8404	upregulation
TTC6	4.32013	8.08587	6.28726	6.39e-10	9.96e-09	11.8285	upregulation
AACS	3.49565	13.1824	6.28361	6.53e-10	1.02e-08	11.8071	upregulation
C17orf75	3.76092	13.091	6.2773	6.79e-10	1.05e-08	11.7702	upregulation
THSD4	18.8205	38.5223	6.27167	7.02e-10	1.09e-08	11.7372	upregulation
FAAH	13.8846	44.2969	6.27103	7.05e-10	1.09e-08	11.7335	upregulation
PRDX3	37.5812	195.743	6.26145	7.46e-10	1.15e-08	11.6775	upregulation
AC026801.2	2.14661	6.61199	6.25446	7.78e-10	1.2e-08	11.6367	upregulation
SYT7	29.8242	60.845	6.24965	8.01e-10	1.23e-08	11.6087	upregulation
UBE3A	4.21381	21.2161	6.24891	8.05e-10	1.24e-08	11.6044	upregulation
GRHL2	13.4355	64.0881	6.2489	8.05e-10	1.24e-08	11.6043	upregulation
TMC4	40.3344	129.259	6.2475	8.12e-10	1.25e-08	11.5961	upregulation
AHCYL2	5.5474	19.3751	6.24702	8.14e-10	1.25e-08	11.5933	upregulation
RASEF	16.9117	46.9111	6.24588	8.19e-10	1.26e-08	11.5867	upregulation
HOOK1	9.63057	30.8029	6.24336	8.32e-10	1.27e-08	11.572	upregulation
MORN4	3.17807	13.0354	6.24083	8.45e-10	1.29e-08	11.5573	upregulation
AC011477.2	3.26386	13.9086	6.2404	8.47e-10	1.3e-08	11.5548	upregulation
KCNJ11	8.27543	20.0085	6.23107	8.95e-10	1.37e-08	11.5005	upregulation
KLHDC2	3.81632	20.0951	6.22764	9.14e-10	1.39e-08	11.4806	upregulation
WNT3	3.30653	6.54407	6.21428	9.9e-10	1.5e-08	11.403	upregulation
RPRD1A	8.10135	34.6576	6.21055	1.01e-09	1.53e-08	11.3813	upregulation
ADCY6	7.53245	29.189	6.1958	1.11e-09	1.67e-08	11.2959	upregulation
KLHDC9	8.1374	22.514	6.1886	1.15e-09	1.73e-08	11.2543	upregulation
IRX5	19.642	69.2367	6.1885	1.15e-09	1.73e-08	11.2537	upregulation
PRDX2	53.43	253.149	6.18187	1.2e-09	1.8e-08	11.2154	upregulation
ORC5	3.53833	23.4101	6.18169	1.2e-09	1.8e-08	11.2144	upregulation
ZNF587	7.93503	21.7595	6.17504	1.25e-09	1.86e-08	11.176	upregulation
OCIAD1	20.6694	113.909	6.16751	1.31e-09	1.94e-08	11.1326	upregulation
MORF4L2	136.92	512.679	6.16718	1.31e-09	1.94e-08	11.1307	upregulation
POT1	2.70143	14.3346	6.16431	1.33e-09	1.97e-08	11.1141	upregulation
CRB3	6.88211	32.7974	6.15836	1.38e-09	2.04e-08	11.0799	upregulation
ARL6IP1	83.0386	355.135	6.15817	1.38e-09	2.04e-08	11.0788	upregulation
FAM117B	3.48382	14.7127	6.15424	1.41e-09	2.09e-08	11.0562	upregulation
LRRC56	4.20871	12.0148	6.1526	1.43e-09	2.11e-08	11.0467	upregulation
TBC1D9	184.339	362.282	6.15145	1.44e-09	2.12e-08	11.0401	upregulation
PHLPP1	3.69622	11.0261	6.14776	1.47e-09	2.17e-08	11.0189	upregulation
BRD3OS	3.07386	16.7635	6.14697	1.48e-09	2.17e-08	11.0144	upregulation
CAMSAP3	6.73067	27.8194	6.14423	1.5e-09	2.2e-08	10.9987	upregulation
TNK1	6.53223	23.4169	6.14259	1.52e-09	2.22e-08	10.9893	upregulation
MID2	3.77141	16.1119	6.13928	1.55e-09	2.26e-08	10.9702	upregulation
CERS2	42.6326	155.243	6.13355	1.6e-09	2.34e-08	10.9374	upregulation
FAM20B	15.7339	77.2583	6.12655	1.67e-09	2.43e-08	10.8972	upregulation
MLPH	59.1747	160.857	6.12032	1.73e-09	2.51e-08	10.8615	upregulation
AC007996.1	3.46438	11.5244	6.11704	1.76e-09	2.56e-08	10.8428	upregulation
ULK2	4.24118	14.5516	6.11576	1.78e-09	2.57e-08	10.8355	upregulation
RNF41	3.71126	32.0949	6.10853	1.85e-09	2.68e-08	10.7941	upregulation
ZNF415	2.92627	12.1757	6.1061	1.88e-09	2.71e-08	10.7803	upregulation
ASB16-AS1	2.3738	9.76456	6.10461	1.9e-09	2.74e-08	10.7717	upregulation
ARHGAP35	15.5112	64.0891	6.1041	1.9e-09	2.74e-08	10.7688	upregulation
PHOSPHO2	2.96926	9.96216	6.09758	1.98e-09	2.83e-08	10.7316	upregulation
THNSL2	6.70972	24.1764	6.09683	1.98e-09	2.84e-08	10.7273	upregulation
SEPSECS	2.3372	10.4698	6.09641	1.99e-09	2.85e-08	10.7249	upregulation
ZNF718	2.08905	6.76509	6.09532	2e-09	2.86e-08	10.7187	upregulation
BLZF1	7.4882	41.535	6.09265	2.03e-09	2.91e-08	10.7035	upregulation
TLE3	9.88989	43.8592	6.0871	2.1e-09	3e-08	10.6719	upregulation
TSNAX	5.4074	29.434	6.08423	2.14e-09	3.05e-08	10.6555	upregulation
FAM110C	5.74657	16.1396	6.08085	2.18e-09	3.11e-08	10.6363	upregulation
FHDC1	4.86175	14.3525	6.07889	2.2e-09	3.14e-08	10.6251	upregulation
WDR19	2.80571	12.0612	6.07748	2.22e-09	3.16e-08	10.6171	upregulation
GATAD1	4.78457	27.5828	6.07527	2.25e-09	3.19e-08	10.6045	upregulation
OCLN	4.26489	13.6081	6.0665	2.37e-09	3.36e-08	10.5547	upregulation
SCYL3	3.0369	15.3694	6.06548	2.38e-09	3.37e-08	10.5489	upregulation
MTX3	3.3475	15.1969	6.06334	2.41e-09	3.41e-08	10.5367	upregulation
MED13L	7.45134	22.578	6.06109	2.45e-09	3.45e-08	10.524	upregulation
AC026471.1	2.22723	7.98607	6.0544	2.54e-09	3.58e-08	10.486	upregulation
ZNF621	2.71361	15.2988	6.04165	2.74e-09	3.82e-08	10.4138	upregulation
EML2	6.09069	21.8992	6.03764	2.81e-09	3.9e-08	10.3911	upregulation
MAP4K3	5.18281	29.2922	6.03553	2.84e-09	3.95e-08	10.3792	upregulation
CRAMP1	2.116	9.95343	6.03325	2.88e-09	4e-08	10.3663	upregulation
COX16	2.7793	9.79794	6.02784	2.97e-09	4.11e-08	10.3357	upregulation
FAM161B	2.69303	8.75808	6.02595	3e-09	4.15e-08	10.3251	upregulation
TSG101	14.1828	85.6855	6.02381	3.04e-09	4.2e-08	10.313	upregulation
KIF3A	3.64304	14.6946	6.02175	3.08e-09	4.24e-08	10.3013	upregulation
CLBA1	3.50845	14.1923	6.02121	3.09e-09	4.26e-08	10.2983	upregulation
DNAJA3	7.35582	41.8138	6.01761	3.15e-09	4.34e-08	10.278	upregulation
P4HTM	6.48665	21.7203	6.0174	3.16e-09	4.34e-08	10.2768	upregulation
BCAT2	9.22173	31.2578	6.01668	3.17e-09	4.36e-08	10.2727	upregulation
MINDY1	19.1038	66.2159	6.01527	3.19e-09	4.39e-08	10.2648	upregulation
ELAPOR1	70.7973	188.909	6.00557	3.38e-09	4.61e-08	10.2101	upregulation
TRUB2	4.45475	26.5522	6.00227	3.45e-09	4.69e-08	10.1916	upregulation
MAGI1	3.78795	14.6215	5.99969	3.5e-09	4.76e-08	10.1771	upregulation
AVL9	4.46408	21.3702	5.99783	3.53e-09	4.81e-08	10.1666	upregulation
PPP1R13B	3.11356	15.3557	5.99483	3.6e-09	4.89e-08	10.1498	upregulation
PIGV	3.11956	15.1005	5.99411	3.61e-09	4.9e-08	10.1457	upregulation
AGAP1	3.33427	15.3239	5.99174	3.66e-09	4.96e-08	10.1324	upregulation
N6AMT1	2.98436	12.7173	5.98859	3.73e-09	5.05e-08	10.1147	upregulation
GATC	2.57921	17.6023	5.98668	3.77e-09	5.09e-08	10.104	upregulation
RNF14	8.83392	53.1413	5.98614	3.78e-09	5.1e-08	10.1009	upregulation
RTN4RL1	10.0747	27.2189	5.98145	3.89e-09	5.24e-08	10.0746	upregulation
CYP2R1	2.33193	11.7551	5.97496	4.03e-09	5.43e-08	10.0382	upregulation
VPS52	5.65525	38.8402	5.9733	4.07e-09	5.47e-08	10.0289	upregulation
NEBL	9.6706	33.7186	5.97089	4.13e-09	5.54e-08	10.0154	upregulation
SLC30A5	5.90559	37.8423	5.96203	4.35e-09	5.81e-08	9.96582	upregulation
IFT74	2.18006	11.2233	5.95559	4.51e-09	6.02e-08	9.92984	upregulation
SNX27	3.34565	18.916	5.95298	4.58e-09	6.1e-08	9.91527	upregulation
RAD17	4.66641	30.3068	5.95071	4.64e-09	6.18e-08	9.90259	upregulation
GNPDA2	2.03993	10.5902	5.94883	4.69e-09	6.24e-08	9.89207	upregulation
LMBR1	4.16565	21.3082	5.94306	4.85e-09	6.44e-08	9.85987	upregulation
MRPL35	5.04051	45.3585	5.94034	4.93e-09	6.53e-08	9.84471	upregulation
ENOSF1	2.31845	10.7438	5.93933	4.95e-09	6.56e-08	9.83908	upregulation
TMEM128	7.9928	48.2317	5.93127	5.19e-09	6.85e-08	9.79416	upregulation
TBC1D12	2.71359	11.1917	5.93089	5.2e-09	6.86e-08	9.79207	upregulation
NAXE	47.4722	232.445	5.92901	5.26e-09	6.93e-08	9.78162	upregulation
NECAP1	2.86693	15.8687	5.92615	5.34e-09	7.03e-08	9.76565	upregulation
ATPSCKMT	3.82152	18.5121	5.92491	5.38e-09	7.07e-08	9.75877	upregulation
FAM199X	6.06902	37.7292	5.91879	5.57e-09	7.31e-08	9.72477	upregulation
CBR4	5.30468	22.9398	5.91827	5.59e-09	7.33e-08	9.72189	upregulation
LINC00504	5.8819	12.1328	5.91602	5.66e-09	7.41e-08	9.70938	upregulation
NIPA1	2.71752	11.615	5.91429	5.72e-09	7.47e-08	9.69974	upregulation
BBS4	4.6607	21.9228	5.90669	5.97e-09	7.79e-08	9.65757	upregulation
CSNK1G3	5.90396	32.5026	5.90138	6.16e-09	8e-08	9.62813	upregulation
SECISBP2	3.9677	22.6884	5.89846	6.26e-09	8.12e-08	9.61196	upregulation
LRTOMT	2.69418	9.17852	5.89693	6.32e-09	8.18e-08	9.60349	upregulation
RNF123	2.16188	12.7578	5.89627	6.34e-09	8.21e-08	9.59978	upregulation
RABEP1	24.0158	70.6255	5.89585	6.36e-09	8.23e-08	9.59748	upregulation
CUX1	4.81371	22.2176	5.89576	6.36e-09	8.23e-08	9.59697	upregulation
ALG1	2.919	16.6863	5.89239	6.48e-09	8.37e-08	9.57832	upregulation
NHLRC2	2.47266	13.996	5.89219	6.49e-09	8.38e-08	9.57723	upregulation
HSP90AB1	569.835	2408.49	5.88905	6.61e-09	8.52e-08	9.55986	upregulation
AL078582.2	16.7063	27.4032	5.88344	6.82e-09	8.77e-08	9.52883	upregulation
CLDN12	8.40227	30.795	5.87905	6.99e-09	8.98e-08	9.50454	upregulation
PRR36	8.53548	26.2533	5.87089	7.33e-09	9.38e-08	9.45951	upregulation
MYO5C	6.65948	26.8488	5.87074	7.33e-09	9.39e-08	9.45865	upregulation
RETREG3	13.3389	77.951	5.86278	7.67e-09	9.79e-08	9.41477	upregulation
ATG2B	2.32716	12.8547	5.86121	7.74e-09	9.87e-08	9.40613	upregulation
UBR7	12.1922	67.6468	5.85524	8.01e-09	1.02e-07	9.37325	upregulation
PMPCB	4.62543	35.1698	5.85184	8.17e-09	1.03e-07	9.35454	upregulation
KLHL12	16.9936	78.2966	5.84887	8.3e-09	1.05e-07	9.33819	upregulation
MAGEE1	2.19585	8.47269	5.84755	8.37e-09	1.06e-07	9.33097	upregulation
TRAM1L1	3.58581	12.4245	5.84732	8.38e-09	1.06e-07	9.32967	upregulation
RC3H1	2.52081	14.8328	5.84575	8.45e-09	1.07e-07	9.32103	upregulation
MARCHF6	12.2948	65.9582	5.84431	8.52e-09	1.07e-07	9.31314	upregulation
SLC11A2	6.35108	32.7798	5.83548	8.96e-09	1.13e-07	9.26464	upregulation
RREB1	2.30724	16.4776	5.83273	9.1e-09	1.14e-07	9.24957	upregulation
ZNF24	22.8036	79.9993	5.82946	9.27e-09	1.16e-07	9.23164	upregulation
MRFAP1	84.3739	468.72	5.82294	9.62e-09	1.2e-07	9.19586	upregulation
GTF2IRD1	3.67814	22.0152	5.82081	9.73e-09	1.21e-07	9.18419	upregulation
HOMER2	3.87898	10.1554	5.81866	9.85e-09	1.22e-07	9.17246	upregulation
POGZ	10.6939	53.7831	5.81678	9.96e-09	1.24e-07	9.16217	upregulation
METTL16	2.78702	17.1577	5.8159	1e-08	1.24e-07	9.15734	upregulation
TMEM144	4.05043	12.3288	5.81297	1.02e-08	1.26e-07	9.14132	upregulation
TTC30B	3.57014	14.7857	5.80064	1.09e-08	1.34e-07	9.07392	upregulation
TCAF1	3.70691	19.5847	5.79959	1.1e-08	1.35e-07	9.0682	upregulation
ZNF638	5.56737	44.8579	5.79746	1.11e-08	1.37e-07	9.05657	upregulation
ARL1	17.3768	103.578	5.79653	1.12e-08	1.37e-07	9.05151	upregulation
NAA30	2.59778	17.2276	5.79349	1.14e-08	1.39e-07	9.03495	upregulation
ZNF776	4.82371	18.7315	5.79277	1.14e-08	1.4e-07	9.03099	upregulation
ARHGEF5	2.09988	11.0482	5.79044	1.16e-08	1.41e-07	9.01832	upregulation
GATD1	6.96137	34.335	5.78658	1.18e-08	1.44e-07	8.99727	upregulation
PFAS	2.62979	14.1757	5.78432	1.2e-08	1.46e-07	8.98496	upregulation
PCYOX1	19.1022	97.645	5.78263	1.21e-08	1.47e-07	8.97577	upregulation
AMIGO1	2.82601	9.71521	5.78248	1.21e-08	1.47e-07	8.97493	upregulation
ZNF740	3.8421	19.6653	5.7804	1.22e-08	1.49e-07	8.96361	upregulation
KBTBD7	2.6058	13.8365	5.77995	1.23e-08	1.49e-07	8.96119	upregulation
BRSK1	2.52274	5.94834	5.76979	1.3e-08	1.57e-07	8.90591	upregulation
RHBDD2	32.5598	157.53	5.76539	1.33e-08	1.61e-07	8.88203	upregulation
ZFYVE9	3.26011	14.0873	5.76391	1.34e-08	1.62e-07	8.87401	upregulation
ANKRA2	4.31862	21.8347	5.75498	1.41e-08	1.7e-07	8.82554	upregulation
LMBRD2	4.26437	17.2379	5.75326	1.42e-08	1.72e-07	8.81623	upregulation
ZBTB41	10.4737	34.4102	5.75224	1.43e-08	1.72e-07	8.8107	upregulation
ARFIP2	15.0715	68.7705	5.74146	1.52e-08	1.82e-07	8.75234	upregulation
MRTFB	7.93278	29.0924	5.74029	1.53e-08	1.83e-07	8.746	upregulation
AFF3	21.7757	36.6625	5.74014	1.53e-08	1.83e-07	8.74518	upregulation
KIAA1143	3.86651	26.923	5.73846	1.55e-08	1.85e-07	8.73613	upregulation
KIAA1191	13.7955	98.0759	5.73773	1.55e-08	1.85e-07	8.73219	upregulation
RERG-IT1	3.05036	5.53908	5.73447	1.58e-08	1.88e-07	8.71456	upregulation
SIRT3	3.80824	17.489	5.73397	1.59e-08	1.89e-07	8.71186	upregulation
PIP4K2C	18.6619	97.3033	5.73255	1.6e-08	1.9e-07	8.70416	upregulation
PPM1A	4.91525	30.2046	5.73163	1.61e-08	1.91e-07	8.6992	upregulation
GLYR1	16.5057	96.3141	5.72672	1.65e-08	1.95e-07	8.67269	upregulation
BTF3	62.7996	325.142	5.72646	1.65e-08	1.96e-07	8.67131	upregulation
KATNIP	3.48139	16.6847	5.72512	1.67e-08	1.97e-07	8.66404	upregulation
UNC119B	6.19498	23.6936	5.72495	1.67e-08	1.97e-07	8.66317	upregulation
ZBED8	2.12671	10.4999	5.72434	1.67e-08	1.97e-07	8.65986	upregulation
MAPK13	10.7647	55.7431	5.72176	1.7e-08	2e-07	8.64592	upregulation
TRAPPC2	2.08794	11.6885	5.72166	1.7e-08	2e-07	8.64538	upregulation
REEP5	56.0767	262.761	5.71904	1.72e-08	2.03e-07	8.63127	upregulation
CRNDE	4.08075	16.0641	5.71849	1.73e-08	2.03e-07	8.6283	upregulation
PUM2	13.7226	104.005	5.71246	1.79e-08	2.1e-07	8.59582	upregulation
MAP7	14.8621	50.3581	5.71213	1.79e-08	2.1e-07	8.59402	upregulation
FAM198B-AS1	2.44798	6.14939	5.71133	1.8e-08	2.11e-07	8.58972	upregulation
CGN	17.9189	52.8788	5.70899	1.82e-08	2.13e-07	8.57714	upregulation
CMBL	20.2095	63.0458	5.7026	1.89e-08	2.21e-07	8.54275	upregulation
ZNF747	3.70974	16.7167	5.6923	2e-08	2.32e-07	8.48742	upregulation
ZNF263	4.41089	26.5532	5.68989	2.03e-08	2.35e-07	8.47449	upregulation
PCCB	5.24783	29.1156	5.68798	2.05e-08	2.37e-07	8.46426	upregulation
PHLDB3	3.35773	11.294	5.6879	2.05e-08	2.37e-07	8.46384	upregulation
GSPT1	19.6868	116.499	5.68785	2.05e-08	2.37e-07	8.46355	upregulation
SBNO1	4.54347	26.0113	5.67756	2.17e-08	2.5e-07	8.40838	upregulation
DIS3L	4.69042	27.852	5.67345	2.22e-08	2.55e-07	8.38638	upregulation
G6PC3	15.7022	64.5951	5.67207	2.24e-08	2.57e-07	8.37903	upregulation
FITM2	6.44268	22.008	5.6719	2.24e-08	2.57e-07	8.37807	upregulation
NAPG	4.14125	25.1637	5.6718	2.24e-08	2.57e-07	8.37757	upregulation
SCOC	9.97081	51.2653	5.67167	2.24e-08	2.57e-07	8.37689	upregulation
TMEM241	4.88524	26.7749	5.66722	2.3e-08	2.63e-07	8.35305	upregulation
AL035413.1	4.28928	13.7317	5.66136	2.37e-08	2.71e-07	8.32172	upregulation
RBM47	14.3444	65.732	5.65917	2.4e-08	2.74e-07	8.31006	upregulation
YY1	6.24593	56.8994	5.65812	2.41e-08	2.75e-07	8.30445	upregulation
AL592295.6	3.62693	15.6451	5.65731	2.43e-08	2.76e-07	8.30012	upregulation
ANKRD42	2.72561	10.0646	5.65111	2.51e-08	2.85e-07	8.26701	upregulation
CABLES1	5.12288	20.6959	5.65003	2.52e-08	2.87e-07	8.26127	upregulation
TOGARAM1	2.49253	10.5929	5.64952	2.53e-08	2.87e-07	8.25857	upregulation
GTF2IP23	2.36948	7.24971	5.64761	2.56e-08	2.9e-07	8.24839	upregulation
JPT2	41.4872	204.205	5.64643	2.58e-08	2.92e-07	8.24211	upregulation
RPH3AL	2.3097	6.35494	5.64475	2.6e-08	2.94e-07	8.23312	upregulation
GFM2	4.54577	24.3387	5.63624	2.72e-08	3.08e-07	8.18783	upregulation
ACVR1B	7.61097	41.424	5.63501	2.74e-08	3.1e-07	8.18127	upregulation
HSP90AA1	452.223	1342.58	5.63386	2.76e-08	3.11e-07	8.17517	upregulation
ABCA3	23.0096	57.3841	5.63382	2.76e-08	3.11e-07	8.17495	upregulation
AAGAB	12.827	78.0033	5.63316	2.77e-08	3.12e-07	8.17145	upregulation
TRMT5	2.19722	15.9118	5.633	2.77e-08	3.12e-07	8.1706	upregulation
EIF1AX	13.0238	83.2954	5.63288	2.77e-08	3.12e-07	8.16994	upregulation
[truncated: 1,766 more rows]

## Sheet: Table S3
Table S3 The DEGs between high and low strimal score group
Symbol	logFC	AveExpr	t	P.Value	adj.P.Val	B	change
HEG1	-27.4569	35.6306	-22.2151	1.99e-79	2.82e-75	170.108	downregulation
OLFML1	-12.7323	14.4504	-22.2059	2.23e-79	2.82e-75	169.999	downregulation
SERPINF1	-201.769	213.242	-22.1028	7.65e-79	6.47e-75	168.774	downregulation
AXL	-29.4257	42.2607	-21.5211	8.08e-76	5.12e-72	161.871	downregulation
CNRIP1	-6.5935	8.75974	-20.9215	1.03e-72	5.24e-69	154.777	downregulation
JCAD	-13.6741	18.9521	-20.2749	2.25e-69	9.5e-66	147.156	downregulation
ZEB1	-12.754	16.4404	-20.2539	2.88e-69	1.04e-65	146.908	downregulation
FSTL1	-140.588	160.269	-19.9436	1.13e-67	3.6e-64	143.266	downregulation
DCN	-206.875	184.531	-19.8849	2.27e-67	6.4e-64	142.577	downregulation
SERPING1	-107.783	138.308	-19.8562	3.19e-67	8.08e-64	142.241	downregulation
ZEB2	-3.93462	5.67536	-19.7728	8.54e-67	1.97e-63	141.264	downregulation
PLXNC1	-11.464	15.4977	-19.4541	3.65e-65	7.72e-62	137.539	downregulation
TCF4	-7.93194	11.3139	-19.3143	1.89e-64	3.69e-61	135.908	downregulation
MMP2	-357.659	341.075	-19.1846	8.67e-64	1.56e-60	134.397	downregulation
GAS7	-15.297	17.1856	-19.1795	9.2e-64	1.56e-60	134.339	downregulation
PDGFRB	-80.9685	106.626	-19.0389	4.78e-63	7.58e-60	132.704	downregulation
ECM2	-18.3335	18.112	-19.0294	5.35e-63	7.98e-60	132.593	downregulation
PRRX1	-46.9978	52.8697	-19.0238	5.71e-63	8.04e-60	132.529	downregulation
LRP1	-63.1416	71.1492	-18.9738	1.03e-62	1.37e-59	131.947	downregulation
FBN1	-84.564	81.4428	-18.9067	2.25e-62	2.85e-59	131.169	downregulation
FMNL3	-6.98266	12.7941	-18.9023	2.37e-62	2.86e-59	131.118	downregulation
MXRA5	-148.378	160.287	-18.8423	4.77e-62	5.5e-59	130.422	downregulation
PODN	-37.9504	35.5183	-18.7538	1.34e-61	1.48e-58	129.396	downregulation
CALHM5	-3.39003	4.27556	-18.7024	2.44e-61	2.58e-58	128.802	downregulation
LUM	-1042.47	1046.6	-18.6421	4.94e-61	5.01e-58	128.105	downregulation
COL6A3	-249.973	266.688	-18.6213	6.29e-61	6.14e-58	127.864	downregulation
TIMP2	-189.965	235.271	-18.5962	8.43e-61	7.93e-58	127.573	downregulation
FAP	-21.1616	23.0753	-18.5771	1.05e-60	9.54e-58	127.353	downregulation
CFH	-21.4848	24.5884	-18.5436	1.55e-60	1.36e-57	126.967	downregulation
ANGPTL2	-69.8341	74.1309	-18.4101	7.35e-60	6.22e-57	125.426	downregulation
CMTM3	-46.7959	70.804	-18.3486	1.5e-59	1.23e-56	124.717	downregulation
VCAN	-108.425	110.426	-18.1631	1.29e-58	1.02e-55	122.585	downregulation
DPYSL3	-74.1047	89.2342	-18.1307	1.88e-58	1.44e-55	122.212	downregulation
GLT8D2	-21.5426	23.3145	-17.9635	1.3e-57	9.4e-55	120.295	downregulation
RECK	-8.66993	10.9787	-17.9564	1.41e-57	9.93e-55	120.213	downregulation
SFRP2	-948.804	947.828	-17.8608	4.24e-57	2.91e-54	119.12	downregulation
ADAMTS2	-36.8592	40.7854	-17.8375	5.55e-57	3.71e-54	118.854	downregulation
KCTD12	-46.6461	61.6688	-17.8116	7.48e-57	4.87e-54	118.558	downregulation
VSTM4	-6.04885	8.102	-17.7418	1.67e-56	1.06e-53	117.761	downregulation
ENTPD1	-4.35644	9.47957	-17.6975	2.78e-56	1.72e-53	117.256	downregulation
ANTXR2	-8.88656	14.3477	-17.6872	3.13e-56	1.89e-53	117.139	downregulation
CDH11	-34.6237	39.361	-17.5754	1.13e-55	6.67e-53	115.865	downregulation
LRRC32	-30.2509	39.0834	-17.5211	2.11e-55	1.21e-52	115.247	downregulation
CXCL12	-70.5968	75.6843	-17.4737	3.63e-55	2.01e-52	114.708	downregulation
HTRA1	-389.707	423.94	-17.4731	3.65e-55	2.01e-52	114.702	downregulation
THY1	-43.8244	57.7097	-17.4542	4.53e-55	2.45e-52	114.487	downregulation
COL5A2	-304.297	304.358	-17.4424	5.19e-55	2.74e-52	114.353	downregulation
IGFBP7	-216.449	365.893	-17.4217	6.57e-55	3.4e-52	114.118	downregulation
TSHZ3	-5.00178	7.03312	-17.3801	1.06e-54	5.37e-52	113.646	downregulation
TMEM119	-48.4123	49.7884	-17.3716	1.17e-54	5.8e-52	113.549	downregulation
MSRB3	-16.5966	20.6702	-17.3499	1.5e-54	7.3e-52	113.303	downregulation
SPARC	-1824.63	2167.93	-17.1605	1.3e-53	6.21e-51	111.16	downregulation
CAVIN1	-177.707	252.491	-17.0323	5.58e-53	2.57e-50	109.714	downregulation
OLFML2B	-66.5326	77.1763	-17.0081	7.34e-53	3.33e-50	109.442	downregulation
ELK3	-25.7467	48.785	-16.9724	1.1e-52	4.9e-50	109.039	downregulation
ADAM12	-45.681	45.6652	-16.9289	1.81e-52	7.9e-50	108.549	downregulation
NDN	-19.0091	24.631	-16.9267	1.85e-52	7.95e-50	108.526	downregulation
PLEKHO2	-22.4321	39.3105	-16.9147	2.12e-52	8.96e-50	108.391	downregulation
NRP1	-19.0153	32.2381	-16.8394	4.97e-52	2.07e-49	107.545	downregulation
IFFO1	-3.97119	6.42859	-16.8088	7.04e-52	2.88e-49	107.2	downregulation
DACT1	-11.1847	12.9888	-16.6447	4.49e-51	1.81e-48	105.363	downregulation
LAMA4	-21.726	32.1277	-16.6423	4.61e-51	1.83e-48	105.336	downregulation
CCDC80	-75.7128	65.9467	-16.6361	4.94e-51	1.93e-48	105.267	downregulation
TGFBR2	-48.1573	59.1627	-16.5788	9.43e-51	3.63e-48	104.626	downregulation
RASGRF2	-3.67107	4.49583	-16.5757	9.77e-51	3.7e-48	104.591	downregulation
ADGRA2	-11.7467	15.8213	-16.5086	2.08e-50	7.76e-48	103.842	downregulation
CLEC2B	-9.9244	14.4791	-16.47	3.21e-50	1.18e-47	103.412	downregulation
CRISPLD2	-38.9588	41.1023	-16.4519	3.93e-50	1.43e-47	103.211	downregulation
COL15A1	-54.9848	77.1628	-16.4334	4.84e-50	1.72e-47	103.005	downregulation
ACVRL1	-9.22147	16.6369	-16.4326	4.88e-50	1.72e-47	102.996	downregulation
TMEM204	-23.3515	35.5285	-16.3578	1.13e-49	3.92e-47	102.165	downregulation
STARD8	-3.39315	6.33838	-16.1878	7.57e-49	2.59e-46	100.278	downregulation
COL5A1	-158.298	169.603	-16.1564	1.07e-48	3.63e-46	99.9315	downregulation
BICC1	-9.76947	11.9845	-16.1361	1.35e-48	4.5e-46	99.7063	downregulation
COL6A2	-437.348	536.572	-16.0592	3.17e-48	1.05e-45	98.8572	downregulation
AEBP1	-491.52	557.808	-16.0097	5.5e-48	1.79e-45	98.311	downregulation
PCSK5	-2.11496	2.91128	-15.8909	2.06e-47	6.53e-45	97.0026	downregulation
LY96	-25.5002	37.9131	-15.8744	2.47e-47	7.74e-45	96.8214	downregulation
LRRC15	-112.258	99.285	-15.8544	3.09e-47	9.55e-45	96.6015	downregulation
PECAM1	-57.5646	81.5356	-15.8392	3.65e-47	1.12e-44	96.4346	downregulation
NID2	-16.6689	20.6239	-15.8308	4.01e-47	1.2e-44	96.3425	downregulation
ARHGAP31	-8.17089	15.0629	-15.8308	4.01e-47	1.2e-44	96.3423	downregulation
PCOLCE	-55.7214	71.5931	-15.7737	7.54e-47	2.22e-44	95.7157	downregulation
GXYLT2	-22.0747	22.2214	-15.7666	8.15e-47	2.38e-44	95.6384	downregulation
MAF	-11.2119	17.7722	-15.7374	1.13e-46	3.24e-44	95.3189	downregulation
EMILIN1	-57.9562	67.3017	-15.6466	3.07e-46	8.74e-44	94.3247	downregulation
COL1A2	-1827.06	1839.33	-15.6373	3.4e-46	9.58e-44	94.2232	downregulation
RBMS3	-2.24855	3.0027	-15.616	4.3e-46	1.2e-43	93.9906	downregulation
AC005291.2	-5.19624	6.02665	-15.5886	5.81e-46	1.6e-43	93.6914	downregulation
NID1	-59.6266	87.9395	-15.5729	6.9e-46	1.87e-43	93.5208	downregulation
PDPN	-19.5588	23.9881	-15.5722	6.96e-46	1.87e-43	93.5123	downregulation
LHFPL6	-21.8077	29.0467	-15.5715	7.01e-46	1.87e-43	93.5054	downregulation
AKAP12	-12.7809	15.2617	-15.5469	9.19e-46	2.43e-43	93.2365	downregulation
PDGFRL	-34.9107	37.5772	-15.3999	4.61e-45	1.21e-42	91.6376	downregulation
LOXL1	-39.9317	53.0552	-15.3528	7.72e-45	2e-42	91.1271	downregulation
FILIP1L	-22.2955	28.075	-15.2677	1.96e-44	5.01e-42	90.2055	downregulation
CD248	-47.2203	63.2784	-15.2222	3.21e-44	8.16e-42	89.7128	downregulation
GNG2	-6.29122	8.96498	-15.2175	3.38e-44	8.5e-42	89.6623	downregulation
SLIT2	-5.19356	6.90075	-15.1747	5.39e-44	1.34e-41	89.2008	downregulation
JAM3	-5.41635	7.95379	-15.1575	6.5e-44	1.6e-41	89.0152	downregulation
MMP19	-7.62641	10.0112	-15.1167	1.01e-43	2.47e-41	88.5747	downregulation
CHSY3	-3.87426	5.33387	-15.1059	1.14e-43	2.75e-41	88.4584	downregulation
COL6A1	-445.713	515.799	-15.0258	2.72e-43	6.5e-41	87.5974	downregulation
BNC2	-3.3079	3.8943	-14.9887	4.06e-43	9.63e-41	87.1985	downregulation
CCN4	-22.2362	24.1091	-14.9664	5.17e-43	1.21e-40	86.9595	downregulation
EFEMP2	-20.3173	31.9048	-14.9247	8.12e-43	1.87e-40	86.5121	downregulation
LOX	-33.6966	39.3896	-14.9152	8.99e-43	2.05e-40	86.4109	downregulation
SRPX2	-9.34042	13.6221	-14.909	9.62e-43	2.18e-40	86.3442	downregulation
HIC1	-2.62828	3.96485	-14.8899	1.18e-42	2.65e-40	86.1398	downregulation
BGN	-781.06	1151.33	-14.8737	1.41e-42	3.13e-40	85.966	downregulation
TGFB1	-28.2564	55.8272	-14.7794	3.89e-42	8.58e-40	84.9586	downregulation
DPT	-25.4202	21.5491	-14.764	4.59e-42	1e-39	84.7947	downregulation
IRAG1	-6.06987	9.27807	-14.7243	7.03e-42	1.53e-39	84.3717	downregulation
EMP3	-34.647	57.4844	-14.7173	7.58e-42	1.63e-39	84.2971	downregulation
SPARCL1	-251.654	294.596	-14.716	7.69e-42	1.64e-39	84.2837	downregulation
HSPG2	-42.8473	61.056	-14.7022	8.91e-42	1.88e-39	84.137	downregulation
DSE	-3.56943	6.37053	-14.6873	1.05e-41	2.18e-39	83.9778	downregulation
SGCD	-6.06746	7.48824	-14.6832	1.09e-41	2.24e-39	83.9349	downregulation
P4HA3	-7.53285	9.34454	-14.683	1.1e-41	2.24e-39	83.9321	downregulation
POSTN	-824.06	941.577	-14.6298	1.94e-41	3.94e-39	83.3665	downregulation
F2R	-52.2497	77.1669	-14.6087	2.43e-41	4.89e-39	83.1433	downregulation
RCBTB2	-5.90632	13.6425	-14.5975	2.74e-41	5.47e-39	83.0241	downregulation
CD93	-36.3332	55.7093	-14.5548	4.33e-41	8.58e-39	82.5712	downregulation
WIPF1	-19.4791	26.7895	-14.545	4.81e-41	9.45e-39	82.4672	downregulation
ISLR	-154.715	210.75	-14.5054	7.33e-41	1.43e-38	82.0483	downregulation
RARRES2	-59.191	70.431	-14.4945	8.23e-41	1.59e-38	81.9335	downregulation
CTHRC1	-152.878	209.798	-14.4327	1.59e-40	3.06e-38	81.2807	downregulation
CYS1	-6.6076	7.58603	-14.4282	1.67e-40	3.18e-38	81.233	downregulation
ARMH4	-2.40934	3.44252	-14.413	1.96e-40	3.72e-38	81.0723	downregulation
FIBIN	-28.3938	30.4089	-14.3447	4.06e-40	7.62e-38	80.3533	downregulation
ZCCHC24	-18.5441	26.2429	-14.3282	4.83e-40	9.02e-38	80.1793	downregulation
NAP1L3	-3.5326	5.07254	-14.3196	5.29e-40	9.8e-38	80.0896	downregulation
ZFPM2	-2.74157	3.51156	-14.3061	6.11e-40	1.12e-37	79.9477	downregulation
EBF1	-5.10749	6.83632	-14.2906	7.2e-40	1.31e-37	79.7842	downregulation
SVEP1	-6.40412	7.04858	-14.2903	7.22e-40	1.31e-37	79.7817	downregulation
COPZ2	-22.3068	29.7046	-14.2692	9.03e-40	1.63e-37	79.5599	downregulation
MAFB	-37.9278	69.6955	-14.2558	1.04e-39	1.86e-37	79.4188	downregulation
AP001189.3	-2.49671	3.40787	-14.2069	1.75e-39	3.1e-37	78.9065	downregulation
TNS1	-24.064	36.1733	-14.13	3.93e-39	6.93e-37	78.1022	downregulation
TLR4	-4.04803	6.37025	-14.1104	4.84e-39	8.46e-37	77.8971	downregulation
ITGBL1	-12.7797	13.6452	-14.0974	5.54e-39	9.57e-37	77.7618	downregulation
GNG11	-19.3722	28.1939	-14.0705	7.36e-39	1.26e-36	77.4812	downregulation
PRR5L	-3.73171	6.12189	-14.0661	7.71e-39	1.31e-36	77.4358	downregulation
LHFPL2	-16.7147	34.02	-14.0643	7.86e-39	1.33e-36	77.4164	downregulation
DAB2	-23.6248	37.4583	-14.0568	8.5e-39	1.43e-36	77.3386	downregulation
MRC2	-53.0254	72.4735	-14.051	9.04e-39	1.51e-36	77.2777	downregulation
TGFB1I1	-10.877	18.1828	-14.0441	9.72e-39	1.61e-36	77.2061	downregulation
SFRP4	-147.132	126.636	-14.029	1.14e-38	1.86e-36	77.0492	downregulation
EHD2	-52.5838	91.0607	-14.0168	1.29e-38	2.11e-36	76.9218	downregulation
ERG	-4.43189	7.58012	-14.0099	1.39e-38	2.25e-36	76.8502	downregulation
HTRA3	-101.741	111.377	-13.9866	1.78e-38	2.85e-36	76.6077	downregulation
MXRA8	-95.1695	125.316	-13.944	2.78e-38	4.43e-36	76.1652	downregulation
CHST11	-11.6666	19.2448	-13.9216	3.51e-38	5.53e-36	75.9332	downregulation
FLI1	-5.7843	8.99999	-13.9016	4.33e-38	6.78e-36	75.7257	downregulation
ADAMTS12	-14.5258	19.2261	-13.8744	5.75e-38	8.95e-36	75.4444	downregulation
CALD1	-74.5041	116.709	-13.8675	6.18e-38	9.57e-36	75.3722	downregulation
COL3A1	-3202.13	2975.93	-13.865	6.34e-38	9.76e-36	75.3469	downregulation
COL8A2	-54.2129	56.3114	-13.8455	7.78e-38	1.19e-35	75.145	downregulation
MGAT1	-13.2386	42.4335	-13.8289	9.25e-38	1.41e-35	74.9729	downregulation
COL12A1	-181.662	202.809	-13.8252	9.62e-38	1.45e-35	74.9345	downregulation
C1QTNF6	-14.4053	21.1889	-13.8174	1.04e-37	1.57e-35	74.8546	downregulation
THBS2	-93.6216	95.3795	-13.684	4.18e-37	6.24e-35	73.4788	downregulation
AC090559.1	-3.04784	5.32884	-13.6811	4.31e-37	6.39e-35	73.4496	downregulation
LAMA2	-10.863	11.5186	-13.6651	5.08e-37	7.5e-35	73.2852	downregulation
C1R	-89.0417	131.755	-13.6623	5.23e-37	7.67e-35	73.2568	downregulation
NOX4	-5.27581	6.99736	-13.6399	6.6e-37	9.62e-35	73.0266	downregulation
OMD	-25.5483	21.1465	-13.5146	2.41e-36	3.42e-34	71.7431	downregulation
ST3GAL2	-2.7776	7.21074	-13.4806	3.43e-36	4.83e-34	71.3954	downregulation
SELPLG	-25.8161	36.3812	-13.4555	4.43e-36	6.22e-34	71.1397	downregulation
ASPN	-261.147	202.298	-13.4292	5.81e-36	8.1e-34	70.8723	downregulation
SLIT3	-9.39905	11.6531	-13.4154	6.7e-36	9.29e-34	70.7311	downregulation
TMEM273	-3.88323	5.80849	-13.4141	6.78e-36	9.35e-34	70.7185	downregulation
SPON1	-40.3516	40.0553	-13.3942	8.33e-36	1.14e-33	70.5155	downregulation
DACT3	-2.56945	3.80201	-13.3752	1.01e-35	1.37e-33	70.3223	downregulation
FOXO1	-8.56938	14.6002	-13.3507	1.3e-35	1.75e-33	70.0735	downregulation
ANTXR1	-100.462	123.39	-13.3268	1.66e-35	2.2e-33	69.8314	downregulation
SYNDIG1	-12.7252	12.4166	-13.3266	1.66e-35	2.2e-33	69.8296	downregulation
BTBD19	-2.06222	4.01789	-13.2725	2.9e-35	3.79e-33	69.2809	downregulation
AP000695.1	-2.53965	3.1177	-13.2567	3.4e-35	4.43e-33	69.1209	downregulation
SLC24A2	-2.24312	2.27983	-13.2093	5.52e-35	7.14e-33	68.6425	downregulation
EVC	-7.9855	14.9395	-13.1985	6.16e-35	7.94e-33	68.5331	downregulation
CRTAP	-28.6492	89.504	-13.1793	7.49e-35	9.56e-33	68.3395	downregulation
VWF	-42.5399	62.2081	-13.1793	7.5e-35	9.56e-33	68.339	downregulation
ENG	-44.3836	95.8033	-13.1475	1.04e-34	1.31e-32	68.0191	downregulation
GAS1	-27.6472	33.2559	-13.1389	1.13e-34	1.43e-32	67.9319	downregulation
GIMAP6	-14.0946	20.402	-13.1274	1.27e-34	1.6e-32	67.8169	downregulation
LIX1L	-9.39645	19.2202	-13.1198	1.37e-34	1.72e-32	67.7402	downregulation
MFAP5	-47.9455	50.0345	-13.1037	1.62e-34	2.01e-32	67.5784	downregulation
LDB2	-4.95705	8.5932	-13.1031	1.63e-34	2.01e-32	67.5723	downregulation
ST6GAL2	-5.34208	6.46282	-13.1008	1.66e-34	2.05e-32	67.5491	downregulation
SYNPO	-15.6739	28.6339	-13.0934	1.79e-34	2.19e-32	67.4749	downregulation
HMCN1	-8.81721	9.27133	-13.0687	2.31e-34	2.79e-32	67.2264	downregulation
GPR34	-10.4795	15.1186	-13.0686	2.31e-34	2.79e-32	67.2258	downregulation
RHOJ	-6.94741	12.0544	-13.0659	2.37e-34	2.85e-32	67.1982	downregulation
LSP1	-16.8591	24.7768	-13.0471	2.87e-34	3.42e-32	67.0095	downregulation
MMP14	-262.879	372.199	-13.0354	3.23e-34	3.83e-32	66.8924	downregulation
LTBP2	-52.3105	77.4626	-13.0332	3.3e-34	3.9e-32	66.8708	downregulation
DOCK11	-7.83071	11.4623	-13.0202	3.77e-34	4.42e-32	66.7406	downregulation
TEK	-6.94281	10.5675	-13.0161	3.93e-34	4.59e-32	66.6994	downregulation
PTPRM	-8.83797	16.4997	-13.0029	4.49e-34	5.22e-32	66.567	downregulation
PEAK1	-3.35078	8.59635	-12.9901	5.1e-34	5.91e-32	66.4393	downregulation
WNT2	-8.24237	9.87513	-12.9892	5.15e-34	5.94e-32	66.4303	downregulation
F13A1	-51.82	47.5554	-12.9819	5.55e-34	6.37e-32	66.3573	downregulation
COL8A1	-43.2353	47.8568	-12.9758	5.9e-34	6.74e-32	66.2961	downregulation
C3orf80	-3.15629	5.13379	-12.9722	6.12e-34	6.96e-32	66.2598	downregulation
TBX5	-2.16714	3.01334	-12.9693	6.3e-34	7.14e-32	66.2305	downregulation
CDH5	-16.4804	27.9056	-12.9623	6.76e-34	7.62e-32	66.1613	downregulation
MFAP4	-97.5956	86.6429	-12.939	8.56e-34	9.56e-32	65.928	downregulation
ADGRL4	-12.2721	19.7243	-12.9303	9.33e-34	1.04e-31	65.8417	downregulation
LINC02544	-15.5871	16.0986	-12.9279	9.56e-34	1.06e-31	65.8177	downregulation
CILP	-141.451	116.835	-12.9053	1.2e-33	1.33e-31	65.5919	downregulation
PRDM1	-7.4944	11.892	-12.9008	1.26e-33	1.38e-31	65.5476	downregulation
COL1A1	-3195.7	3093.77	-12.9006	1.26e-33	1.38e-31	65.5455	downregulation
AIF1	-33.4304	57.11	-12.896	1.32e-33	1.44e-31	65.4997	downregulation
MRGPRF	-3.51385	4.09141	-12.8938	1.35e-33	1.46e-31	65.4776	downregulation
PODNL1	-6.78054	8.94451	-12.8304	2.55e-33	2.74e-31	64.8464	downregulation
BMP1	-11.2126	19.4606	-12.8218	2.78e-33	2.98e-31	64.7608	downregulation
PLXDC2	-32.9601	49.5145	-12.8182	2.88e-33	3.07e-31	64.7249	downregulation
CPXM1	-46.9743	47.6407	-12.8135	3.02e-33	3.21e-31	64.6791	downregulation
SH2B3	-8.62467	22.4049	-12.8094	3.15e-33	3.33e-31	64.6383	downregulation
LRRN4CL	-3.21384	3.3164	-12.7875	3.92e-33	4.13e-31	64.4205	downregulation
GPX8	-23.3502	43.0538	-12.787	3.94e-33	4.13e-31	64.416	downregulation
EVI2A	-4.90269	7.14265	-12.7788	4.28e-33	4.46e-31	64.3348	downregulation
CLMP	-14.9323	23.0469	-12.7571	5.31e-33	5.53e-31	64.1195	downregulation
PLXDC1	-4.6002	9.11203	-12.747	5.88e-33	6.09e-31	64.0193	downregulation
VGLL3	-4.03618	5.04489	-12.7345	6.67e-33	6.88e-31	63.895	downregulation
NNMT	-76.5003	117.895	-12.7304	6.94e-33	7.13e-31	63.8547	downregulation
ZFHX4	-2.53927	3.58831	-12.6808	1.14e-32	1.16e-30	63.3648	downregulation
PTGER4	-6.1149	9.69059	-12.6629	1.36e-32	1.38e-30	63.1881	downregulation
SMIM3	-16.1031	32.0391	-12.6513	1.53e-32	1.53e-30	63.0736	downregulation
LAMB1	-21.7751	37.4652	-12.6505	1.54e-32	1.54e-30	63.0661	downregulation
TBX15	-3.73222	5.82014	-12.6312	1.87e-32	1.86e-30	62.8753	downregulation
PHLDB1	-4.47433	10.9866	-12.6212	2.06e-32	2.04e-30	62.7771	downregulation
GALNT15	-7.54244	6.93862	-12.5776	3.18e-32	3.13e-30	62.3486	downregulation
COL16A1	-26.345	35.9562	-12.5715	3.38e-32	3.31e-30	62.2883	downregulation
LRRC17	-19.3168	20.222	-12.5535	4.04e-32	3.93e-30	62.1115	downregulation
JAM2	-7.09447	10.1335	-12.5531	4.05e-32	3.93e-30	62.1078	downregulation
SLC9A9	-3.80681	5.9893	-12.538	4.71e-32	4.54e-30	61.9595	downregulation
ADGRF5	-11.3301	21.3078	-12.5202	5.62e-32	5.4e-30	61.7848	downregulation
CERCAM	-27.6939	52.9416	-12.4762	8.69e-32	8.29e-30	61.3535	downregulation
MS4A6A	-15.4554	25.1097	-12.4684	9.38e-32	8.91e-30	61.2776	downregulation
CD200	-9.1895	16.0964	-12.465	9.7e-32	9.19e-30	61.244	downregulation
PKD2	-8.6835	19.4479	-12.4433	1.2e-31	1.13e-29	61.0327	downregulation
CAV1	-57.3213	73.7602	-12.4394	1.25e-31	1.17e-29	60.9946	downregulation
CD34	-16.1339	27.0691	-12.4189	1.53e-31	1.43e-29	60.7946	downregulation
ADAM33	-2.18157	2.33362	-12.4103	1.66e-31	1.55e-29	60.7098	downregulation
SNAI2	-14.8291	23.9781	-12.4068	1.72e-31	1.6e-29	60.6764	downregulation
ITGA1	-5.45778	11.938	-12.3995	1.85e-31	1.71e-29	60.6052	downregulation
CD99	-63.4793	127.657	-12.3901	2.03e-31	1.87e-29	60.5138	downregulation
SRPX	-22.1077	28.8735	-12.3848	2.14e-31	1.97e-29	60.462	downregulation
ITGA5	-28.7195	53.835	-12.3829	2.18e-31	2e-29	60.4433	downregulation
GSN	-69.3685	128.831	-12.374	2.38e-31	2.17e-29	60.3566	downregulation
SCARF1	-2.34877	5.87107	-12.362	2.68e-31	2.43e-29	60.2394	downregulation
SLCO2B1	-10.4368	15.8269	-12.3508	2.99e-31	2.7e-29	60.1309	downregulation
C3AR1	-11.3063	19.8212	-12.3244	3.87e-31	3.49e-29	59.8738	downregulation
THSD1	-2.53194	5.26262	-12.2509	7.96e-31	7.14e-29	59.1611	downregulation
INHBA	-30.5788	40.696	-12.2413	8.74e-31	7.81e-29	59.0688	downregulation
LATS2	-7.27039	16.6037	-12.2165	1.11e-30	9.91e-29	58.8292	downregulation
MMRN2	-15.4578	24.971	-12.182	1.56e-30	1.38e-28	58.496	downregulation
ETS1	-39.2104	57.7629	-12.1777	1.63e-30	1.43e-28	58.4538	downregulation
HSPA12B	-6.56066	10.386	-12.1643	1.85e-30	1.62e-28	58.3247	downregulation
FERMT2	-11.2655	22.8182	-12.1596	1.94e-30	1.69e-28	58.2793	downregulation
ARHGEF15	-4.83779	8.71265	-12.1543	2.04e-30	1.77e-28	58.2285	downregulation
BCL6B	-6.62723	13.0558	-12.1229	2.77e-30	2.38e-28	57.9259	downregulation
PARVA	-13.6431	39.7529	-12.1114	3.1e-30	2.65e-28	57.8152	downregulation
ARPC2	-33.4949	131.49	-12.0809	4.17e-30	3.55e-28	57.5224	downregulation
APBB1IP	-10.5897	15.8586	-12.0628	4.97e-30	4.2e-28	57.3489	downregulation
KANK2	-14.5051	35.7093	-12.0308	6.77e-30	5.69e-28	57.0424	downregulation
CLEC14A	-19.9314	32.2752	-12.0266	7.06e-30	5.91e-28	57.0017	downregulation
FKBP7	-7.47262	17.3015	-12.0225	7.34e-30	6.13e-28	56.9623	downregulation
GNAI2	-40.0186	149.038	-12.0181	7.66e-30	6.37e-28	56.9207	downregulation
SPOCK1	-25.4788	31.5948	-12.0007	9.06e-30	7.51e-28	56.7543	downregulation
MILR1	-4.68866	8.60011	-12.0001	9.11e-30	7.53e-28	56.7486	downregulation
LAPTM5	-80.8957	126.149	-11.9988	9.23e-30	7.6e-28	56.736	downregulation
GIMAP8	-7.63512	11.9254	-11.989	1.01e-29	8.33e-28	56.6427	downregulation
TWIST2	-4.75337	6.69484	-11.987	1.03e-29	8.47e-28	56.6228	downregulation
VIM	-193.806	345.019	-11.9866	1.04e-29	8.48e-28	56.619	downregulation
SCARF2	-6.99113	10.0555	-11.9625	1.31e-29	1.06e-27	56.3894	downregulation
SORCS2	-6.44275	7.25542	-11.9554	1.4e-29	1.13e-27	56.3213	downregulation
TRAM2	-11.9295	31.5313	-11.9197	1.98e-29	1.59e-27	55.9808	downregulation
TIE1	-7.53201	13.6748	-11.8981	2.44e-29	1.95e-27	55.7753	downregulation
COL10A1	-171.294	171.956	-11.8644	3.37e-29	2.69e-27	55.4556	downregulation
DIPK2B	-6.4736	10.8399	-11.8328	4.56e-29	3.63e-27	55.1553	downregulation
RNASE6	-33.1694	56.2217	-11.8166	5.33e-29	4.22e-27	55.0015	downregulation
MYCT1	-7.01596	11.6773	-11.8107	5.64e-29	4.46e-27	54.9457	downregulation
LIMS2	-4.10561	7.08438	-11.795	6.55e-29	5.16e-27	54.797	downregulation
PLSCR4	-10.5916	18.6439	-11.7867	7.09e-29	5.57e-27	54.7184	downregulation
C1S	-150.024	199.262	-11.7591	9.23e-29	7.23e-27	54.4582	downregulation
SEPTIN11	-23.794	54.6851	-11.7519	9.88e-29	7.72e-27	54.3903	downregulation
FGL2	-15.5398	20.3922	-11.7435	1.07e-28	8.34e-27	54.3102	downregulation
PLPP3	-14.7675	32.1517	-11.726	1.27e-28	9.82e-27	54.146	downregulation
HAVCR2	-12.2048	22.3211	-11.7018	1.59e-28	1.23e-26	53.9175	downregulation
DKK3	-12.2981	18.389	-11.6967	1.67e-28	1.29e-26	53.8698	downregulation
ARSB	-3.76712	8.70689	-11.6955	1.69e-28	1.3e-26	53.8582	downregulation
ARSI	-3.91993	5.45486	-11.684	1.89e-28	1.44e-26	53.7499	downregulation
ITGA11	-26.8075	29.9042	-11.6688	2.18e-28	1.66e-26	53.607	downregulation
ACTA2	-109.119	164.823	-11.6665	2.23e-28	1.69e-26	53.5855	downregulation
COL14A1	-51.8899	44.5354	-11.6638	2.29e-28	1.73e-26	53.5596	downregulation
PPIC	-28.937	70.1775	-11.6459	2.71e-28	2.04e-26	53.3922	downregulation
SEC23A	-11.2705	28.0634	-11.6341	3.03e-28	2.27e-26	53.2814	downregulation
PDLIM7	-18.9851	40.3804	-11.6323	3.08e-28	2.3e-26	53.2645	downregulation
CNN2	-55.3874	120.531	-11.6278	3.22e-28	2.4e-26	53.2218	downregulation
CCN2	-430.229	545.451	-11.6134	3.69e-28	2.74e-26	53.0868	downregulation
ESAM	-17.9608	36.273	-11.6104	3.8e-28	2.81e-26	53.0585	downregulation
MEF2C	-4.24182	8.51979	-11.5959	4.36e-28	3.21e-26	52.9233	downregulation
PLPP4	-7.83345	9.11704	-11.591	4.56e-28	3.36e-26	52.8773	downregulation
TCEAL7	-3.7296	5.45056	-11.5887	4.66e-28	3.41e-26	52.8554	downregulation
MITF	-4.56637	8.28366	-11.5876	4.71e-28	3.43e-26	52.8456	downregulation
RUNX2	-6.64722	10.2558	-11.5837	4.89e-28	3.56e-26	52.8083	downregulation
DDR2	-11.624	18.3501	-11.5307	8.07e-28	5.85e-26	52.3135	downregulation
LY86	-12.3898	21.8855	-11.5208	8.86e-28	6.38e-26	52.2213	downregulation
MSR1	-15.4262	24.18	-11.5172	9.16e-28	6.59e-26	52.1875	downregulation
GLIS2	-13.8568	24.1433	-11.5146	9.39e-28	6.73e-26	52.1634	downregulation
LRCH1	-3.76776	12.0499	-11.5061	1.02e-27	7.27e-26	52.0836	downregulation
PLVAP	-79.8236	163.412	-11.5058	1.02e-27	7.27e-26	52.0812	downregulation
COL5A3	-18.2275	25.4503	-11.4478	1.76e-27	1.25e-25	51.5411	downregulation
MAP3K4-AS1	-7.1627	10.5283	-11.4357	1.97e-27	1.39e-25	51.4288	downregulation
SH3PXD2A	-18.1325	36.8721	-11.4247	2.19e-27	1.54e-25	51.3268	downregulation
CLEC11A	-23.9116	34.2103	-11.4244	2.19e-27	1.54e-25	51.3242	downregulation
PTPRB	-3.64145	6.38971	-11.4101	2.51e-27	1.75e-25	51.1916	downregulation
ALOX5AP	-23.4905	40.0369	-11.4009	2.74e-27	1.91e-25	51.1061	downregulation
CD4	-35.4834	53.5601	-11.3794	3.34e-27	2.32e-25	50.9075	downregulation
HSD17B11	-15.6739	26.1781	-11.3688	3.69e-27	2.55e-25	50.8095	downregulation
ABCC9	-2.44095	4.0417	-11.3026	6.85e-27	4.65e-25	50.1978	downregulation
AOC3	-27.0112	28.7449	-11.3023	6.87e-27	4.65e-25	50.1951	downregulation
DLC1	-7.33254	12.9774	-11.3022	6.88e-27	4.65e-25	50.1945	downregulation
VAMP5	-38.8401	76.12	-11.2837	8.18e-27	5.52e-25	50.0235	downregulation
FBLN1	-86.2606	114.68	-11.2828	8.24e-27	5.55e-25	50.0158	downregulation
VSIR	-11.1058	19.4116	-11.2729	9.04e-27	6.07e-25	49.9243	downregulation
ROBO4	-4.573	8.98642	-11.2725	9.07e-27	6.07e-25	49.9212	downregulation
CLIC2	-10.0237	16.5384	-11.2698	9.3e-27	6.21e-25	49.8963	downregulation
HLA-DPB1	-77.0418	121.16	-11.2328	1.31e-26	8.74e-25	49.5556	downregulation
PCDHGC3	-5.94765	10.9132	-11.2154	1.54e-26	1.02e-24	49.3963	downregulation
FOXF2	-2.41786	4.18272	-11.21	1.62e-26	1.07e-24	49.3469	downregulation
EDNRA	-19.4731	31.8671	-11.1505	2.81e-26	1.85e-24	48.8024	downregulation
APLNR	-22.8177	37.4125	-11.1482	2.87e-26	1.88e-24	48.7815	downregulation
PLPP1	-20.3238	41.5168	-11.1339	3.28e-26	2.14e-24	48.6508	downregulation
ADAP2	-5.50727	13.0165	-11.1114	4.03e-26	2.62e-24	48.4458	downregulation
TGFB3	-31.8933	52.6846	-11.0973	4.6e-26	2.96e-24	48.3166	downregulation
GFPT2	-10.0415	16.392	-11.0871	5.05e-26	3.23e-24	48.224	downregulation
MDFIC	-12.3541	28.9062	-11.0687	5.98e-26	3.82e-24	48.0563	downregulation
OAF	-16.7484	35.6182	-11.0044	1.08e-25	6.88e-24	47.473	downregulation
ACVR1	-11.1313	37.7359	-10.9662	1.53e-25	9.73e-24	47.1275	downregulation
PIK3CG	-3.55255	5.20676	-10.9616	1.6e-25	1.01e-23	47.0861	downregulation
TLR7	-4.23015	7.10015	-10.9552	1.69e-25	1.07e-23	47.0282	downregulation
SLC7A7	-7.76955	14.6408	-10.9539	1.71e-25	1.08e-23	47.0162	downregulation
LAMP5	-18.6695	25.3624	-10.9024	2.74e-25	1.73e-23	46.5516	downregulation
PLAU	-69.7376	91.7832	-10.8848	3.22e-25	2.02e-23	46.3933	downregulation
LAIR1	-7.09724	12.6869	-10.8692	3.71e-25	2.32e-23	46.2533	downregulation
S1PR1	-11.8059	17.0727	-10.8673	3.77e-25	2.35e-23	46.2361	downregulation
FOLR2	-18.5148	22.5859	-10.8459	4.58e-25	2.85e-23	46.0444	downregulation
NEXN	-6.22203	10.2742	-10.8347	5.07e-25	3.15e-23	45.9435	downregulation
DPYD	-6.96747	13.56	-10.8128	6.19e-25	3.83e-23	45.7473	downregulation
MPEG1	-23.9041	31.9171	-10.794	7.33e-25	4.53e-23	45.5794	downregulation
TNFAIP6	-18.3216	28.8961	-10.7793	8.38e-25	5.16e-23	45.4473	downregulation
PALLD	-47.5642	94.1751	-10.7735	8.83e-25	5.43e-23	45.3954	downregulation
STAB1	-7.01778	15.0529	-10.7695	9.15e-25	5.61e-23	45.3602	downregulation
NUAK1	-8.32488	16.5171	-10.769	9.2e-25	5.62e-23	45.3555	downregulation
NINJ2	-6.15617	10.3588	-10.7568	1.03e-24	6.26e-23	45.2467	downregulation
GPR1	-2.87025	2.83441	-10.7282	1.33e-24	8.07e-23	44.9919	downregulation
GIMAP4	-35.332	53.1523	-10.7059	1.63e-24	9.82e-23	44.793	downregulation
P3H1	-9.46416	24.0952	-10.7033	1.66e-24	1e-22	44.7703	downregulation
TBC1D2B	-6.51967	19.2651	-10.6743	2.16e-24	1.3e-22	44.5125	downregulation
MFNG	-7.20235	11.5593	-10.6682	2.28e-24	1.36e-22	44.4582	downregulation
HPGDS	-2.27679	3.74779	-10.6612	2.43e-24	1.45e-22	44.396	downregulation
CCN5	-22.0279	19.5782	-10.6488	2.71e-24	1.62e-22	44.2865	downregulation
FOXN3	-5.92085	15.7205	-10.6266	3.31e-24	1.96e-22	44.0895	downregulation
GIMAP1	-2.71613	4.09864	-10.6083	3.9e-24	2.3e-22	43.9278	downregulation
NTM	-5.59176	9.49729	-10.5972	4.31e-24	2.53e-22	43.8296	downregulation
JAZF1	-3.99331	10.9241	-10.5911	4.55e-24	2.66e-22	43.7756	downregulation
CCN1	-136.116	177.649	-10.5888	4.64e-24	2.71e-22	43.7556	downregulation
PCDH12	-5.04605	12.0859	-10.581	4.98e-24	2.9e-22	43.6861	downregulation
MNDA	-12.9799	21.3924	-10.58	5.03e-24	2.92e-22	43.6775	downregulation
GEM	-31.378	41.9759	-10.5505	6.54e-24	3.79e-22	43.4178	downregulation
C1orf54	-7.511	19.4594	-10.5477	6.71e-24	3.88e-22	43.3924	downregulation
CSF1R	-27.1481	42.2849	-10.5376	7.34e-24	4.23e-22	43.3037	downregulation
CORO2B	-2.18234	3.3457	-10.5217	8.45e-24	4.86e-22	43.1643	downregulation
RFTN1	-13.2591	24.8851	-10.5188	8.67e-24	4.98e-22	43.1386	downregulation
RGL1	-8.85166	18.0443	-10.5144	9.02e-24	5.17e-22	43.0996	downregulation
ABI3	-6.69594	15.0564	-10.5124	9.18e-24	5.25e-22	43.0821	downregulation
ST8SIA4	-3.62402	7.57612	-10.5077	9.57e-24	5.46e-22	43.0413	downregulation
RAB3IL1	-8.25046	16.5675	-10.5025	1e-23	5.7e-22	42.9953	downregulation
SH3D19	-11.2344	30.3253	-10.4789	1.24e-23	7.02e-22	42.7883	downregulation
EPAS1	-39.4069	79.599	-10.4578	1.49e-23	8.45e-22	42.6029	downregulation
STING1	-13.3181	35.0492	-10.4483	1.62e-23	9.15e-22	42.52	downregulation
TYROBP	-89.845	165.979	-10.4292	1.92e-23	1.08e-21	42.3529	downregulation
PIK3R5	-2.53256	4.90086	-10.3914	2.68e-23	1.5e-21	42.023	downregulation
CTSB	-126.467	340.286	-10.3781	3.02e-23	1.68e-21	41.9074	downregulation
COMP	-147.131	155.608	-10.3486	3.92e-23	2.17e-21	41.65	downregulation
FGF7	-4.7649	5.77811	-10.3157	5.23e-23	2.88e-21	41.3645	downregulation
ARHGEF40	-6.75263	19.3936	-10.3146	5.28e-23	2.91e-21	41.355	downregulation
MEGF6	-5.90972	11.7675	-10.3014	5.93e-23	3.25e-21	41.2408	downregulation
TNFSF4	-5.44651	8.3981	-10.2978	6.12e-23	3.35e-21	41.2095	downregulation
CORIN	-2.40334	2.86886	-10.2965	6.19e-23	3.38e-21	41.1984	downregulation
TNFRSF1B	-22.5567	37.0656	-10.2932	6.37e-23	3.46e-21	41.1695	downregulation
GREM1	-12.4393	15.0194	-10.2822	7.01e-23	3.79e-21	41.0745	downregulation
TMEM200A	-4.05153	7.4105	-10.2789	7.22e-23	3.9e-21	41.0455	downregulation
CMKLR1	-6.5369	11.2168	-10.2637	8.25e-23	4.43e-21	40.9141	downregulation
LGMN	-40.8105	110.17	-10.25	9.3e-23	4.98e-21	40.7961	downregulation
ACKR4	-2.13464	2.54323	-10.2435	9.84e-23	5.26e-21	40.7397	downregulation
ABCA8	-2.81263	2.6021	-10.2383	1.03e-22	5.49e-21	40.6953	downregulation
AP001542.1	-3.96274	5.16346	-10.2234	1.17e-22	6.24e-21	40.566	downregulation
NCKAP1L	-8.77911	12.7581	-10.2203	1.21e-22	6.4e-21	40.5399	downregulation
OLR1	-14.5974	26.2065	-10.2149	1.26e-22	6.7e-21	40.4928	downregulation
PROS1	-9.78095	15.6093	-10.2102	1.32e-22	6.96e-21	40.4522	downregulation
KDR	-12.1363	26.6167	-10.1972	1.47e-22	7.78e-21	40.3407	downregulation
RASSF2	-12.6805	21.3954	-10.1966	1.48e-22	7.8e-21	40.3355	downregulation
GPR65	-2.28412	4.33359	-10.1913	1.55e-22	8.14e-21	40.2902	downregulation
GLIPR1	-6.43531	11.7923	-10.1718	1.84e-22	9.58e-21	40.1225	downregulation
RAB8B	-9.3227	24.332	-10.1674	1.91e-22	9.94e-21	40.0841	downregulation
PTGFRN	-33.3395	87.9088	-10.1619	2.01e-22	1.04e-20	40.0373	downregulation
EMCN	-7.52517	12.1583	-10.1613	2.02e-22	1.04e-20	40.0325	downregulation
LEPROT	-21.0766	75.5442	-10.1519	2.19e-22	1.13e-20	39.9516	downregulation
RCAN2	-7.87749	12.832	-10.1497	2.23e-22	1.15e-20	39.9324	downregulation
MIR22HG	-4.86409	12.935	-10.1496	2.23e-22	1.15e-20	39.9312	downregulation
SH2D3C	-5.78542	12.1475	-10.1354	2.52e-22	1.29e-20	39.81	downregulation
MYL9	-152.171	275.125	-10.1345	2.54e-22	1.3e-20	39.8023	downregulation
SPI1	-20.5049	37.5323	-10.1117	3.1e-22	1.58e-20	39.6067	downregulation
TLN1	-38.0425	144.191	-10.1067	3.24e-22	1.64e-20	39.5638	downregulation
PLAC9	-9.58042	11.0837	-10.1058	3.26e-22	1.65e-20	39.5564	downregulation
COL11A1	-101.881	99.8752	-10.0669	4.57e-22	2.3e-20	39.2245	downregulation
IKBIP	-4.55535	14.7284	-9.99948	8.17e-22	4.11e-20	38.6505	downregulation
KERA	-2.75211	2.15643	-9.99505	8.49e-22	4.27e-20	38.6128	downregulation
ADAMTS14	-2.86858	4.52834	-9.97749	9.87e-22	4.93e-20	38.4639	downregulation
TMEM140	-9.381	31.277	-9.97449	1.01e-21	5.05e-20	38.4384	downregulation
KIRREL1	-13.4045	24.9522	-9.97314	1.03e-21	5.1e-20	38.427	downregulation
ATXN1	-3.9639	12.0523	-9.95684	1.18e-21	5.84e-20	38.289	downregulation
CSDC2	-2.03207	2.549	-9.95584	1.19e-21	5.88e-20	38.2805	downregulation
FN1	-924.962	1240.48	-9.95131	1.24e-21	6.1e-20	38.2421	downregulation
NOTCH4	-3.08388	7.86569	-9.94716	1.28e-21	6.31e-20	38.2071	downregulation
CH25H	-3.95507	5.22455	-9.93878	1.38e-21	6.77e-20	38.1362	downregulation
UACA	-8.30499	25.9211	-9.93285	1.45e-21	7.11e-20	38.0861	downregulation
FCER1G	-64.0492	130.223	-9.93073	1.47e-21	7.22e-20	38.0682	downregulation
PEAR1	-2.43588	4.66731	-9.90092	1.9e-21	9.28e-20	37.8166	downregulation
EHD4	-7.02635	29.7371	-9.8869	2.14e-21	1.04e-19	37.6984	downregulation
F2RL2	-26.7414	35.1578	-9.86926	2.49e-21	1.2e-19	37.55	downregulation
LOXL2	-26.7002	43.5325	-9.85666	2.78e-21	1.34e-19	37.444	downregulation
PLK3	-5.6667	15.7003	-9.8408	3.18e-21	1.53e-19	37.3108	downregulation
EMP1	-42.7507	81.1741	-9.84069	3.18e-21	1.53e-19	37.3098	downregulation
LMO2	-6.61515	16.3248	-9.83085	3.46e-21	1.66e-19	37.2273	downregulation
TREM2	-32.1893	58.5051	-9.82104	3.76e-21	1.79e-19	37.145	downregulation
ITM2B	-46.0461	153.944	-9.82083	3.77e-21	1.79e-19	37.1432	downregulation
MN1	-3.95981	6.22488	-9.81525	3.95e-21	1.88e-19	37.0965	downregulation
CXorf21	-3.90232	7.03439	-9.80699	4.23e-21	2e-19	37.0273	downregulation
HLA-DPA1	-111.724	186.78	-9.78795	4.98e-21	2.35e-19	36.868	downregulation
TPST1	-6.84808	18.2163	-9.78706	5.01e-21	2.36e-19	36.8605	downregulation
SYT11	-6.70481	12.7261	-9.78672	5.03e-21	2.36e-19	36.8577	downregulation
ADAMTS5	-3.73311	5.7697	-9.77314	5.64e-21	2.63e-19	36.7442	downregulation
GAL3ST4	-9.03998	20.4567	-9.76846	5.87e-21	2.73e-19	36.7051	downregulation
CTSO	-26.0094	70.771	-9.75684	6.48e-21	3e-19	36.6081	downregulation
TAMALIN	-3.44331	6.7374	-9.75391	6.64e-21	3.07e-19	36.5837	downregulation
ADAM19	-7.09929	12.6179	-9.74549	7.13e-21	3.29e-19	36.5135	downregulation
MYO1F	-4.18076	8.38505	-9.74353	7.25e-21	3.34e-19	36.4971	downregulation
RALB	-22.9069	89.7112	-9.73679	7.67e-21	3.53e-19	36.4409	downregulation
RASA3	-10.7485	23.6505	-9.72678	8.35e-21	3.82e-19	36.3576	downregulation
KLF2	-20.464	34.8833	-9.72299	8.62e-21	3.94e-19	36.326	downregulation
PCDH18	-8.58439	13.7517	-9.71766	9.02e-21	4.11e-19	36.2817	downregulation
C1orf162	-9.53342	18.561	-9.71197	9.46e-21	4.29e-19	36.2344	downregulation
COL18A1	-28.7945	56.0081	-9.69176	1.12e-20	5.08e-19	36.0665	downregulation
ZYX	-51.6933	160.85	-9.67253	1.32e-20	5.95e-19	35.9068	downregulation
LBH	-24.6968	52.4749	-9.662	1.44e-20	6.49e-19	35.8196	downregulation
HEYL	-8.36645	17.7271	-9.63969	1.74e-20	7.8e-19	35.6349	downregulation
LST1	-6.43591	12.9265	-9.62704	1.93e-20	8.64e-19	35.5303	downregulation
IGFBP6	-13.6048	21.9873	-9.61955	2.06e-20	9.17e-19	35.4684	downregulation
LCP2	-7.91872	13.9797	-9.61571	2.12e-20	9.45e-19	35.4367	downregulation
FPR1	-4.87608	8.22776	-9.613	2.17e-20	9.65e-19	35.4143	downregulation
GPNMB	-90.5731	160.711	-9.59726	2.48e-20	1.1e-18	35.2845	downregulation
CELF2	-6.70794	10.8881	-9.58913	2.65e-20	1.17e-18	35.2175	downregulation
LPAR1	-9.10576	21.2508	-9.58855	2.67e-20	1.17e-18	35.2127	downregulation
LPAR6	-9.75875	24.953	-9.58531	2.74e-20	1.2e-18	35.186	downregulation
SPON2	-14.0119	25.8262	-9.57154	3.07e-20	1.35e-18	35.0726	downregulation
LRRC25	-4.22288	9.38874	-9.55925	3.4e-20	1.49e-18	34.9716	downregulation
NPR1	-4.41998	6.85587	-9.55368	3.57e-20	1.56e-18	34.9258	downregulation
ITGB1	-38.2429	108.621	-9.52954	4.36e-20	1.89e-18	34.7275	downregulation
AC138207.5	-3.49214	8.501	-9.52517	4.52e-20	1.95e-18	34.6917	downregulation
CYTH4	-5.36477	9.57841	-9.5104	5.11e-20	2.21e-18	34.5707	downregulation
SNX29	-3.29253	13.1993	-9.50988	5.13e-20	2.21e-18	34.5664	downregulation
FCGR3A	-65.3271	108.358	-9.49384	5.86e-20	2.51e-18	34.4351	downregulation
CCDC69	-11.1934	16.2945	-9.48286	6.42e-20	2.74e-18	34.3453	downregulation
IL16	-4.13868	5.43031	-9.48274	6.43e-20	2.74e-18	34.3444	downregulation
GPR68	-6.9354	13.8622	-9.47831	6.67e-20	2.84e-18	34.3081	downregulation
NRP2	-9.77428	16.244	-9.47362	6.94e-20	2.94e-18	34.2699	downregulation
CD86	-7.46357	14.7015	-9.47262	6.99e-20	2.96e-18	34.2617	downregulation
NT5E	-10.7831	16.9973	-9.45739	7.93e-20	3.35e-18	34.1373	downregulation
SLC2A3	-10.7801	18.8763	-9.42982	9.96e-20	4.19e-18	33.9127	downregulation
ITIH5	-4.65272	5.21886	-9.42603	1.03e-19	4.31e-18	33.8818	downregulation
ZNF423	-2.56114	4.20668	-9.4061	1.21e-19	5.07e-18	33.7198	downregulation
RBMS2	-4.23232	16.8279	-9.39728	1.3e-19	5.45e-18	33.6481	downregulation
FKBP14	-5.53493	15.8633	-9.38786	1.41e-19	5.88e-18	33.5717	downregulation
LZTS1	-4.46956	10.0871	-9.37	1.63e-19	6.79e-18	33.4269	downregulation
GMFG	-20.5047	34.3058	-9.36682	1.67e-19	6.96e-18	33.4011	downregulation
MAP1A	-5.32003	10.3602	-9.36513	1.7e-19	7.05e-18	33.3874	downregulation
MS4A4A	-8.55234	14.051	-9.35744	1.81e-19	7.5e-18	33.3251	downregulation
LAYN	-5.84261	9.1543	-9.35263	1.88e-19	7.77e-18	33.2862	downregulation
HLA-DMB	-14.9048	25.6752	-9.34367	2.02e-19	8.34e-18	33.2137	downregulation
LINC01614	-26.9465	36.59	-9.33649	2.15e-19	8.83e-18	33.1557	downregulation
SSPN	-7.69948	14.4284	-9.32807	2.3e-19	9.45e-18	33.0877	downregulation
DOCK2	-4.649	7.13861	-9.32217	2.41e-19	9.9e-18	33.04	downregulation
SPRY1	-23.9743	37.6273	-9.31357	2.59e-19	1.06e-17	32.9706	downregulation
TENM4	-2.82272	3.87913	-9.29433	3.03e-19	1.23e-17	32.8155	downregulation
SPSB1	-16.4107	40.153	-9.27536	3.54e-19	1.43e-17	32.6628	downregulation
SNED1	-2.72344	5.95846	-9.26913	3.73e-19	1.5e-17	32.6127	downregulation
QKI	-6.01349	18.8469	-9.25078	4.33e-19	1.74e-17	32.4654	downregulation
C1QTNF3	-11.0522	13.0098	-9.23997	4.72e-19	1.89e-17	32.3786	downregulation
LUZP1	-4.25171	16.5061	-9.23775	4.81e-19	1.92e-17	32.3608	downregulation
PLN	-4.83803	6.29871	-9.22594	5.3e-19	2.1e-17	32.2662	downregulation
SH3PXD2B	-17.2287	43.7966	-9.21908	5.6e-19	2.21e-17	32.2113	downregulation
ITM2A	-28.5832	36.9194	-9.2091	6.07e-19	2.38e-17	32.1314	downregulation
SLCO2A1	-10.657	20.4751	-9.19463	6.83e-19	2.67e-17	32.0157	downregulation
FNDC1	-37.0413	45.1237	-9.1937	6.88e-19	2.69e-17	32.0083	downregulation
ANGPTL1	-3.11237	3.31686	-9.19175	6.99e-19	2.73e-17	31.9927	downregulation
CYGB	-6.86783	12.9859	-9.19159	7e-19	2.73e-17	31.9914	downregulation
CD53	-48.7575	73.1565	-9.18198	7.57e-19	2.94e-17	31.9147	downregulation
MBNL1	-15.3082	50.9818	-9.17467	8.03e-19	3.1e-17	31.8564	downregulation
AKAP13	-6.39647	21.9379	-9.17104	8.27e-19	3.18e-17	31.8274	downregulation
SAMSN1	-3.5156	6.71317	-9.17081	8.28e-19	3.18e-17	31.8256	downregulation
LMOD1	-12.3123	16.8842	-9.15937	9.09e-19	3.49e-17	31.7344	downregulation
MXRA7	-9.68763	23.7999	-9.15814	9.18e-19	3.52e-17	31.7246	downregulation
HCLS1	-18.2316	29.3307	-9.15683	9.27e-19	3.55e-17	31.7142	downregulation
SELP	-8.34991	9.27035	-9.15561	9.37e-19	3.58e-17	31.7044	downregulation
ALOX5	-11.8362	21.8342	-9.14793	9.97e-19	3.8e-17	31.6432	downregulation
SLC12A4	-4.83099	16.0095	-9.14787	9.97e-19	3.8e-17	31.6428	downregulation
SNRK	-4.52898	18.808	-9.14257	1.04e-18	3.96e-17	31.6006	downregulation
DEPP1	-50.8502	82.0396	-9.13378	1.12e-18	4.24e-17	31.5307	downregulation
SSC5D	-10.3745	15.0046	-9.12987	1.15e-18	4.36e-17	31.4996	downregulation
BST1	-2.7545	6.21377	-9.12584	1.19e-18	4.5e-17	31.4676	downregulation
SOX17	-2.74438	4.69747	-9.12558	1.19e-18	4.5e-17	31.4655	downregulation
ITPRIP	-5.23954	12.9457	-9.12183	1.23e-18	4.63e-17	31.4357	downregulation
NPR2	-2.9268	6.4371	-9.11473	1.3e-18	4.89e-17	31.3793	downregulation
C3	-148.789	223.173	-9.10849	1.37e-18	5.13e-17	31.3299	downregulation
TAGLN	-79.1858	124.44	-9.06997	1.87e-18	6.93e-17	31.0247	downregulation
TSPAN18	-7.12841	13.6778	-9.06381	1.96e-18	7.25e-17	30.9759	downregulation
ABCB1	-2.00442	2.93229	-9.04618	2.26e-18	8.33e-17	30.8367	downregulation
ALDH1L2	-4.99989	8.63603	-9.03537	2.46e-18	9.05e-17	30.7514	downregulation
PTAFR	-9.33652	16.6737	-9.03365	2.5e-18	9.16e-17	30.7378	downregulation
KCTD10	-5.81298	30.3777	-9.02728	2.63e-18	9.63e-17	30.6876	downregulation
CHRDL1	-17.1354	15.621	-9.02197	2.74e-18	1e-16	30.6458	downregulation
DOCK8	-6.38677	11.7772	-9.01872	2.82e-18	1.03e-16	30.6202	downregulation
FERMT3	-14.7228	24.7923	-9.0055	3.13e-18	1.14e-16	30.5161	downregulation
TPP1	-21.0119	84.4818	-9.00526	3.14e-18	1.14e-16	30.5142	downregulation
SRGN	-103.066	184.424	-8.99774	3.33e-18	1.2e-16	30.4551	downregulation
CYTH3	-9.95988	25.9097	-8.98984	3.55e-18	1.28e-16	30.393	downregulation
MEDAG	-9.64299	13.0408	-8.98542	3.67e-18	1.31e-16	30.3583	downregulation
GYPC	-9.45523	18.1841	-8.97979	3.84e-18	1.37e-16	30.3141	downregulation
GPIHBP1	-4.00332	4.68358	-8.96589	4.29e-18	1.53e-16	30.205	downregulation
ITGB5	-62.7629	157.345	-8.96022	4.49e-18	1.59e-16	30.1606	downregulation
INMT	-2.90863	3.93874	-8.9587	4.54e-18	1.61e-16	30.1486	downregulation
PDE2A	-2.30615	3.8596	-8.9553	4.67e-18	1.65e-16	30.122	downregulation
TMEM37	-9.67238	15.6519	-8.94615	5.02e-18	1.77e-16	30.0503	downregulation
CILP2	-11.9213	13.444	-8.93513	5.48e-18	1.93e-16	29.9641	downregulation
FKBP9	-30.0771	93.2686	-8.9289	5.76e-18	2.02e-16	29.9154	downregulation
IL10RA	-7.53503	11.7778	-8.925	5.94e-18	2.08e-16	29.885	downregulation
EVI2B	-20.2662	27.961	-8.91634	6.36e-18	2.22e-16	29.8173	downregulation
NPC2	-47.2234	136.983	-8.91075	6.65e-18	2.32e-16	29.7736	downregulation
MMP28	-3.01647	4.98522	-8.91027	6.68e-18	2.33e-16	29.7699	downregulation
PLBD2	-17.6428	77.3936	-8.91014	6.68e-18	2.33e-16	29.7689	downregulation
MARVELD1	-25.9761	70.8281	-8.90939	6.72e-18	2.34e-16	29.763	downregulation
MMP11	-236.657	318.281	-8.89934	7.28e-18	2.53e-16	29.6846	downregulation
STK17B	-13.1541	28.2571	-8.89855	7.33e-18	2.54e-16	29.6785	downregulation
ADORA3	-3.51044	8.01354	-8.89765	7.38e-18	2.55e-16	29.6715	downregulation
FBLN2	-81.8476	113.234	-8.89132	7.76e-18	2.68e-16	29.6221	downregulation
GGTA1	-3.16869	5.70151	-8.88781	7.98e-18	2.75e-16	29.5948	downregulation
PPP1R18	-21.2904	55.6989	-8.88759	7.99e-18	2.75e-16	29.5931	downregulation
CALCRL	-9.71942	18.142	-8.87903	8.55e-18	2.94e-16	29.5264	downregulation
JAK1	-18.472	66.075	-8.8733	8.95e-18	3.06e-16	29.4818	downregulation
P2RY13	-3.89976	6.07984	-8.85729	1.02e-17	3.46e-16	29.3574	downregulation
VASH1	-3.4064	8.69865	-8.85412	1.04e-17	3.54e-16	29.3328	downregulation
GJA4	-11.6483	24.5693	-8.81538	1.41e-17	4.78e-16	29.0323	downregulation
DENND2B	-3.55391	10.1689	-8.79133	1.71e-17	5.73e-16	28.8464	downregulation
TRPV2	-6.11854	11.4789	-8.79082	1.71e-17	5.75e-16	28.8424	downregulation
GRP	-15.2148	19.098	-8.78611	1.78e-17	5.96e-16	28.806	downregulation
FPR3	-25.9208	44.1798	-8.78123	1.85e-17	6.17e-16	28.7683	downregulation
FGF1	-6.24673	10.6706	-8.76694	2.07e-17	6.88e-16	28.6581	downregulation
C5AR1	-8.34892	17.2538	-8.76443	2.11e-17	7e-16	28.6388	downregulation
SYDE1	-5.29125	12.0046	-8.7546	2.27e-17	7.52e-16	28.5631	downregulation
ZBTB47	-3.08262	11.0722	-8.7424	2.5e-17	8.26e-16	28.4692	downregulation
ITGB2	-27.5536	47.4838	-8.70836	3.26e-17	1.07e-15	28.2077	downregulation
SLC6A6	-10.1236	28.0211	-8.70217	3.43e-17	1.12e-15	28.1603	downregulation
PLS3	-59.864	116.715	-8.69939	3.5e-17	1.14e-15	28.1389	downregulation
STK10	-5.44024	16.5076	-8.6925	3.69e-17	1.21e-15	28.0862	downregulation
LGI2	-2.14661	3.20135	-8.692	3.71e-17	1.21e-15	28.0823	downregulation
PCDH7	-4.95932	7.57277	-8.68817	3.82e-17	1.24e-15	28.053	downregulation
ARL15	-9.97407	25.9987	-8.68799	3.83e-17	1.24e-15	28.0516	downregulation
LAMC1	-41.2489	110.277	-8.68461	3.93e-17	1.27e-15	28.0258	downregulation
MFAP2	-20.5033	36.2277	-8.68057	4.05e-17	1.31e-15	27.9948	downregulation
CD300A	-5.43514	13.0131	-8.65896	4.79e-17	1.54e-15	27.8297	downregulation
UNC5B	-20.4065	45.6514	-8.65662	4.88e-17	1.57e-15	27.8118	downregulation
SPN	-4.63857	6.61331	-8.65337	5.01e-17	1.6e-15	27.787	downregulation
KIF26B	-6.15069	10.0209	-8.65169	5.07e-17	1.62e-15	27.7742	downregulation
ADAMTSL2	-4.06512	7.41611	-8.64195	5.47e-17	1.74e-15	27.6999	downregulation
HLA-DQA1	-52.5073	78.8639	-8.63814	5.63e-17	1.78e-15	27.6708	downregulation
CALHM2	-9.07024	31.6247	-8.63573	5.74e-17	1.82e-15	27.6524	downregulation
FAM78A	-3.58273	6.44272	-8.62505	6.23e-17	1.96e-15	27.5711	downregulation
UTRN	-12.2466	31.4796	-8.62233	6.37e-17	2e-15	27.5504	downregulation
GJA5	-9.10086	15.35	-8.6177	6.6e-17	2.07e-15	27.5152	downregulation
RPS6KA2	-6.9875	18.0802	-8.61004	7e-17	2.19e-15	27.457	downregulation
DCHS1	-5.14116	12.2638	-8.59433	7.9e-17	2.46e-15	27.3375	downregulation
CARD6	-3.65929	8.06865	-8.57681	9.05e-17	2.79e-15	27.2047	downregulation
PALD1	-4.73821	11.8737	-8.57368	9.27e-17	2.85e-15	27.1809	downregulation
EMILIN2	-4.33924	8.85431	-8.57332	9.29e-17	2.86e-15	27.1782	downregulation
NECAP2	-7.85621	41.0211	-8.57251	9.35e-17	2.87e-15	27.1721	downregulation
GPR4	-3.53172	9.99746	-8.55252	1.09e-16	3.33e-15	27.0208	downregulation
FMO1	-6.48965	8.42287	-8.54636	1.14e-16	3.48e-15	26.9741	downregulation
DOK2	-6.65975	10.7899	-8.54288	1.17e-16	3.57e-15	26.9478	downregulation
ADAMTS16	-6.33225	6.76252	-8.52978	1.3e-16	3.93e-15	26.849	downregulation
PTGIS	-9.95797	16.0871	-8.52029	1.4e-16	4.21e-15	26.7773	downregulation
TNXB	-3.60537	3.74085	-8.49076	1.75e-16	5.23e-15	26.5549	downregulation
TNFAIP8L2	-6.3183	13.011	-8.48884	1.78e-16	5.29e-15	26.5405	downregulation
LYL1	-2.11277	4.01715	-8.47851	1.92e-16	5.69e-15	26.4629	downregulation
H6PD	-13.0148	42.9955	-8.47055	2.04e-16	6.03e-15	26.4031	downregulation
RFLNB	-10.1455	23.924	-8.44683	2.45e-16	7.18e-15	26.2252	downregulation
ISM1	-8.8088	13.049	-8.43617	2.66e-16	7.75e-15	26.1454	downregulation
ADH1B	-17.9634	13.8847	-8.42599	2.87e-16	8.34e-15	26.0692	downregulation
CCR4	-4.43643	5.19749	-8.42101	2.98e-16	8.65e-15	26.032	downregulation
SORBS1	-10.7403	19.1386	-8.4193	3.02e-16	8.75e-15	26.0192	downregulation
PIP4K2A	-10.035	34.3591	-8.41807	3.05e-16	8.8e-15	26.01	downregulation
GPSM3	-24.6463	44.6603	-8.41379	3.15e-16	9.08e-15	25.9781	downregulation
AP003555.1	-2.34231	4.322	-8.40529	3.36e-16	9.67e-15	25.9146	downregulation
ACKR1	-35.3584	34.823	-8.40164	3.45e-16	9.93e-15	25.8873	downregulation
GIMAP7	-26.2727	36.444	-8.39498	3.63e-16	1.04e-14	25.8377	downregulation
WDR81	-3.51481	14.113	-8.37385	4.26e-16	1.21e-14	25.6804	downregulation
CTSK	-103.882	99.0457	-8.35149	5.05e-16	1.43e-14	25.5141	downregulation
PCDH17	-2.13111	5.76696	-8.35051	5.08e-16	1.43e-14	25.5069	downregulation
PTPN21	-3.07717	8.56387	-8.34314	5.38e-16	1.51e-14	25.4522	downregulation
PMP22	-19.9995	46.805	-8.3397	5.52e-16	1.55e-14	25.4266	downregulation
ADPRH	-3.04875	10.7261	-8.33837	5.57e-16	1.56e-14	25.4168	downregulation
VEGFC	-6.6288	14.1591	-8.33601	5.67e-16	1.59e-14	25.3993	downregulation
MEOX2	-5.38639	6.84023	-8.33259	5.82e-16	1.63e-14	25.374	downregulation
PLEK	-24.301	34.9191	-8.33138	5.87e-16	1.64e-14	25.365	downregulation
GAPT	-3.40492	5.41449	-8.32897	5.98e-16	1.67e-14	25.3471	downregulation
PLD4	-4.86091	7.61836	-8.31732	6.53e-16	1.81e-14	25.2609	downregulation
THBD	-13.7708	26.4311	-8.2943	7.76e-16	2.14e-14	25.0907	downregulation
ID3	-35.4058	74.4249	-8.26965	9.34e-16	2.57e-14	24.9089	downregulation
LIMS1	-8.31959	34.1924	-8.26795	9.46e-16	2.6e-14	24.8963	downregulation
NCF2	-12.0707	22.6984	-8.25999	1e-15	2.75e-14	24.8377	downregulation
RIN2	-15.4765	44.8809	-8.24367	1.13e-15	3.08e-14	24.7176	downregulation
AOAH	-5.83749	9.37686	-8.23325	1.23e-15	3.32e-14	24.6411	downregulation
TNN	-6.8685	7.98566	-8.23229	1.24e-15	3.34e-14	24.6341	downregulation
GAS6	-20.663	41.242	-8.23036	1.25e-15	3.38e-14	24.6199	downregulation
PTPRG	-4.29862	11.5992	-8.22141	1.34e-15	3.59e-14	24.5542	downregulation
XG	-3.63399	5.65975	-8.21839	1.37e-15	3.67e-14	24.5321	downregulation
TNFSF8	-2.45097	4.2317	-8.21642	1.39e-15	3.72e-14	24.5176	downregulation
PIK3IP1	-14.7347	41.657	-8.20835	1.48e-15	3.94e-14	24.4585	downregulation
IL4R	-11.7918	31.8089	-8.20485	1.52e-15	4.04e-14	24.4329	downregulation
GPR183	-17.0469	25.4502	-8.19528	1.63e-15	4.3e-14	24.3628	downregulation
ARL4C	-22.7255	47.6539	-8.18522	1.75e-15	4.62e-14	24.2893	downregulation
ADAMTS7	-2.09632	4.6477	-8.18415	1.77e-15	4.65e-14	24.2815	downregulation
EGFLAM	-2.30332	5.94416	-8.17848	1.85e-15	4.85e-14	24.2401	downregulation
C11orf96	-5.95169	10.623	-8.17813	1.85e-15	4.85e-14	24.2375	downregulation
ITGAX	-6.15014	11.3931	-8.1753	1.89e-15	4.95e-14	24.2169	downregulation
RNF144A	-7.84217	18.2669	-8.17132	1.95e-15	5.09e-14	24.1878	downregulation
PDCD1LG2	-4.18969	7.07784	-8.15665	2.17e-15	5.66e-14	24.0808	downregulation
SAMHD1	-14.1201	36.8669	-8.15421	2.21e-15	5.76e-14	24.063	downregulation
HLA-DMA	-37.9912	81.4419	-8.14913	2.29e-15	5.96e-14	24.026	downregulation
GALNT10	-18.1057	46.0798	-8.14911	2.29e-15	5.96e-14	24.0258	downregulation
ARHGAP30	-12.03	21.3727	-8.14566	2.35e-15	6.1e-14	24.0007	downregulation
SLC1A3	-5.90574	10.7547	-8.13569	2.53e-15	6.53e-14	23.9282	downregulation
MS4A2	-2.46689	3.11845	-8.13417	2.56e-15	6.59e-14	23.9171	downregulation
SLC8B1	-3.87425	18.7742	-8.1239	2.77e-15	7.08e-14	23.8425	downregulation
NCF4	-5.58627	11.5308	-8.12018	2.84e-15	7.27e-14	23.8155	downregulation
SIGLEC8	-2.13273	4.24341	-8.1016	3.26e-15	8.27e-14	23.6807	downregulation
BTK	-4.72044	7.98603	-8.10053	3.29e-15	8.33e-14	23.6729	downregulation
CYBB	-37.2864	55.6125	-8.09498	3.42e-15	8.65e-14	23.6326	downregulation
WBP1L	-11.5651	48.5629	-8.07716	3.9e-15	9.83e-14	23.5037	downregulation
WDFY1	-6.83822	34.1288	-8.06941	4.13e-15	1.04e-13	23.4477	downregulation
EGR1	-226.44	278.336	-8.05791	4.5e-15	1.12e-13	23.3646	downregulation
FAM43A	-3.1425	8.96796	-8.04414	4.98e-15	1.23e-13	23.2653	downregulation
SLA	-5.79424	10.384	-8.03917	5.16e-15	1.28e-13	23.2295	downregulation
JAML	-2.52523	3.70985	-8.03713	5.24e-15	1.3e-13	23.2148	downregulation
IL3RA	-6.8774	18.9563	-8.03378	5.37e-15	1.33e-13	23.1906	downregulation
PALM2AKAP2	-6.51832	16.5781	-8.03304	5.4e-15	1.33e-13	23.1853	downregulation
GIMAP2	-8.51107	19.1516	-8.03182	5.45e-15	1.34e-13	23.1765	downregulation
MCAM	-21.1649	53.0322	-8.03082	5.49e-15	1.35e-13	23.1693	downregulation
TRIM22	-17.9035	36.0686	-8.01758	6.05e-15	1.48e-13	23.074	downregulation
ZFP36L2	-48.1463	103.682	-8.00074	6.84e-15	1.67e-13	22.9531	downregulation
CYB5R3	-25.2841	110.661	-7.99967	6.89e-15	1.68e-13	22.9455	downregulation
DLL4	-3.75896	10.2654	-7.99306	7.23e-15	1.75e-13	22.898	downregulation
CAV2	-7.38652	15.727	-7.98708	7.56e-15	1.83e-13	22.8552	downregulation
POGLUT2	-4.73575	13.5144	-7.96479	8.89e-15	2.14e-13	22.6956	downregulation
CLDN5	-6.21366	8.53632	-7.96154	9.1e-15	2.18e-13	22.6723	downregulation
MICAL2	-7.41396	19.6703	-7.95823	9.33e-15	2.23e-13	22.6487	downregulation
ATP10D	-3.26945	9.86215	-7.94881	9.99e-15	2.38e-13	22.5814	downregulation
THBS4	-31.9621	31.6377	-7.94598	1.02e-14	2.42e-13	22.5612	downregulation
CASP4	-6.55224	20.3631	-7.94502	1.03e-14	2.44e-13	22.5543	downregulation
IFI16	-30.1885	61.0869	-7.94465	1.03e-14	2.44e-13	22.5517	downregulation
HLA-DOA	-21.0669	29.7153	-7.94353	1.04e-14	2.45e-13	22.5437	downregulation
DOCK10	-4.44535	10.2283	-7.94085	1.06e-14	2.5e-13	22.5246	downregulation
INPP5D	-7.0643	11.5773	-7.93441	1.11e-14	2.61e-13	22.4787	downregulation
HLA-E	-232.704	637.387	-7.93185	1.13e-14	2.66e-13	22.4604	downregulation
RGS16	-23.9671	49.1242	-7.90407	1.38e-14	3.23e-13	22.2627	downregulation
NAPSB	-13.6207	20.232	-7.8945	1.48e-14	3.44e-13	22.1947	downregulation
HNMT	-10.4584	34.6147	-7.8927	1.5e-14	3.48e-13	22.1819	downregulation
CD300C	-2.3205	4.66209	-7.87208	1.74e-14	4.01e-13	22.0357	downregulation
EGR2	-14.7658	20.761	-7.85821	1.92e-14	4.41e-13	21.9375	downregulation
LAT2	-4.2201	10.3777	-7.85806	1.93e-14	4.42e-13	21.9364	downregulation
ARHGAP1	-22.7332	114.155	-7.84428	2.13e-14	4.85e-13	21.839	downregulation
PLIN1	-35.17	27.8206	-7.82652	2.42e-14	5.49e-13	21.7136	downregulation
FLT1	-5.30718	16.17	-7.80779	2.77e-14	6.22e-13	21.5817	downregulation
ANO6	-12.4781	50.8865	-7.79704	2.99e-14	6.66e-13	21.5061	downregulation
APOBEC3C	-17.6915	38.1599	-7.78499	3.26e-14	7.23e-13	21.4214	downregulation
TSPAN7	-6.06969	9.05256	-7.78333	3.29e-14	7.31e-13	21.4098	downregulation
BMPR2	-10.5974	43.5009	-7.78225	3.32e-14	7.36e-13	21.4022	downregulation
FYB1	-8.77284	13.0053	-7.76491	3.76e-14	8.26e-13	21.2806	downregulation
DPP4	-2.38754	3.02334	-7.76175	3.84e-14	8.43e-13	21.2585	downregulation
HRH1	-2.3055	5.67116	-7.75965	3.9e-14	8.54e-13	21.2437	downregulation
SWAP70	-11.037	45.4378	-7.75377	4.07e-14	8.89e-13	21.2026	downregulation
SERPINE1	-51.4537	82.9017	-7.74262	4.41e-14	9.59e-13	21.1246	downregulation
IGSF6	-7.21112	14.4619	-7.70023	5.96e-14	1.28e-12	20.8289	downregulation
SASH3	-14.3665	20.6232	-7.69082	6.37e-14	1.36e-12	20.7635	downregulation
SUSD6	-19.3741	77.1296	-7.68756	6.52e-14	1.4e-12	20.7408	downregulation
SCT	-2.58273	3.78198	-7.67525	7.11e-14	1.52e-12	20.6553	downregulation
PTPRC	-21.2787	25.4151	-7.67466	7.14e-14	1.52e-12	20.6513	downregulation
ADIPOQ	-26.8175	20.7411	-7.67454	7.15e-14	1.52e-12	20.6504	downregulation
GPX3	-59.5121	76.3189	-7.64106	9.05e-14	1.9e-12	20.4185	downregulation
SLFN11	-8.98078	18.5526	-7.61792	1.07e-13	2.22e-12	20.2586	downregulation
SEPTIN8	-12.4043	46.3085	-7.60851	1.14e-13	2.36e-12	20.1938	downregulation
NRROS	-2.76143	7.32315	-7.60587	1.16e-13	2.4e-12	20.1756	downregulation
ZFP36	-157.244	250.76	-7.60457	1.17e-13	2.42e-12	20.1666	downregulation
COL4A1	-46.4904	123.011	-7.60049	1.2e-13	2.49e-12	20.1385	downregulation
APOE	-162.899	330.974	-7.595	1.25e-13	2.57e-12	20.1007	downregulation
DUSP1	-176.319	269.83	-7.56665	1.53e-13	3.1e-12	19.9059	downregulation
ADA2	-13.7095	27.804	-7.56372	1.56e-13	3.16e-12	19.8859	downregulation
PDGFD	-10.9253	21.7132	-7.56133	1.58e-13	3.2e-12	19.8694	downregulation
POGLUT3	-10.0597	34.1358	-7.55948	1.61e-13	3.24e-12	19.8568	downregulation
TNFSF12	-7.75292	27.0656	-7.55512	1.66e-13	3.34e-12	19.8269	downregulation
FCGR2A	-9.38598	21.5385	-7.55308	1.68e-13	3.38e-12	19.8129	downregulation
CCR5	-8.28464	12.8988	-7.5483	1.74e-13	3.48e-12	19.7802	downregulation
PRXL2C	-3.73065	16.4703	-7.54697	1.75e-13	3.51e-12	19.7711	downregulation
FGR	-5.38992	9.98447	-7.53533	1.9e-13	3.77e-12	19.6914	downregulation
PAPLN	-2.52165	5.12669	-7.53017	1.97e-13	3.89e-12	19.6561	downregulation
MAP4	-12.2793	74.5921	-7.52805	2e-13	3.94e-12	19.6417	downregulation
ERAP1	-9.68347	32.3117	-7.52664	2.02e-13	3.97e-12	19.632	downregulation
LPCAT2	-4.3172	11.6279	-7.50911	2.28e-13	4.47e-12	19.5124	downregulation
RGCC	-28.6566	64.9737	-7.50552	2.34e-13	4.57e-12	19.4879	downregulation
CYTL1	-2.19727	3.69056	-7.50167	2.4e-13	4.68e-12	19.4617	downregulation
RHOG	-19.2104	95.6203	-7.48694	2.66e-13	5.15e-12	19.3614	downregulation
TNFAIP3	-13.0245	28.3508	-7.47838	2.82e-13	5.44e-12	19.3032	downregulation
SPATS2L	-6.96789	21.4197	-7.47262	2.94e-13	5.63e-12	19.2641	downregulation
TFEC	-2.37269	4.10745	-7.47245	2.94e-13	5.63e-12	19.2629	downregulation
FMNL1	-4.71146	11.1767	-7.47197	2.95e-13	5.65e-12	19.2597	downregulation
LIPA	-30.5389	82.1985	-7.46008	3.21e-13	6.09e-12	19.179	downregulation
SLC15A3	-7.65312	18.095	-7.45861	3.24e-13	6.15e-12	19.169	downregulation
TRARG1	-10.0232	7.82084	-7.45449	3.33e-13	6.32e-12	19.1411	downregulation
NKD2	-3.94344	8.19113	-7.45399	3.34e-13	6.33e-12	19.1377	downregulation
LYVE1	-2.93958	3.4437	-7.45024	3.43e-13	6.5e-12	19.1124	downregulation
KLHL6	-2.12325	3.41121	-7.44028	3.68e-13	6.94e-12	19.0449	downregulation
CD1C	-2.78777	3.43585	-7.43691	3.76e-13	7.08e-12	19.0221	downregulation
FABP4	-176.501	140.996	-7.43534	3.8e-13	7.15e-12	19.0115	downregulation
TBC1D2	-6.2387	25.0259	-7.43374	3.85e-13	7.23e-12	19.0006	downregulation
VEGFB	-28.5893	122.553	-7.43067	3.93e-13	7.36e-12	18.9799	downregulation
CLEC3B	-6.94073	10.8417	-7.41758	4.3e-13	8.02e-12	18.8915	downregulation
GPD1	-22.6229	17.8694	-7.40545	4.67e-13	8.67e-12	18.8097	downregulation
ERAP2	-14.3392	24.0561	-7.40254	4.77e-13	8.84e-12	18.7901	downregulation
GGT5	-9.75776	23.245	-7.39726	4.94e-13	9.14e-12	18.7545	downregulation
CST7	-17.0523	23.8395	-7.37926	5.59e-13	1.03e-11	18.6334	downregulation
PLCB2	-2.85948	6.83593	-7.37782	5.65e-13	1.04e-11	18.6237	downregulation
DYSF	-4.27849	12.7404	-7.37636	5.71e-13	1.05e-11	18.6139	downregulation
LGALS1	-338.964	1045.42	-7.37461	5.78e-13	1.06e-11	18.6022	downregulation
TIMP3	-390.56	706.572	-7.37192	5.88e-13	1.07e-11	18.5841	downregulation
TGFBR1	-18.3867	47.6882	-7.36482	6.18e-13	1.12e-11	18.5365	downregulation
RGS1	-27.651	52.4507	-7.3636	6.23e-13	1.13e-11	18.5283	downregulation
CTSG	-4.71757	5.0371	-7.36237	6.28e-13	1.14e-11	18.52	downregulation
GM2A	-30.1258	99.5937	-7.35993	6.39e-13	1.15e-11	18.5036	downregulation
TBX18	-2.45059	3.01022	-7.35626	6.55e-13	1.18e-11	18.479	downregulation
SERPINB9	-6.38174	14.5353	-7.35425	6.64e-13	1.19e-11	18.4656	downregulation
CTSS	-50.3969	92.4704	-7.35056	6.81e-13	1.22e-11	18.4408	downregulation
NLRP1	-2.04236	4.09764	-7.34771	6.94e-13	1.24e-11	18.4218	downregulation
VAMP3	-20.4029	128.002	-7.33483	7.58e-13	1.35e-11	18.3356	downregulation
PDGFC	-7.85291	21.432	-7.32348	8.19e-13	1.45e-11	18.2597	downregulation
AQP1	-70.2711	123.236	-7.3225	8.25e-13	1.45e-11	18.2532	downregulation
GOLIM4	-15.3563	50.0273	-7.31455	8.71e-13	1.52e-11	18.2001	downregulation
HSD17B6	-3.84029	9.37932	-7.3141	8.73e-13	1.53e-11	18.1971	downregulation
ZNF469	-3.85907	7.62057	-7.29767	9.77e-13	1.7e-11	18.0876	downregulation
KLRB1	-3.64886	4.72496	-7.29604	9.88e-13	1.71e-11	18.0767	downregulation
AFAP1L1	-2.57201	7.17891	-7.28007	1.1e-12	1.9e-11	17.9705	downregulation
FZD4	-8.37604	22.0137	-7.26782	1.2e-12	2.04e-11	17.8892	downregulation
FHL1	-23.738	25.8273	-7.2652	1.22e-12	2.07e-11	17.8718	downregulation
HLA-DQB1	-41.4939	72.5467	-7.26062	1.26e-12	2.14e-11	17.8414	downregulation
SNX20	-3.36644	5.45281	-7.25793	1.28e-12	2.17e-11	17.8236	downregulation
ARHGAP25	-5.38307	9.55486	-7.24352	1.41e-12	2.38e-11	17.7281	downregulation
TRANK1	-4.33699	13.2433	-7.2388	1.46e-12	2.44e-11	17.6969	downregulation
RAI14	-11.4603	36.0229	-7.23525	1.49e-12	2.5e-11	17.6735	downregulation
ACSL4	-9.75422	22.9107	-7.2327	1.52e-12	2.53e-11	17.6566	downregulation
FCER1A	-8.19531	9.82588	-7.22359	1.61e-12	2.68e-11	17.5964	downregulation
LPXN	-14.5885	30.4643	-7.22326	1.62e-12	2.69e-11	17.5942	downregulation
SKAP2	-7.66107	22.2943	-7.21268	1.74e-12	2.87e-11	17.5244	downregulation
MAP3K3	-6.16507	22.0401	-7.20747	1.8e-12	2.97e-11	17.49	downregulation
ISCU	-8.65417	54.2459	-7.19566	1.95e-12	3.21e-11	17.4122	downregulation
ACTN1	-34.8523	113.496	-7.17034	2.31e-12	3.75e-11	17.2459	downregulation
TRAC	-76.8707	110.513	-7.15002	2.64e-12	4.27e-11	17.1127	downregulation
PXDN	-30.748	71.1919	-7.14481	2.74e-12	4.41e-11	17.0786	downregulation
COL4A2	-28.6407	80.4926	-7.13676	2.89e-12	4.64e-11	17.026	downregulation
CNN1	-17.5475	24.4397	-7.13147	2.99e-12	4.79e-11	16.9914	downregulation
CIDEC	-18.5806	14.0512	-7.1265	3.09e-12	4.92e-11	16.959	downregulation
CCDC50	-5.17878	26.1541	-7.12548	3.12e-12	4.95e-11	16.9523	downregulation
CAB39	-12.7187	72.3075	-7.11818	3.27e-12	5.18e-11	16.9046	downregulation
RAP1A	-7.24034	46.1982	-7.11134	3.42e-12	5.42e-11	16.86	downregulation
LEPR	-2.28472	4.20783	-7.09082	3.92e-12	6.16e-11	16.7265	downregulation
BTN3A3	-7.27135	19.2075	-7.06677	4.6e-12	7.13e-11	16.5703	downregulation
TRAV12-2	-2.41759	2.99054	-7.0637	4.7e-12	7.26e-11	16.5504	downregulation
MOB3A	-8.12535	48.3131	-7.06032	4.8e-12	7.41e-11	16.5285	downregulation
CD300LF	-2.03832	4.86104	-7.05533	4.97e-12	7.64e-11	16.4962	downregulation
GADD45B	-33.0127	90.8199	-7.0548	4.98e-12	7.66e-11	16.4928	downregulation
SSH1	-2.42509	14.7553	-7.04499	5.32e-12	8.15e-11	16.4293	downregulation
AQP7	-2.37128	2.13198	-7.04035	5.48e-12	8.37e-11	16.3993	downregulation
TNFRSF1A	-19.4778	107.693	-7.03498	5.68e-12	8.65e-11	16.3647	downregulation
CD2	-28.0584	37.5807	-7.03318	5.75e-12	8.73e-11	16.353	downregulation
VSIG4	-15.2463	26.3365	-7.02476	6.08e-12	9.19e-11	16.2987	downregulation
KLF6	-37.4351	114.527	-7.0091	6.74e-12	1.01e-10	16.1978	downregulation
ITGAV	-30.9387	89.0614	-6.99888	7.21e-12	1.08e-10	16.132	downregulation
LTBP4	-6.70868	19.0036	-6.99515	7.39e-12	1.1e-10	16.108	downregulation
GPC6	-6.2259	10.6324	-6.98976	7.65e-12	1.14e-10	16.0734	downregulation
G0S2	-45.3749	45.2237	-6.98956	7.66e-12	1.14e-10	16.0721	downregulation
IL21R	-2.08045	3.02426	-6.98177	8.06e-12	1.19e-10	16.0221	downregulation
OLFML3	-41.3605	80.8483	-6.96772	8.84e-12	1.3e-10	15.932	downregulation
LIMA1	-23.078	86.8629	-6.95563	9.57e-12	1.4e-10	15.8547	downregulation
FHL5	-2.17731	3.24888	-6.94501	1.03e-11	1.49e-10	15.7867	downregulation
BNIP2	-4.75294	26.3598	-6.94006	1.06e-11	1.53e-10	15.7551	downregulation
RBMS1	-5.25694	18.6897	-6.93037	1.13e-11	1.63e-10	15.6933	downregulation
EPB41L2	-9.04537	23.7895	-6.92364	1.18e-11	1.69e-10	15.6504	downregulation
EPSTI1	-8.28417	17.2423	-6.91561	1.24e-11	1.78e-10	15.5993	downregulation
LIPE	-9.63067	11.7561	-6.91361	1.26e-11	1.8e-10	15.5866	downregulation
WDR82	-13.8068	97.4112	-6.91321	1.26e-11	1.8e-10	15.584	downregulation
TSPAN4	-6.3383	22.4331	-6.91176	1.27e-11	1.82e-10	15.5748	downregulation
SLFN12	-2.62184	6.54575	-6.91051	1.28e-11	1.83e-10	15.5668	downregulation
ARHGAP15	-2.55692	4.61441	-6.9083	1.3e-11	1.85e-10	15.5527	downregulation
CD28	-2.55823	3.5782	-6.90553	1.33e-11	1.89e-10	15.5351	downregulation
ARAP3	-2.25324	8.27422	-6.90345	1.35e-11	1.91e-10	15.5219	downregulation
EBI3	-3.37801	6.75585	-6.90044	1.37e-11	1.94e-10	15.5028	downregulation
CLEC10A	-4.91084	6.28838	-6.89537	1.42e-11	2e-10	15.4706	downregulation
C1QTNF1	-10.0744	21.1949	-6.89296	1.44e-11	2.03e-10	15.4553	downregulation
C20orf194	-2.10361	9.94499	-6.88595	1.51e-11	2.11e-10	15.4108	downregulation
PPM1M	-4.47107	21.6106	-6.86844	1.69e-11	2.35e-10	15.2999	downregulation
TRAV21	-2.5435	3.15681	-6.86178	1.76e-11	2.44e-10	15.2578	downregulation
CEMIP	-8.17889	11.4466	-6.86029	1.78e-11	2.46e-10	15.2483	downregulation
CEMIP2	-11.0803	33.2698	-6.86015	1.78e-11	2.46e-10	15.2474	downregulation
CD55	-23.793	62.2648	-6.85779	1.81e-11	2.49e-10	15.2325	downregulation
SLC38A5	-5.68866	8.66344	-6.85288	1.87e-11	2.56e-10	15.2015	downregulation
CD5	-7.60418	9.60935	-6.84827	1.92e-11	2.63e-10	15.1724	downregulation
CAP1	-83.6732	395.987	-6.84156	2.01e-11	2.74e-10	15.13	downregulation
MEOX1	-5.20984	6.90843	-6.83574	2.09e-11	2.83e-10	15.0934	downregulation
PIK3AP1	-7.59582	15.6859	-6.83322	2.12e-11	2.88e-10	15.0774	downregulation
SEPTIN7	-5.14097	38.1574	-6.83067	2.16e-11	2.92e-10	15.0614	downregulation
ELN	-61.4289	62.488	-6.8275	2.2e-11	2.98e-10	15.0414	downregulation
CD163	-18.452	30.0351	-6.8255	2.23e-11	3.01e-10	15.0289	downregulation
KLF4	-11.7136	27.0371	-6.81477	2.39e-11	3.21e-10	14.9613	downregulation
ALDH1B1	-18.2575	58.3852	-6.81209	2.43e-11	3.26e-10	14.9445	downregulation
PPFIBP1	-7.56413	22.7456	-6.80912	2.48e-11	3.32e-10	14.9258	downregulation
FRMD6	-14.0065	36.0445	-6.80748	2.5e-11	3.35e-10	14.9156	downregulation
TRAV13-1	-3.12549	4.18605	-6.80732	2.5e-11	3.35e-10	14.9145	downregulation
GLG1	-10.4707	50.5827	-6.80725	2.51e-11	3.35e-10	14.9141	downregulation
PILRA	-4.98964	13.4138	-6.79702	2.68e-11	3.57e-10	14.8499	downregulation
CTSL	-18.1906	57.9425	-6.7954	2.7e-11	3.6e-10	14.8397	downregulation
AMOTL2	-9.78347	33.6172	-6.7946	2.72e-11	3.62e-10	14.8347	downregulation
FYN	-7.09492	16.064	-6.78981	2.8e-11	3.73e-10	14.8047	downregulation
IRF8	-9.86593	14.9065	-6.78937	2.81e-11	3.73e-10	14.8019	downregulation
IKZF1	-4.69001	6.7096	-6.78338	2.92e-11	3.86e-10	14.7644	downregulation
ABCA1	-5.34112	15.5382	-6.78181	2.95e-11	3.9e-10	14.7546	downregulation
VCAM1	-14.2261	24.2632	-6.77709	3.04e-11	4.01e-10	14.725	downregulation
CD276	-18.1726	84.862	-6.7712	3.16e-11	4.15e-10	14.6882	downregulation
AKNA	-5.88883	12.5282	-6.76373	3.31e-11	4.33e-10	14.6415	downregulation
VAV1	-4.61285	10.0637	-6.76304	3.33e-11	4.34e-10	14.6372	downregulation
AC060766.1	-2.18283	6.05332	-6.76256	3.34e-11	4.35e-10	14.6342	downregulation
FCGR2B	-2.33966	5.06911	-6.75683	3.46e-11	4.51e-10	14.5984	downregulation
TSPAN2	-4.38061	9.22715	-6.74545	3.72e-11	4.81e-10	14.5274	downregulation
ARID5B	-11.4147	34.7129	-6.74321	3.78e-11	4.87e-10	14.5135	downregulation
TRBV20-1	-7.02907	8.34225	-6.74184	3.81e-11	4.91e-10	14.5049	downregulation
PRND	-2.95375	3.90078	-6.74161	3.82e-11	4.91e-10	14.5035	downregulation
CD48	-5.08139	7.18158	-6.74087	3.83e-11	4.93e-10	14.4989	downregulation
FOS	-205.129	269.633	-6.72855	4.15e-11	5.31e-10	14.4222	downregulation
KCNIP2	-2.87752	3.30461	-6.72585	4.22e-11	5.39e-10	14.4054	downregulation
DOCK4	-2.12708	6.5923	-6.72048	4.37e-11	5.56e-10	14.372	downregulation
TPSAB1	-22.817	28.9713	-6.72042	4.37e-11	5.56e-10	14.3717	downregulation
CCR2	-3.82999	5.50098	-6.71177	4.61e-11	5.84e-10	14.318	downregulation
TRAV12-3	-2.28593	2.73449	-6.70865	4.71e-11	5.94e-10	14.2986	downregulation
KIAA1217	-12.1559	57.9675	-6.70862	4.71e-11	5.94e-10	14.2984	downregulation
RAPGEF1	-8.2737	45.3743	-6.70066	4.95e-11	6.2e-10	14.2491	downregulation
CD6	-4.19971	6.13447	-6.69404	5.16e-11	6.44e-10	14.2081	downregulation
DPYSL2	-13.6101	44.1352	-6.69248	5.22e-11	6.5e-10	14.1984	downregulation
CD52	-47.5119	59.88	-6.68959	5.31e-11	6.61e-10	14.1805	downregulation
LACC1	-2.52555	9.26693	-6.68792	5.37e-11	6.67e-10	14.1702	downregulation
TAGAP	-4.41325	7.48182	-6.68733	5.39e-11	6.69e-10	14.1666	downregulation
WDFY4	-2.46222	3.66178	-6.67999	5.64e-11	6.97e-10	14.1211	downregulation
CSRNP1	-15.4318	42.7676	-6.6696	6.03e-11	7.41e-10	14.057	downregulation
MATN3	-16.1597	26.6664	-6.66795	6.09e-11	7.47e-10	14.0468	downregulation
TPM4	-47.3947	202.645	-6.65216	6.73e-11	8.19e-10	13.9494	downregulation
GALNT1	-26.134	110.316	-6.6515	6.76e-11	8.22e-10	13.9454	downregulation
CAVIN2	-7.92473	10.13	-6.65136	6.76e-11	8.23e-10	13.9445	downregulation
TNFAIP8	-3.73066	9.31966	-6.6483	6.9e-11	8.37e-10	13.9257	downregulation
SOCS3	-36.914	79.8532	-6.64607	6.99e-11	8.47e-10	13.912	downregulation
SLC19A3	-2.16685	2.25285	-6.64447	7.06e-11	8.54e-10	13.9021	downregulation
WAS	-8.51749	16.2558	-6.64398	7.09e-11	8.57e-10	13.8991	downregulation
KLF10	-20.6219	78.7921	-6.64046	7.25e-11	8.75e-10	13.8774	downregulation
KLK4	-6.0229	6.73891	-6.63862	7.33e-11	8.83e-10	13.8661	downregulation
ROR2	-5.30683	15.5824	-6.63499	7.5e-11	9.03e-10	13.8438	downregulation
C7	-13.1426	12.9174	-6.62474	8e-11	9.56e-10	13.7809	downregulation
CD3G	-3.52315	4.64402	-6.62154	8.16e-11	9.75e-10	13.7612	downregulation
MSC	-6.57824	10.829	-6.62132	8.17e-11	9.76e-10	13.7599	downregulation
IFNGR1	-23.5712	95.9695	-6.62075	8.2e-11	9.79e-10	13.7564	downregulation
KLF7	-4.20543	13.9412	-6.61433	8.54e-11	1.01e-09	13.7171	downregulation
CACNA2D1	-2.70775	5.49369	-6.61337	8.59e-11	1.02e-09	13.7112	downregulation
DKK2	-2.2096	4.03853	-6.604	9.11e-11	1.08e-09	13.6538	downregulation
SPRED1	-7.97206	25.0745	-6.59958	9.37e-11	1.1e-09	13.6267	downregulation
MERTK	-2.87224	9.08628	-6.59377	9.72e-11	1.14e-09	13.5912	downregulation
TNS3	-12.1678	45.0501	-6.58585	1.02e-10	1.19e-09	13.5428	downregulation
TMBIM1	-22.5348	95.6334	-6.5716	1.12e-10	1.29e-09	13.4559	downregulation
CD300LG	-2.06079	1.94665	-6.57102	1.12e-10	1.3e-09	13.4524	downregulation
CXCR3	-6.44229	8.91834	-6.5656	1.16e-10	1.34e-09	13.4193	downregulation
MAP7D1	-11.3308	60.4263	-6.56307	1.18e-10	1.36e-09	13.4039	downregulation
ARHGAP23	-4.38637	11.608	-6.56122	1.19e-10	1.37e-09	13.3927	downregulation
FHL3	-11.2069	38.9929	-6.55812	1.21e-10	1.39e-09	13.3738	downregulation
SH3GLB1	-10.6295	69.881	-6.54221	1.34e-10	1.53e-09	13.2772	downregulation
ATP8B2	-9.35943	22.0058	-6.53797	1.38e-10	1.57e-09	13.2514	downregulation
MVP	-24.7844	97.1565	-6.53268	1.42e-10	1.61e-09	13.2193	downregulation
FAS	-3.42861	9.18063	-6.53093	1.44e-10	1.63e-09	13.2087	downregulation
NPL	-4.36311	12.2356	-6.53071	1.44e-10	1.63e-09	13.2074	downregulation
SERPINH1	-48.7547	147.321	-6.52382	1.5e-10	1.69e-09	13.1656	downregulation
APOL1	-37.2269	91.2584	-6.51272	1.61e-10	1.8e-09	13.0984	downregulation
PRICKLE1	-2.41958	5.81692	-6.51165	1.62e-10	1.81e-09	13.092	downregulation
ZBED1	-10.7469	58.1459	-6.50806	1.66e-10	1.84e-09	13.0703	downregulation
SDC1	-155.619	390.777	-6.50735	1.66e-10	1.85e-09	13.066	downregulation
CCL2	-21.6462	44.7015	-6.50143	1.73e-10	1.91e-09	13.0302	downregulation
MYLK	-9.42379	19.1191	-6.49942	1.75e-10	1.94e-09	13.0181	downregulation
RNASE1	-157.104	339.923	-6.49906	1.75e-10	1.94e-09	13.0159	downregulation
NBL1	-68.227	151.805	-6.49337	1.82e-10	2e-09	12.9816	downregulation
SLAMF8	-2.86501	4.97329	-6.48797	1.88e-10	2.07e-09	12.949	downregulation
PLIN4	-38.2264	30.8937	-6.48702	1.89e-10	2.08e-09	12.9433	downregulation
ETV1	-2.59693	5.7255	-6.48542	1.91e-10	2.1e-09	12.9337	downregulation
LPAR5	-3.15392	8.43508	-6.47917	1.98e-10	2.17e-09	12.896	downregulation
LILRB1	-2.43439	5.5471	-6.47606	2.02e-10	2.21e-09	12.8773	downregulation
PTPRE	-2.2435	8.44317	-6.47369	2.05e-10	2.24e-09	12.863	downregulation
TLR3	-2.31029	6.91558	-6.47249	2.07e-10	2.26e-09	12.8558	downregulation
ENPP2	-12.5027	18.1069	-6.47111	2.08e-10	2.27e-09	12.8475	downregulation
PHACTR2	-2.73252	10.8611	-6.47037	2.09e-10	2.28e-09	12.843	downregulation
CD74	-599.371	1441.15	-6.46699	2.14e-10	2.33e-09	12.8227	downregulation
BACH1	-6.08712	21.4275	-6.46322	2.19e-10	2.38e-09	12.8001	downregulation
GZMA	-18.706	26.634	-6.4607	2.22e-10	2.41e-09	12.785	downregulation
KLF12	-2.31718	8.12664	-6.45808	2.26e-10	2.44e-09	12.7692	downregulation
RNU6-403P	-3.33399	4.99272	-6.45171	2.35e-10	2.53e-09	12.731	downregulation
SETX	-6.95315	34.8745	-6.44521	2.44e-10	2.63e-09	12.692	downregulation
DIPK1A	-4.8125	17.7732	-6.44517	2.44e-10	2.63e-09	12.6918	downregulation
WWTR1	-12.8305	36.8476	-6.44494	2.45e-10	2.63e-09	12.6904	downregulation
CORO1C	-14.8971	64.3598	-6.4344	2.61e-10	2.79e-09	12.6273	downregulation
GVINP1	-2.17417	2.70611	-6.4221	2.82e-10	3e-09	12.5537	downregulation
PTPRD	-2.17097	3.74801	-6.41587	2.93e-10	3.1e-09	12.5165	downregulation
NEDD9	-8.68448	20.6677	-6.41482	2.94e-10	3.12e-09	12.5103	downregulation
THBS1	-94.0448	263.35	-6.41298	2.98e-10	3.15e-09	12.4993	downregulation
MMRN1	-3.47551	4.09841	-6.41003	3.03e-10	3.21e-09	12.4816	downregulation
RIN3	-2.43188	8.48355	-6.40909	3.05e-10	3.22e-09	12.476	downregulation
SUGCT	-3.16167	7.62082	-6.40803	3.07e-10	3.24e-09	12.4698	downregulation
RUNX1	-14.6085	49.7026	-6.40415	3.14e-10	3.31e-09	12.4466	downregulation
IL33	-10.5951	14.3837	-6.40397	3.15e-10	3.32e-09	12.4455	downregulation
TRAV9-2	-2.28101	2.7973	-6.4008	3.21e-10	3.38e-09	12.4267	downregulation
ELMO1	-2.80095	7.87651	-6.39461	3.33e-10	3.5e-09	12.3898	downregulation
NR3C1	-7.75839	25.4273	-6.39026	3.42e-10	3.58e-09	12.3639	downregulation
HMOX1	-32.0492	75.0729	-6.38134	3.61e-10	3.76e-09	12.3109	downregulation
SH3RF3	-2.20787	4.76259	-6.37297	3.8e-10	3.94e-09	12.2611	downregulation
HEXB	-14.7269	85.6774	-6.37078	3.85e-10	3.99e-09	12.2482	downregulation
CPVL	-12.3904	22.7079	-6.36767	3.93e-10	4.06e-09	12.2297	downregulation
STK17A	-5.96654	20.6853	-6.36442	4.01e-10	4.13e-09	12.2104	downregulation
C1QC	-119.675	267.228	-6.357	4.19e-10	4.3e-09	12.1665	downregulation
TRBV7-9	-5.2141	6.34007	-6.35155	4.33e-10	4.43e-09	12.1342	downregulation
JDP2	-3.97355	13.3006	-6.3512	4.34e-10	4.44e-09	12.1321	downregulation
TRBV19	-4.08174	4.79999	-6.34964	4.38e-10	4.48e-09	12.1229	downregulation
CPA3	-31.1087	41.0451	-6.34248	4.58e-10	4.67e-09	12.0805	downregulation
S100A4	-124.023	265.84	-6.32191	5.18e-10	5.25e-09	11.9592	downregulation
PRKD1	-2.30873	4.66924	-6.3183	5.3e-10	5.36e-09	11.9379	downregulation
MSN	-77.5504	225.663	-6.31701	5.34e-10	5.4e-09	11.9303	downregulation
LCP1	-52.1059	117.233	-6.31142	5.52e-10	5.57e-09	11.8974	downregulation
CD40	-9.06644	19.5639	-6.30331	5.8e-10	5.82e-09	11.8497	downregulation
BACE1	-2.07245	9.75584	-6.30169	5.86e-10	5.87e-09	11.8401	downregulation
CTDSP1	-16.1691	97.9734	-6.2958	6.07e-10	6.06e-09	11.8055	downregulation
MYL12A	-37.849	215.647	-6.29012	6.28e-10	6.25e-09	11.7722	downregulation
FOXP3	-3.01775	6.62101	-6.28962	6.3e-10	6.27e-09	11.7693	downregulation
CD27	-5.54102	7.65998	-6.2896	6.3e-10	6.27e-09	11.7692	downregulation
MYO1E	-6.16791	22.7828	-6.28623	6.43e-10	6.39e-09	11.7494	downregulation
JCHAIN	-309.538	331.245	-6.28105	6.63e-10	6.57e-09	11.719	downregulation
THEMIS2	-5.79998	14.94	-6.27501	6.88e-10	6.8e-09	11.6836	downregulation
TACC1	-12.0587	27.2843	-6.27292	6.97e-10	6.88e-09	11.6714	downregulation
CD3E	-19.9671	25.4958	-6.27195	7.01e-10	6.91e-09	11.6657	downregulation
CAPZB	-7.45513	48.8594	-6.26755	7.2e-10	7.08e-09	11.64	downregulation
PLAUR	-11.0724	30.7739	-6.26668	7.23e-10	7.11e-09	11.6349	downregulation
TSHZ2	-3.59755	4.83795	-6.25706	7.66e-10	7.49e-09	11.5786	downregulation
KLF9	-13.0696	36.6778	-6.25652	7.69e-10	7.51e-09	11.5755	downregulation
MYO1B	-13.8837	46.4665	-6.25215	7.89e-10	7.67e-09	11.55	downregulation
RAC2	-28.3837	55.3573	-6.24382	8.3e-10	8.03e-09	11.5014	downregulation
IGHA1	-1422.8	1537.17	-6.22648	9.2e-10	8.84e-09	11.4004	downregulation
SCARA5	-3.14575	2.89731	-6.22326	9.38e-10	8.99e-09	11.3817	downregulation
STAT2	-14.0993	71.6002	-6.20819	1.03e-09	9.73e-09	11.2942	downregulation
PGM5	-2.96586	3.75736	-6.20315	1.06e-09	1e-08	11.265	downregulation
CSGALNACT2	-7.1186	35.9919	-6.19807	1.09e-09	1.03e-08	11.2355	downregulation
ADAMTS1	-14.1904	25.6484	-6.19683	1.1e-09	1.04e-08	11.2283	downregulation
SULF1	-66.6213	133.024	-6.19664	1.1e-09	1.04e-08	11.2272	downregulation
HOXC8	-2.6627	8.61296	-6.19303	1.12e-09	1.06e-08	11.2064	downregulation
LILRB4	-7.20921	13.6834	-6.18707	1.16e-09	1.09e-08	11.1719	downregulation
EPYC	-10.463	9.21445	-6.18695	1.16e-09	1.09e-08	11.1712	downregulation
CDC42EP5	-5.80672	11.8158	-6.18414	1.18e-09	1.11e-08	11.1549	downregulation
MECOM	-2.39869	5.46613	-6.18387	1.19e-09	1.11e-08	11.1534	downregulation
PTEN	-7.18431	38.8472	-6.17954	1.22e-09	1.13e-08	11.1283	downregulation
FCGR1A	-2.30658	5.97967	-6.16255	1.35e-09	1.24e-08	11.0303	downregulation
SLC36A1	-2.44122	10.4622	-6.15873	1.38e-09	1.27e-08	11.0083	downregulation
TRBC2	-55.0324	75.4209	-6.15346	1.42e-09	1.31e-08	10.9779	downregulation
NFATC2	-3.81651	10.6418	-6.15256	1.43e-09	1.31e-08	10.9727	downregulation
TRAV12-1	-2.23222	2.84485	-6.15223	1.43e-09	1.31e-08	10.9708	downregulation
C16orf54	-4.6546	5.80143	-6.15117	1.44e-09	1.32e-08	10.9647	downregulation
CD96	-4.03679	6.04523	-6.13751	1.56e-09	1.42e-08	10.8862	downregulation
DNAJB4	-4.6151	19.7955	-6.13122	1.62e-09	1.47e-08	10.8501	downregulation
HEPH	-7.41978	15.0179	-6.122	1.71e-09	1.55e-08	10.7972	downregulation
CCR1	-8.95292	20.6649	-6.11989	1.73e-09	1.56e-08	10.7852	downregulation
CES1	-10.9899	12.5161	-6.11726	1.76e-09	1.59e-08	10.7701	downregulation
CD3D	-21.7552	29.132	-6.11588	1.77e-09	1.6e-08	10.7622	downregulation
RAB32	-19.2828	71.7789	-6.11526	1.78e-09	1.6e-08	10.7586	downregulation
HLA-DRB6	-29.8214	56.2645	-6.11401	1.79e-09	1.61e-08	10.7514	downregulation
ZFP36L1	-91.9345	298.672	-6.10007	1.95e-09	1.74e-08	10.6717	downregulation
LEP	-8.55234	5.674	-6.09933	1.96e-09	1.74e-08	10.6675	downregulation
CD69	-6.33653	8.23451	-6.09556	2e-09	1.78e-08	10.646	downregulation
ACO1	-5.11278	24.472	-6.09479	2.01e-09	1.79e-08	10.6416	downregulation
MMP13	-38.6597	40.7967	-6.09342	2.02e-09	1.8e-08	10.6338	downregulation
JUN	-75.7907	193.853	-6.08821	2.09e-09	1.85e-08	10.6041	downregulation
FOXS1	-2.87413	8.27294	-6.07469	2.26e-09	1.99e-08	10.527	downregulation
LILRB2	-2.75941	6.7293	-6.073	2.28e-09	2.01e-08	10.5174	downregulation
TRAV19	-2.03266	3.20387	-6.06751	2.36e-09	2.06e-08	10.4862	downregulation
TRBV29-1	-3.89121	4.64236	-6.05583	2.52e-09	2.2e-08	10.4198	downregulation
SOX18	-5.97556	15.3788	-6.04891	2.63e-09	2.28e-08	10.3806	downregulation
PPP1R12B	-2.37976	8.84212	-6.03117	2.91e-09	2.51e-08	10.2801	downregulation
AC022034.1	-4.90334	10.0026	-6.0259	3e-09	2.58e-08	10.2503	downregulation
GUCY1B1	-4.87544	16.3918	-6.02304	3.05e-09	2.62e-08	10.2341	downregulation
YIPF5	-8.97172	64.0064	-6.01665	3.17e-09	2.71e-08	10.198	downregulation
PDGFRA	-13.3895	19.3719	-6.01233	3.25e-09	2.77e-08	10.1737	downregulation
PTPN7	-3.6995	6.31313	-6.00864	3.32e-09	2.83e-08	10.1529	downregulation
RAB27A	-4.85951	19.3596	-6.00557	3.38e-09	2.87e-08	10.1356	downregulation
CD84	-7.38102	9.98955	-6.00328	3.43e-09	2.91e-08	10.1227	downregulation
HSPB6	-3.42514	4.27545	-6.00186	3.45e-09	2.93e-08	10.1147	downregulation
MMP3	-26.9816	31.7042	-5.99369	3.62e-09	3.06e-08	10.0687	downregulation
ITGA4	-3.18492	6.93213	-5.99131	3.67e-09	3.1e-08	10.0553	downregulation
JUNB	-80.0463	203.17	-5.98365	3.84e-09	3.23e-08	10.0122	downregulation
CD1E	-2.83605	3.65874	-5.97862	3.95e-09	3.32e-08	9.98402	downregulation
ALDH2	-10.3357	28.5667	-5.97448	4.05e-09	3.39e-08	9.96079	downregulation
RASAL3	-4.1897	7.34731	-5.97198	4.1e-09	3.44e-08	9.94678	downregulation
PRKCB	-2.80014	3.36426	-5.97024	4.15e-09	3.46e-08	9.93701	downregulation
PIK3CD	-5.12113	10.537	-5.96506	4.27e-09	3.55e-08	9.908	downregulation
ALDH1A1	-19.5648	31.6905	-5.96432	4.29e-09	3.57e-08	9.90383	downregulation
GARRE1	-3.36452	18.7262	-5.96376	4.3e-09	3.58e-08	9.90073	downregulation
BIN2	-4.81942	10.0037	-5.95477	4.53e-09	3.75e-08	9.85043	downregulation
PRKCH	-2.74017	12.5893	-5.95139	4.62e-09	3.82e-08	9.83153	downregulation
TCF12	-5.81937	38.6926	-5.9499	4.66e-09	3.85e-08	9.82316	downregulation
CDC42SE2	-8.22514	40.325	-5.94529	4.79e-09	3.95e-08	9.7974	downregulation
WWC3	-7.1523	38.4749	-5.9431	4.85e-09	4e-08	9.78518	downregulation
CX3CR1	-7.15748	11.7006	-5.9209	5.51e-09	4.5e-08	9.66145	downregulation
S1PR4	-2.95494	4.08522	-5.90683	5.97e-09	4.85e-08	9.58327	downregulation
CASP10	-2.17841	5.59078	-5.90672	5.97e-09	4.85e-08	9.58262	downregulation
TRBV6-5	-2.21395	3.05246	-5.90385	6.07e-09	4.92e-08	9.5667	downregulation
HLA-DRA	-1074.68	2248.72	-5.89229	6.49e-09	5.21e-08	9.50258	downregulation
TPM2	-45.4828	109.627	-5.88778	6.66e-09	5.33e-08	9.47761	downregulation
FAM180A	-2.99281	4.95706	-5.87909	6.99e-09	5.57e-08	9.42956	downregulation
GPR176	-3.14913	9.99259	-5.87536	7.14e-09	5.68e-08	9.40893	downregulation
GZMK	-4.12047	4.9114	-5.87373	7.21e-09	5.73e-08	9.39992	downregulation
CHST15	-11.3244	45.6856	-5.87265	7.25e-09	5.76e-08	9.39393	downregulation
FLNA	-112.346	320.198	-5.86509	7.57e-09	5.99e-08	9.35221	downregulation
IGFBP3	-43.674	114.79	-5.85979	7.81e-09	6.16e-08	9.32295	downregulation
PPP1R15A	-17.1107	58.3932	-5.85783	7.89e-09	6.22e-08	9.31216	downregulation
C1QB	-123.696	261.235	-5.8572	7.92e-09	6.23e-08	9.30867	downregulation
AL365361.1	-2.51201	3.42934	-5.85105	8.2e-09	6.43e-08	9.27481	downregulation
PI4K2A	-3.35271	27.2804	-5.85079	8.21e-09	6.44e-08	9.2734	downregulation
SNX18	-4.2997	23.4192	-5.84966	8.27e-09	6.48e-08	9.26714	downregulation
IL7R	-14.807	18.3427	-5.84962	8.27e-09	6.48e-08	9.26694	downregulation
ANKH	-10.5625	27.9566	-5.84358	8.56e-09	6.68e-08	9.23368	downregulation
LRP10	-22.9103	126.034	-5.83828	8.82e-09	6.87e-08	9.20457	downregulation
NOTCH2	-13.8945	55.6618	-5.83249	9.11e-09	7.06e-08	9.17274	downregulation
UBTD1	-7.44015	34.6039	-5.82928	9.28e-09	7.17e-08	9.15513	downregulation
CARD11	-3.52006	5.58002	-5.82552	9.48e-09	7.32e-08	9.13449	downregulation
SNTB2	-2.39941	13.9179	-5.8198	9.79e-09	7.54e-08	9.10317	downregulation
TGFBI	-36.7969	82.5659	-5.8194	9.81e-09	7.56e-08	9.10094	downregulation
GNA12	-8.24872	51.17	-5.80861	1.04e-08	7.99e-08	9.04189	downregulation
SLA2	-2.50053	4.19939	-5.80515	1.06e-08	8.12e-08	9.02296	downregulation
PLEKHM2	-6.83424	49.1374	-5.8001	1.09e-08	8.33e-08	8.99537	downregulation
IGKC	-5756.83	9934.27	-5.79874	1.1e-08	8.39e-08	8.98792	downregulation
CD8A	-10.7261	16.717	-5.79675	1.11e-08	8.47e-08	8.97704	downregulation
DOK3	-2.29258	7.17997	-5.79434	1.13e-08	8.58e-08	8.96387	downregulation
SEMA5A	-5.18541	12.7874	-5.79336	1.14e-08	8.62e-08	8.95856	downregulation
APOL3	-8.3807	23.5884	-5.7933	1.14e-08	8.62e-08	8.95821	downregulation
TCN2	-8.85613	28.7155	-5.79101	1.15e-08	8.72e-08	8.94572	downregulation
PLCL2	-2.56267	6.49367	-5.7886	1.17e-08	8.83e-08	8.93258	downregulation
RHOQ	-5.48664	28.5915	-5.78627	1.18e-08	8.94e-08	8.91986	downregulation
TESPA1	-2.04274	2.66079	-5.77921	1.23e-08	9.27e-08	8.88139	downregulation
HLA-DRB1	-455.219	1087.86	-5.77802	1.24e-08	9.32e-08	8.87491	downregulation
ANXA5	-72.1237	422.679	-5.75665	1.4e-08	1.04e-07	8.75877	downregulation
CLDN11	-3.49738	5.72536	-5.75212	1.43e-08	1.06e-07	8.73416	downregulation
SLFN5	-11.3459	28.9615	-5.74661	1.48e-08	1.09e-07	8.70429	downregulation
PLEKHO1	-6.69678	23.947	-5.74453	1.49e-08	1.1e-07	8.69305	downregulation
GPR174	-2.35655	2.84057	-5.7432	1.51e-08	1.11e-07	8.68583	downregulation
PI16	-16.8058	13.3533	-5.73922	1.54e-08	1.13e-07	8.6643	downregulation
COX4I2	-3.04264	8.78139	-5.73876	1.54e-08	1.14e-07	8.66181	downregulation
LCK	-7.6283	10.8643	-5.73512	1.58e-08	1.16e-07	8.6421	downregulation
UBE2Q2	-10.1742	62.9466	-5.72748	1.64e-08	1.2e-07	8.60082	downregulation
RCSD1	-4.84884	10.0315	-5.72549	1.66e-08	1.21e-07	8.59005	downregulation
TRBV28	-4.28117	4.89137	-5.7254	1.66e-08	1.21e-07	8.58954	downregulation
TMEM127	-10.3672	90.0627	-5.71885	1.72e-08	1.25e-07	8.5542	downregulation
TRBV2	-2.29405	2.62881	-5.71479	1.76e-08	1.28e-07	8.53233	downregulation
TMEM43	-15.6725	95.9523	-5.71132	1.8e-08	1.3e-07	8.51358	downregulation
UBLCP1	-6.62375	44.8885	-5.71091	1.8e-08	1.3e-07	8.5114	downregulation
C4orf3	-21.9769	159.044	-5.71066	1.8e-08	1.3e-07	8.51003	downregulation
SEMA3G	-7.77394	17.4601	-5.69526	1.97e-08	1.41e-07	8.42718	downregulation
RUSC2	-4.36878	19.2579	-5.69132	2.01e-08	1.44e-07	8.40597	downregulation
SP100	-4.43409	22.2017	-5.68917	2.03e-08	1.45e-07	8.39443	downregulation
CSF2RA	-3.36299	8.51651	-5.68703	2.06e-08	1.47e-07	8.38293	downregulation
SDS	-4.85684	13.8346	-5.6834	2.1e-08	1.5e-07	8.36347	downregulation
MAN2B1	-9.25846	46.5572	-5.68273	2.11e-08	1.5e-07	8.35987	downregulation
CD247	-3.3427	5.24881	-5.68145	2.12e-08	1.51e-07	8.35301	downregulation
PRDM2	-3.44841	22.1195	-5.6808	2.13e-08	1.52e-07	8.34953	downregulation
TRBV27	-2.59421	3.48577	-5.68044	2.13e-08	1.52e-07	8.3476	downregulation
IFNGR2	-16.5226	99.7856	-5.67831	2.16e-08	1.53e-07	8.33614	downregulation
OSCAR	-3.68379	9.0715	-5.66695	2.3e-08	1.62e-07	8.27529	downregulation
SLAMF1	-2.21908	3.03985	-5.6635	2.34e-08	1.65e-07	8.25687	downregulation
BTNL9	-2.01726	3.96597	-5.66006	2.39e-08	1.68e-07	8.23846	downregulation
C1QA	-119.086	251.743	-5.65841	2.41e-08	1.69e-07	8.22963	downregulation
PROCR	-5.60603	18.9928	-5.65194	2.5e-08	1.75e-07	8.19507	downregulation
TRBC1	-32.2075	44.5743	-5.64908	2.54e-08	1.77e-07	8.17983	downregulation
ATP6V1B2	-15.4145	50.0928	-5.64799	2.55e-08	1.78e-07	8.17398	downregulation
CTSZ	-106.9	437.437	-5.64522	2.59e-08	1.81e-07	8.15921	downregulation
LAX1	-2.93718	3.97058	-5.64242	2.63e-08	1.83e-07	8.1443	downregulation
TPM1	-18.4949	69.0458	-5.63842	2.69e-08	1.87e-07	8.12296	downregulation
SEMA7A	-3.37012	9.65427	-5.62354	2.92e-08	2.01e-07	8.04376	downregulation
PMEPA1	-33.4343	100.693	-5.61729	3.02e-08	2.07e-07	8.0106	downregulation
CPXM2	-12.7542	24.6582	-5.61638	3.04e-08	2.08e-07	8.00576	downregulation
ARHGAP9	-2.89461	5.16007	-5.61413	3.08e-08	2.11e-07	7.99381	downregulation
RILPL2	-2.90631	14.1405	-5.605	3.23e-08	2.2e-07	7.94539	downregulation
TRAV8-3	-2.29057	3.02615	-5.60423	3.25e-08	2.21e-07	7.9413	downregulation
TRBV5-1	-2.54855	3.36603	-5.60234	3.28e-08	2.23e-07	7.93131	downregulation
P2RY8	-4.00801	6.23083	-5.59798	3.36e-08	2.28e-07	7.90824	downregulation
CD37	-11.9649	17.003	-5.59528	3.41e-08	2.31e-07	7.89391	downregulation
ITGAM	-6.15243	14.7232	-5.57743	3.76e-08	2.52e-07	7.79962	downregulation
HERPUD1	-16.419	88.3287	-5.57148	3.88e-08	2.6e-07	7.76824	downregulation
CXCL9	-107.308	142.073	-5.57147	3.88e-08	2.6e-07	7.76819	downregulation
SLC41A2	-4.06519	12.9892	-5.57027	3.91e-08	2.61e-07	7.76187	downregulation
CAST	-9.59609	51.7046	-5.56902	3.94e-08	2.63e-07	7.75528	downregulation
SIPA1	-6.57319	28.6602	-5.56063	4.12e-08	2.74e-07	7.71111	downregulation
APOBEC3G	-3.78772	9.46629	-5.55806	4.18e-08	2.78e-07	7.6976	downregulation
ACSL5	-6.14578	16.6131	-5.55616	4.22e-08	2.8e-07	7.68759	downregulation
BHLHE41	-22.8525	43.558	-5.55499	4.25e-08	2.82e-07	7.68145	downregulation
CORO1A	-17.5186	30.626	-5.55404	4.27e-08	2.83e-07	7.67644	downregulation
LINC01857	-2.39181	3.87758	-5.55268	4.3e-08	2.85e-07	7.66929	downregulation
NEK6	-10.9507	50.5631	-5.53797	4.66e-08	3.06e-07	7.5921	downregulation
SNX2	-4.3011	33.2061	-5.5355	4.72e-08	3.09e-07	7.57913	downregulation
PTPN22	-2.52832	4.32638	-5.53355	4.77e-08	3.12e-07	7.56891	downregulation
ITK	-2.22688	2.96437	-5.53267	4.79e-08	3.13e-07	7.56434	downregulation
DENND5A	-4.89015	32.5859	-5.52274	5.06e-08	3.3e-07	7.51234	downregulation
SIRPA	-14.1987	42.6015	-5.5225	5.06e-08	3.3e-07	7.5111	downregulation
EOGT	-4.19047	14.7748	-5.51041	5.41e-08	3.5e-07	7.44794	downregulation
TSC22D1	-16.4868	86.2082	-5.50871	5.46e-08	3.53e-07	7.43906	downregulation
FNDC4	-4.33484	11.2272	-5.50796	5.48e-08	3.54e-07	7.43514	downregulation
HLA-DQA2	-42.1916	68.3252	-5.50101	5.69e-08	3.66e-07	7.39891	downregulation
YAP1	-11.902	57.1776	-5.49779	5.79e-08	3.71e-07	7.38214	downregulation
HBEGF	-4.33975	12.3604	-5.49621	5.84e-08	3.74e-07	7.3739	downregulation
RB1	-6.92359	36.8031	-5.49469	5.88e-08	3.77e-07	7.366	downregulation
DRAM1	-7.39162	27.5176	-5.49462	5.89e-08	3.77e-07	7.36563	downregulation
GSTO1	-20.3285	137.482	-5.49273	5.95e-08	3.8e-07	7.35577	downregulation
TRBV3-1	-2.31948	2.90182	-5.48945	6.05e-08	3.86e-07	7.33874	downregulation
IL1R1	-18.3861	43.1567	-5.48756	6.11e-08	3.9e-07	7.32892	downregulation
CDO1	-4.91308	7.79179	-5.47998	6.37e-08	4.05e-07	7.28949	downregulation
MR1	-4.08381	17.9898	-5.46882	6.76e-08	4.27e-07	7.23162	downregulation
RASSF5	-5.37802	14.6601	-5.46831	6.78e-08	4.28e-07	7.22898	downregulation
ATP2B4	-16.1457	66.9023	-5.46798	6.79e-08	4.29e-07	7.22725	downregulation
FTL	-2140.41	7801.3	-5.45884	7.13e-08	4.48e-07	7.1799	downregulation
EPS15	-5.38393	43.5675	-5.45553	7.26e-08	4.55e-07	7.16282	downregulation
BMP8A	-2.71722	7.93193	-5.45543	7.27e-08	4.55e-07	7.16227	downregulation
CD40LG	-2.48266	3.23541	-5.4549	7.29e-08	4.56e-07	7.15952	downregulation
CASP1	-5.94879	18.1876	-5.4481	7.56e-08	4.71e-07	7.12441	downregulation
GPAM	-5.68322	11.8131	-5.44426	7.71e-08	4.8e-07	7.10456	downregulation
TBXAS1	-2.33868	8.08126	-5.44167	7.82e-08	4.86e-07	7.0912	downregulation
HSD11B1	-4.97348	6.82058	-5.44068	7.86e-08	4.88e-07	7.0861	downregulation
TIGIT	-3.28286	4.68011	-5.44032	7.88e-08	4.89e-07	7.08423	downregulation
HCK	-8.68884	21.7048	-5.44017	7.88e-08	4.89e-07	7.08347	downregulation
IGKJ1	-34.9908	46.5528	-5.43026	8.31e-08	5.12e-07	7.03237	downregulation
SIT1	-5.36615	7.18935	-5.42701	8.46e-08	5.2e-07	7.01561	downregulation
HIVEP2	-3.0066	13.8794	-5.38845	1.04e-07	6.28e-07	6.81775	downregulation
FOSB	-28.4526	32.4997	-5.38584	1.05e-07	6.36e-07	6.80441	downregulation
HLA-DQB2	-20.1566	30.5124	-5.38159	1.08e-07	6.48e-07	6.78268	downregulation
PLTP	-36.7166	85.3551	-5.37539	1.11e-07	6.67e-07	6.75104	downregulation
GNS	-31.9142	163.007	-5.37335	1.12e-07	6.74e-07	6.74062	downregulation
MMD	-6.74208	23.0979	-5.36208	1.19e-07	7.1e-07	6.68317	downregulation
TRAT1	-2.17248	2.64911	-5.35812	1.22e-07	7.24e-07	6.66305	downregulation
SLC15A4	-2.37361	20.3227	-5.346	1.3e-07	7.68e-07	6.60144	downregulation
HOXD9	-3.2198	8.71276	-5.34128	1.33e-07	7.84e-07	6.57746	downregulation
RRAS	-22.6844	101.954	-5.33887	1.35e-07	7.94e-07	6.56525	downregulation
MAP4K4	-10.0794	40.2164	-5.33781	1.36e-07	7.97e-07	6.55986	downregulation
SLAMF7	-10.0982	15.7914	-5.33341	1.39e-07	8.14e-07	6.53758	downregulation
LGALS9	-10.3721	30.3281	-5.329	1.42e-07	8.3e-07	6.51523	downregulation
TRAF1	-4.59282	11.8066	-5.32547	1.45e-07	8.44e-07	6.49736	downregulation
FCHO2	-4.27646	25.4478	-5.32243	1.47e-07	8.56e-07	6.48196	downregulation
AHNAK	-88.1155	316.603	-5.31798	1.5e-07	8.73e-07	6.45947	downregulation
HLA-DRB5	-175.975	355.38	-5.31056	1.56e-07	9.04e-07	6.422	downregulation
RP2	-3.24362	22.478	-5.29703	1.68e-07	9.65e-07	6.35378	downregulation
RIPOR1	-3.31464	21.6317	-5.27434	1.89e-07	1.07e-06	6.23974	downregulation
PPP3CC	-2.74218	15.7937	-5.27261	1.91e-07	1.08e-06	6.23104	downregulation
MORF4L1	-15.2863	126.544	-5.26864	1.95e-07	1.1e-06	6.21115	downregulation
PICALM	-18.659	112.057	-5.2658	1.97e-07	1.12e-06	6.19692	downregulation
SH3KBP1	-7.8997	26.733	-5.26459	1.99e-07	1.12e-06	6.19087	downregulation
CD58	-4.32098	21.788	-5.26402	1.99e-07	1.12e-06	6.18802	downregulation
WLS	-15.3954	41.852	-5.25993	2.04e-07	1.15e-06	6.16753	downregulation
GNG12	-25.5493	103.375	-5.25834	2.05e-07	1.15e-06	6.15959	downregulation
MYH9	-114.913	600.755	-5.25285	2.11e-07	1.19e-06	6.13211	downregulation
MARCHF2	-7.52156	53.1769	-5.24866	2.16e-07	1.21e-06	6.11118	downregulation
PAMR1	-2.88716	5.8056	-5.24516	2.2e-07	1.23e-06	6.09369	downregulation
ABI3BP	-6.66284	9.56855	-5.244	2.21e-07	1.23e-06	6.08793	downregulation
MYD88	-10.4031	66.4836	-5.23942	2.26e-07	1.26e-06	6.06509	downregulation
ADGRE5	-6.29624	19.5928	-5.23373	2.33e-07	1.29e-06	6.03673	downregulation
BHMT2	-2.34856	4.31658	-5.23177	2.35e-07	1.31e-06	6.02696	downregulation
OLFML2A	-6.36958	24.3251	-5.22009	2.5e-07	1.38e-06	5.96886	downregulation
SPOCK2	-12.5153	19.123	-5.21072	2.62e-07	1.44e-06	5.92234	downregulation
NFAM1	-2.39635	7.49041	-5.20349	2.72e-07	1.49e-06	5.88647	downregulation
RCN3	-39.1529	87.4448	-5.20265	2.74e-07	1.5e-06	5.88229	downregulation
BTN3A1	-7.65864	26.1829	-5.19909	2.79e-07	1.52e-06	5.86468	downregulation
SCN4B	-2.44632	5.50391	-5.19893	2.79e-07	1.52e-06	5.86387	downregulation
SH2D1A	-3.36727	4.44627	-5.19535	2.84e-07	1.55e-06	5.84616	downregulation
AMOTL1	-5.74717	16.9607	-5.19464	2.85e-07	1.55e-06	5.84264	downregulation
TMSB4XP8	-21.6915	43.7364	-5.19286	2.88e-07	1.56e-06	5.83384	downregulation
JAK2	-3.26829	13.1429	-5.19251	2.88e-07	1.57e-06	5.83213	downregulation
ANGPT2	-2.32012	8.14914	-5.19213	2.89e-07	1.57e-06	5.83024	downregulation
ANXA6	-39.2793	200.084	-5.18867	2.94e-07	1.59e-06	5.81314	downregulation
SLAMF6	-6.84491	8.72069	-5.18507	2.99e-07	1.62e-06	5.79532	downregulation
SMAP2	-12.8426	62.809	-5.17809	3.1e-07	1.67e-06	5.76088	downregulation
ZBTB38	-3.76455	22.5776	-5.16951	3.24e-07	1.74e-06	5.71858	downregulation
MFSD1	-9.12708	65.2366	-5.16593	3.3e-07	1.77e-06	5.70094	downregulation
ETS2	-10.1209	37.8691	-5.15665	3.46e-07	1.85e-06	5.65533	downregulation
SGMS2	-4.40003	10.3914	-5.15386	3.51e-07	1.87e-06	5.64162	downregulation
ANXA2	-42.7067	229.018	-5.14834	3.61e-07	1.92e-06	5.6145	downregulation
SEC31A	-13.2128	114.203	-5.14575	3.66e-07	1.94e-06	5.60178	downregulation
FKBP15	-2.10495	21.8133	-5.13539	3.86e-07	2.04e-06	5.551	downregulation
CAVIN3	-2.67218	6.91699	-5.13194	3.93e-07	2.08e-06	5.53415	downregulation
SIGLEC1	-3.85696	10.1316	-5.13062	3.95e-07	2.09e-06	5.5277	downregulation
CTTNBP2NL	-3.27242	20.1331	-5.12111	4.15e-07	2.18e-06	5.48117	downregulation
TMSB4X	-513.422	2221.22	-5.11862	4.2e-07	2.2e-06	5.46902	downregulation
CXCR6	-2.33902	4.46419	-5.11821	4.21e-07	2.21e-06	5.46702	downregulation
CCND2	-8.79197	16.4996	-5.11647	4.25e-07	2.23e-06	5.45853	downregulation
MYCBP2	-3.6594	16.9668	-5.115	4.28e-07	2.24e-06	5.45135	downregulation
IL2RG	-6.84747	11.4424	-5.11311	4.32e-07	2.26e-06	5.44216	downregulation
NAGA	-7.10361	58.7842	-5.11282	4.33e-07	2.26e-06	5.44072	downregulation
JAK3	-4.09274	7.69169	-5.11202	4.34e-07	2.27e-06	5.43682	downregulation
TPSB2	-28.0602	39.0039	-5.10566	4.49e-07	2.34e-06	5.40586	downregulation
SIGLEC10	-2.22867	5.94147	-5.10412	4.52e-07	2.35e-06	5.39836	downregulation
ABL1	-6.91393	57.2419	-5.10331	4.54e-07	2.36e-06	5.39442	downregulation
PHLDA3	-11.0326	42.4398	-5.0904	4.85e-07	2.51e-06	5.33162	downregulation
TEAD1	-4.76347	26.6432	-5.08786	4.91e-07	2.53e-06	5.31931	downregulation
TWSG1	-10.9994	53.1129	-5.08711	4.93e-07	2.54e-06	5.31563	downregulation
CHST14	-6.38378	44.9422	-5.08333	5.02e-07	2.58e-06	5.29731	downregulation
KCTD20	-9.06028	64.3544	-5.06774	5.43e-07	2.78e-06	5.22177	downregulation
EDNRB	-2.6912	7.18834	-5.06508	5.51e-07	2.81e-06	5.20892	downregulation
SMIM10	-2.61219	8.21638	-5.05176	5.89e-07	2.99e-06	5.14461	downregulation
SLC46A3	-6.16171	22.8396	-5.04773	6.01e-07	3.04e-06	5.12518	downregulation
ITGAL	-4.45654	10.4591	-5.03928	6.27e-07	3.16e-06	5.08449	downregulation
CYRIA	-2.98018	8.97963	-5.0336	6.45e-07	3.25e-06	5.05713	downregulation
SMPD1	-8.21806	48.5128	-5.03131	6.52e-07	3.28e-06	5.04617	downregulation
ZMAT3	-3.92812	13.1181	-5.02827	6.62e-07	3.33e-06	5.03154	downregulation
CCL4	-5.31951	12.9359	-5.02745	6.65e-07	3.34e-06	5.02759	downregulation
BLOC1S6	-3.62653	32.161	-5.02269	6.81e-07	3.41e-06	5.00475	downregulation
MAMDC2	-2.16291	4.75359	-5.02222	6.82e-07	3.42e-06	5.0025	downregulation
FAM20A	-3.36775	7.40319	-5.01266	7.16e-07	3.57e-06	4.95668	downregulation
LGALS3	-79.9505	268.63	-5.00827	7.31e-07	3.63e-06	4.93565	downregulation
MPP1	-3.162	13.4265	-5.00709	7.36e-07	3.65e-06	4.93003	downregulation
PDLIM4	-5.59109	17.7835	-5.00553	7.42e-07	3.68e-06	4.92254	downregulation
CLIP3	-4.57727	16.8529	-4.99982	7.63e-07	3.77e-06	4.89525	downregulation
JAG1	-7.9138	32.6727	-4.99077	7.98e-07	3.92e-06	4.85204	downregulation
PRCP	-9.07033	38.4734	-4.98742	8.11e-07	3.98e-06	4.83607	downregulation
IGKV3-7	-5.06472	6.78131	-4.98679	8.14e-07	3.99e-06	4.83307	downregulation
FAM160B1	-3.3859	22.6929	-4.98545	8.19e-07	4.01e-06	4.82667	downregulation
ACTR3	-10.6541	73.8456	-4.97849	8.48e-07	4.15e-06	4.79352	downregulation
CCL22	-4.72344	9.48539	-4.96484	9.07e-07	4.41e-06	4.72865	downregulation
PPP1R16B	-4.39381	7.11462	-4.96256	9.18e-07	4.45e-06	4.71785	downregulation
MRTFA	-2.8626	23.2884	-4.94509	1e-06	4.81e-06	4.63509	downregulation
CD14	-37.494	123.798	-4.94492	1e-06	4.82e-06	4.63425	downregulation
FNBP1	-6.70542	35.1173	-4.93751	1.04e-06	4.98e-06	4.59923	downregulation
IGHV4-55	-8.92713	10.9209	-4.93685	1.04e-06	4.99e-06	4.59614	downregulation
GYG2	-5.71371	15.254	-4.93485	1.05e-06	5.04e-06	4.58668	downregulation
B2M	-449.112	1557.75	-4.93445	1.05e-06	5.05e-06	4.58479	downregulation
TPST2	-3.5028	18.9781	-4.9315	1.07e-06	5.11e-06	4.57087	downregulation
TAOK3	-2.64474	19.4715	-4.92939	1.08e-06	5.16e-06	4.56092	downregulation
IGFL2	-2.46744	2.89023	-4.9288	1.08e-06	5.17e-06	4.55812	downregulation
CCL19	-79.3298	89.1591	-4.92817	1.09e-06	5.18e-06	4.55516	downregulation
PLXND1	-14.9787	63.4765	-4.92168	1.12e-06	5.33e-06	4.5246	downregulation
GJB2	-44.8301	73.0393	-4.90637	1.21e-06	5.7e-06	4.45259	downregulation
CSF2RB	-9.16135	12.6627	-4.90596	1.21e-06	5.71e-06	4.45066	downregulation
DIXDC1	-3.38218	15.879	-4.8914	1.3e-06	6.08e-06	4.38239	downregulation
FYCO1	-5.3826	31.6465	-4.88591	1.34e-06	6.23e-06	4.35671	downregulation
STX12	-6.34989	60.2148	-4.87831	1.39e-06	6.44e-06	4.32115	downregulation
ATF3	-16.2203	33.7129	-4.86319	1.49e-06	6.88e-06	4.25066	downregulation
RNF122	-4.16207	17.5669	-4.86115	1.51e-06	6.93e-06	4.24115	downregulation
CCDC8	-7.02332	15.2559	-4.86056	1.51e-06	6.95e-06	4.2384	downregulation
VWA5A	-6.42066	21.4594	-4.85793	1.53e-06	7.03e-06	4.22618	downregulation
MARCKS	-45.4403	188.852	-4.85771	1.53e-06	7.03e-06	4.22513	downregulation
ZNF532	-4.48597	22.2953	-4.85517	1.55e-06	7.12e-06	4.21332	downregulation
CTSW	-5.61738	10.6577	-4.84984	1.59e-06	7.29e-06	4.18856	downregulation
IFI27L2	-6.70537	25.2632	-4.84257	1.65e-06	7.53e-06	4.15479	downregulation
FOSL2	-17.6166	90.1182	-4.84185	1.66e-06	7.55e-06	4.15146	downregulation
BTN3A2	-7.98834	28.2811	-4.83471	1.71e-06	7.79e-06	4.11837	downregulation
TJP1	-4.52416	33.2502	-4.83075	1.75e-06	7.92e-06	4.10002	downregulation
RIPOR2	-2.95784	3.93261	-4.82822	1.77e-06	8.01e-06	4.08831	downregulation
CREBL2	-11.8102	76.0414	-4.82714	1.78e-06	8.05e-06	4.08328	downregulation
GABARAPL1	-7.21382	38.01	-4.82702	1.78e-06	8.05e-06	4.08276	downregulation
ARRDC3	-18.4263	71.0629	-4.81822	1.86e-06	8.36e-06	4.04208	downregulation
CCL4L2	-3.76504	10.3744	-4.80618	1.97e-06	8.81e-06	3.98655	downregulation
GZMM	-3.55761	5.14139	-4.80551	1.97e-06	8.83e-06	3.98344	downregulation
LINC01929	-2.06161	2.79119	-4.80138	2.01e-06	9e-06	3.96443	downregulation
ARHGAP18	-5.62559	31.1214	-4.80125	2.01e-06	9e-06	3.96385	downregulation
CNTN1	-5.31109	7.8941	-4.79562	2.07e-06	9.23e-06	3.93795	downregulation
TXNIP	-177.538	606.302	-4.78322	2.19e-06	9.74e-06	3.88096	downregulation
CDC42	-6.89141	65.4789	-4.77344	2.3e-06	1.02e-05	3.83614	downregulation
GNPTAB	-4.974	28.7699	-4.76742	2.37e-06	1.04e-05	3.80861	downregulation
SGK1	-6.83626	20.6333	-4.76355	2.41e-06	1.06e-05	3.79091	downregulation
RIC1	-2.01907	14.4289	-4.75474	2.51e-06	1.1e-05	3.75071	downregulation
TNS2	-6.84613	33.5471	-4.74855	2.59e-06	1.13e-05	3.7225	downregulation
PRRX2	-7.68098	19.5368	-4.7471	2.61e-06	1.14e-05	3.71589	downregulation
PID1	-2.64181	5.9451	-4.74565	2.63e-06	1.14e-05	3.70926	downregulation
SIRPG	-2.75481	4.3432	-4.74127	2.68e-06	1.17e-05	3.68934	downregulation
IGLV10-54	-11.0083	14.0944	-4.73893	2.71e-06	1.18e-05	3.67869	downregulation
IGHJ3	-24.0262	31.3238	-4.73728	2.73e-06	1.19e-05	3.67117	downregulation
EPDR1	-4.26604	15.0375	-4.73698	2.74e-06	1.19e-05	3.66984	downregulation
GZMH	-4.65034	8.12195	-4.73563	2.75e-06	1.19e-05	3.66367	downregulation
LRRC8A	-6.35379	49.6387	-4.73558	2.75e-06	1.19e-05	3.66347	downregulation
CTLA4	-2.08166	3.8747	-4.72455	2.9e-06	1.25e-05	3.61337	downregulation
CHPF	-32.7793	137.931	-4.72431	2.9e-06	1.25e-05	3.6123	downregulation
EGFL6	-3.89105	7.53486	-4.72335	2.92e-06	1.26e-05	3.60791	downregulation
CRY2	-4.95436	29.3191	-4.72259	2.93e-06	1.26e-05	3.60451	downregulation
TRGC2	-2.70944	4.70384	-4.71714	3.01e-06	1.29e-05	3.57981	downregulation
FTLP3	-3.0746	9.52615	-4.71166	3.08e-06	1.32e-05	3.55501	downregulation
APOL2	-10.8148	50.9159	-4.71128	3.09e-06	1.32e-05	3.55327	downregulation
DNM3OS	-3.30361	5.41543	-4.70983	3.11e-06	1.33e-05	3.54671	downregulation
TNFSF13B	-7.49688	17.6444	-4.70907	3.12e-06	1.33e-05	3.54328	downregulation
FUT11	-2.47025	16.9347	-4.70844	3.13e-06	1.34e-05	3.54043	downregulation
SEPTIN6	-7.51851	30.4018	-4.70392	3.2e-06	1.36e-05	3.51998	downregulation
TMC8	-5.14632	8.54195	-4.70362	3.2e-06	1.37e-05	3.51863	downregulation
MYO9B	-4.57946	32.6716	-4.70041	3.25e-06	1.38e-05	3.50413	downregulation
TNFRSF4	-2.06675	6.20198	-4.70031	3.25e-06	1.38e-05	3.50369	downregulation
IGKV3OR2-268	-2.87909	3.47069	-4.69925	3.27e-06	1.39e-05	3.49891	downregulation
CLIC4	-53.0189	213.975	-4.69698	3.31e-06	1.4e-05	3.48866	downregulation
CIDEA	-4.67693	4.79774	-4.6928	3.37e-06	1.43e-05	3.46983	downregulation
ELF1	-12.9106	80.5809	-4.6917	3.39e-06	1.43e-05	3.46488	downregulation
ARRB2	-4.96963	32.0518	-4.68014	3.58e-06	1.51e-05	3.41285	downregulation
PLA2G15	-2.88703	18.0717	-4.67957	3.59e-06	1.51e-05	3.41026	downregulation
ACOT9	-3.66795	16.8727	-4.67773	3.62e-06	1.52e-05	3.40201	downregulation
RNF19B	-8.32568	50.904	-4.67768	3.62e-06	1.52e-05	3.4018	downregulation
COLEC12	-9.11953	21.5084	-4.67356	3.69e-06	1.55e-05	3.38328	downregulation
PDZRN3	-7.27556	18.5765	-4.67121	3.73e-06	1.56e-05	3.37276	downregulation
HOPX	-2.13673	6.0157	-4.66968	3.76e-06	1.57e-05	3.36588	downregulation
RGS4	-6.28379	11.3361	-4.66724	3.8e-06	1.59e-05	3.3549	downregulation
VPS13C	-3.23877	15.9876	-4.65788	3.97e-06	1.65e-05	3.31301	downregulation
SULF2	-44.8396	141.26	-4.65751	3.98e-06	1.65e-05	3.31134	downregulation
LMCD1	-6.65473	23.8762	-4.65176	4.09e-06	1.69e-05	3.2856	downregulation
A2M	-220.078	391.987	-4.6514	4.09e-06	1.7e-05	3.28402	downregulation
KLF3	-4.54572	37.7069	-4.65036	4.11e-06	1.7e-05	3.27936	downregulation
VCL	-16.4484	76.2198	-4.64985	4.12e-06	1.71e-05	3.27709	downregulation
EVA1A	-2.88565	7.80758	-4.64533	4.21e-06	1.74e-05	3.25687	downregulation
SLC39A13	-4.45876	33.9559	-4.63631	4.39e-06	1.81e-05	3.21666	downregulation
HAS2	-2.84503	5.26822	-4.62626	4.6e-06	1.88e-05	3.17189	downregulation
TMEM176B	-49.9844	136.724	-4.61762	4.79e-06	1.95e-05	3.13351	downregulation
TNFRSF17	-4.20351	5.88411	-4.61535	4.84e-06	1.97e-05	3.12343	downregulation
SEL1L	-14.3537	77.833	-4.60593	5.06e-06	2.05e-05	3.08166	downregulation
OSMR	-11.3037	39.7965	-4.60564	5.07e-06	2.05e-05	3.08037	downregulation
IGHV4-39	-184.618	231.028	-4.60421	5.1e-06	2.06e-05	3.07408	downregulation
IL13RA1	-30.8291	173.459	-4.59591	5.3e-06	2.14e-05	3.03733	downregulation
PPARG	-3.27777	7.47078	-4.58395	5.6e-06	2.25e-05	2.98454	downregulation
MOXD1	-5.36995	9.37136	-4.58321	5.62e-06	2.25e-05	2.98128	downregulation
SOCS5	-2.93518	18.8348	-4.58115	5.67e-06	2.27e-05	2.97217	downregulation
MYL6	-40.3835	364.956	-4.57899	5.73e-06	2.29e-05	2.96268	downregulation
MAT2B	-6.5725	51.2594	-4.57064	5.95e-06	2.38e-05	2.9259	downregulation
SAMD9L	-11.2705	29.127	-4.5668	6.06e-06	2.41e-05	2.90904	downregulation
APOC1	-29.8557	63.5996	-4.56471	6.12e-06	2.43e-05	2.89984	downregulation
TSPAN9	-7.30101	48.359	-4.56245	6.18e-06	2.46e-05	2.88994	downregulation
DPY19L1	-3.65943	16.7779	-4.56224	6.19e-06	2.46e-05	2.88902	downregulation
EHD1	-6.46318	37.3035	-4.55524	6.39e-06	2.53e-05	2.85829	downregulation
SH3BGRL3	-71.4481	422.64	-4.5377	6.93e-06	2.72e-05	2.78152	downregulation
ADAM10	-4.02708	29.7008	-4.53731	6.94e-06	2.72e-05	2.77983	downregulation
NGFR	-5.07781	10.8735	-4.53598	6.98e-06	2.73e-05	2.77403	downregulation
TNIP1	-9.20276	74.1943	-4.53232	7.1e-06	2.78e-05	2.75804	downregulation
RASIP1	-2.70335	9.55189	-4.52874	7.22e-06	2.82e-05	2.7424	downregulation
B3GNT9	-3.16173	15.1762	-4.52767	7.25e-06	2.83e-05	2.73774	downregulation
ZNF436	-5.23771	36.7202	-4.51809	7.58e-06	2.94e-05	2.69605	downregulation
IGKV3-15	-157.865	203.141	-4.5143	7.71e-06	2.99e-05	2.67957	downregulation
CIITA	-2.07895	4.93325	-4.51408	7.72e-06	2.99e-05	2.67861	downregulation
SDCBP	-28.5444	139.64	-4.50926	7.89e-06	3.05e-05	2.65767	downregulation
ARHGAP45	-5.37072	17.7508	-4.49422	8.44e-06	3.25e-05	2.59243	downregulation
ARAP1	-4.93083	28.1223	-4.48255	8.9e-06	3.4e-05	2.54197	downregulation
IGHV4-34	-65.027	88.8984	-4.48094	8.97e-06	3.42e-05	2.53501	downregulation
RBM43	-2.28192	13.701	-4.47008	9.42e-06	3.57e-05	2.48816	downregulation
TLR1	-2.97696	9.26616	-4.45467	1.01e-05	3.8e-05	2.4219	downregulation
IGHV4-28	-12.4413	17.1027	-4.44298	1.06e-05	3.99e-05	2.37175	downregulation
RAB31	-48.2915	150.435	-4.44183	1.07e-05	4.01e-05	2.36682	downregulation
ARL6IP5	-37.345	280.597	-4.43909	1.08e-05	4.06e-05	2.3551	downregulation
SPRY4	-4.34485	20.9879	-4.43701	1.09e-05	4.09e-05	2.3462	downregulation
ITPRIPL2	-10.4016	39.966	-4.43364	1.11e-05	4.14e-05	2.33181	downregulation
AHR	-6.41652	27.8685	-4.42927	1.13e-05	4.21e-05	2.31312	downregulation
MAGEH1	-9.52044	57.1102	-4.42772	1.14e-05	4.23e-05	2.30652	downregulation
LYN	-6.32372	21.5674	-4.41557	1.2e-05	4.44e-05	2.2547	downregulation
GMIP	-3.74003	22.8427	-4.41317	1.22e-05	4.49e-05	2.24448	downregulation
NRBP1	-9.17597	86.9371	-4.41161	1.23e-05	4.51e-05	2.23782	downregulation
PSMB10	-6.04666	27.2771	-4.41062	1.23e-05	4.53e-05	2.23363	downregulation
APOLD1	-6.09514	17.9707	-4.40831	1.24e-05	4.57e-05	2.22381	downregulation
LXN	-11.8042	44.0534	-4.40325	1.27e-05	4.67e-05	2.20231	downregulation
IFITM2	-61.6553	249.288	-4.39965	1.29e-05	4.73e-05	2.18701	downregulation
RAB20	-10.1776	49.6974	-4.39289	1.33e-05	4.86e-05	2.15833	downregulation
LIMK1	-5.27804	29.5938	-4.3903	1.35e-05	4.91e-05	2.14737	downregulation
IGHV3-62	-3.25177	3.51727	-4.38896	1.36e-05	4.94e-05	2.14169	downregulation
NXN	-5.82618	19.9353	-4.38358	1.39e-05	5.05e-05	2.11891	downregulation
EFCAB14	-4.27869	39.9677	-4.37542	1.44e-05	5.2e-05	2.08442	downregulation
LPL	-25.189	38.2116	-4.36899	1.48e-05	5.34e-05	2.05731	downregulation
SPNS2	-4.25026	11.1692	-4.36468	1.51e-05	5.44e-05	2.03912	downregulation
ANKRD65	-2.34986	8.31552	-4.36072	1.54e-05	5.53e-05	2.02246	downregulation
SNX9	-9.79346	76.2156	-4.35798	1.55e-05	5.59e-05	2.01092	downregulation
PDK4	-24.7896	41.7427	-4.35313	1.59e-05	5.7e-05	1.99053	downregulation
FES	-2.27602	10.3352	-4.35013	1.61e-05	5.77e-05	1.97793	downregulation
CCN3	-5.41355	11.5106	-4.3434	1.66e-05	5.92e-05	1.9497	downregulation
IL4I1	-6.40087	15.5379	-4.34317	1.66e-05	5.93e-05	1.94873	downregulation
TFE3	-4.72455	55.1298	-4.33806	1.7e-05	6.05e-05	1.9273	downregulation
PXDC1	-11.8253	42.6147	-4.33758	1.7e-05	6.06e-05	1.92531	downregulation
CPED1	-4.08038	6.42897	-4.33515	1.72e-05	6.11e-05	1.91511	downregulation
TENM3	-2.23244	5.03511	-4.33254	1.74e-05	6.17e-05	1.9042	downregulation
NR2F1	-15.8651	17.5712	-4.32915	1.77e-05	6.26e-05	1.89	downregulation
CDK14	-4.33681	21.3727	-4.31916	1.84e-05	6.51e-05	1.84831	downregulation
CD83	-8.64125	31.2909	-4.31835	1.85e-05	6.53e-05	1.84491	downregulation
IFNAR1	-5.23503	52.8835	-4.31666	1.87e-05	6.57e-05	1.83786	downregulation
ADAM8	-4.74694	17.4101	-4.31491	1.88e-05	6.61e-05	1.8306	downregulation
RHOA	-47.8124	453.832	-4.31041	1.92e-05	6.73e-05	1.81185	downregulation
CD36	-23.156	32.2201	-4.30457	1.97e-05	6.89e-05	1.78752	downregulation
APOL4	-4.30262	11.0377	-4.30336	1.98e-05	6.92e-05	1.7825	downregulation
PDLIM3	-3.08058	10.3211	-4.2974	2.03e-05	7.09e-05	1.75774	downregulation
NATD1	-3.02951	13.1892	-4.29571	2.04e-05	7.13e-05	1.75074	downregulation
RPS6KA3	-4.07925	15.8708	-4.29017	2.09e-05	7.29e-05	1.72774	downregulation
CNN3	-60.7271	289.04	-4.28162	2.17e-05	7.54e-05	1.69236	downregulation
CDKN2B	-7.94291	24.2786	-4.27556	2.23e-05	7.73e-05	1.66729	downregulation
SYK	-5.88264	27.0112	-4.26041	2.38e-05	8.2e-05	1.60477	downregulation
VDR	-5.12247	33.005	-4.25718	2.42e-05	8.3e-05	1.59147	downregulation
UBE2J1	-10.0151	84.6319	-4.24531	2.54e-05	8.71e-05	1.5427	downregulation
FBXL3	-4.91967	30.4084	-4.24162	2.59e-05	8.83e-05	1.52757	downregulation
OSTM1	-3.87627	22.6164	-4.22633	2.76e-05	9.37e-05	1.46496	downregulation
MYOF	-22.41	119.746	-4.2199	2.84e-05	9.6e-05	1.4387	downregulation
PLA2G7	-6.64279	16.3952	-4.21739	2.87e-05	9.69e-05	1.42845	downregulation
DYRK2	-2.88924	17.6667	-4.21386	2.91e-05	9.82e-05	1.41405	downregulation
MYO1D	-13.3223	64.1592	-4.204	3.04e-05	0.000102074	1.37392	downregulation
SEPTIN2	-22.7219	217.523	-4.20181	3.07e-05	0.000102931	1.36499	downregulation
TRDC	-2.94782	5.70102	-4.19982	3.1e-05	0.000103717	1.3569	downregulation
PRKAA1	-6.19143	34.1283	-4.18408	3.31e-05	0.000110141	1.29304	downregulation
TUBB6	-12.266	46.3768	-4.17252	3.48e-05	0.000115253	1.24632	downregulation
UBTD2	-7.70559	66.3048	-4.16856	3.54e-05	0.000117001	1.23032	downregulation
CPNE2	-2.26905	12.4871	-4.1621	3.64e-05	0.000120007	1.2043	downregulation
ROCK1	-3.36006	27.8682	-4.15979	3.67e-05	0.000121035	1.19499	downregulation
FCMR	-8.07665	17.6203	-4.15492	3.75e-05	0.000123262	1.17538	downregulation
ADD3	-10.5866	38.1279	-4.15297	3.78e-05	0.000124223	1.16752	downregulation
DGKA	-2.25807	9.08648	-4.15189	3.8e-05	0.000124697	1.16318	downregulation
CSF1	-11.4501	40.8697	-4.14953	3.83e-05	0.000125802	1.15372	downregulation
SVIL	-4.93706	24.7516	-4.13332	4.11e-05	0.000133772	1.0887	downregulation
PALMD	-3.41253	11.977	-4.13241	4.12e-05	0.000134219	1.08506	downregulation
AKR1B1	-9.83378	35.4069	-4.1265	4.23e-05	0.00013724	1.06143	downregulation
NFE2L2	-8.27025	75.1089	-4.12444	4.26e-05	0.000138316	1.05319	downregulation
IGKV3-11	-230.706	350.563	-4.12392	4.27e-05	0.000138567	1.05111	downregulation
CSGALNACT1	-2.60634	8.73527	-4.12307	4.29e-05	0.000138941	1.04771	downregulation
WASHC4	-3.69091	27.1679	-4.12269	4.3e-05	0.000139106	1.04622	downregulation
GPX1	-56.2116	451.899	-4.12219	4.31e-05	0.000139351	1.0442	downregulation
CD180	-2.11671	5.71603	-4.12006	4.34e-05	0.00014046	1.03572	downregulation
PWWP3B	-3.17036	6.9514	-4.11951	4.35e-05	0.000140771	1.03351	downregulation
NKG7	-13.9753	26.7675	-4.11842	4.37e-05	0.000141347	1.02916	downregulation
LRIG3	-3.63494	12.5054	-4.1143	4.45e-05	0.00014357	1.01272	downregulation
RAP2B	-3.48392	21.46	-4.11101	4.51e-05	0.000145383	0.999621	downregulation
KLF13	-5.28151	31.2299	-4.10638	4.6e-05	0.000147977	0.981202	downregulation
IGHJ4	-24.2182	31.1417	-4.10456	4.64e-05	0.000148961	0.973968	downregulation
ABHD4	-5.98068	42.1458	-4.10195	4.69e-05	0.000150469	0.9636	downregulation
PRF1	-4.25425	8.6832	-4.10161	4.69e-05	0.000150668	0.962231	downregulation
EHBP1L1	-4.17279	24.8088	-4.10056	4.72e-05	0.000151274	0.958071	downregulation
NTN4	-41.9167	120.364	-4.09064	4.92e-05	0.00015699	0.918673	downregulation
CD81	-27.0165	230.438	-4.08519	5.03e-05	0.000160229	0.8971	downregulation
ANXA1	-44.6716	119.646	-4.07343	5.28e-05	0.000167458	0.850619	downregulation
HSPB7	-3.5108	4.66766	-4.0629	5.52e-05	0.000174305	0.809068	downregulation
MAP4K1	-2.51492	5.58193	-4.05768	5.64e-05	0.000177736	0.788527	downregulation
EGR3	-9.69252	19.1529	-4.05302	5.75e-05	0.000180876	0.770212	downregulation
ASAP1	-4.51584	30.7201	-4.05217	5.77e-05	0.00018138	0.766878	downregulation
IL15RA	-3.34552	11.0254	-4.04787	5.88e-05	0.000184236	0.750007	downregulation
FNDC3B	-5.81914	30.1181	-4.04692	5.9e-05	0.000184854	0.746257	downregulation
GRN	-50.2042	370.844	-4.0381	6.12e-05	0.000191079	0.711693	downregulation
ID1	-9.77257	30.8219	-4.03771	6.13e-05	0.000191318	0.710165	downregulation
LGALS12	-3.0301	4.09977	-4.03312	6.25e-05	0.000194557	0.69221	downregulation
CNPY4	-2.63363	22.5126	-4.02569	6.44e-05	0.000199898	0.663151	downregulation
FLNC	-3.5533	5.40461	-4.02394	6.49e-05	0.000201193	0.656355	downregulation
IL18BP	-3.37343	11.7793	-4.01922	6.62e-05	0.00020466	0.637911	downregulation
GPR171	-2.07673	3.67084	-4.01198	6.82e-05	0.000210119	0.609714	downregulation
IGLV2-8	-85.9586	89.9507	-4.01127	6.84e-05	0.000210629	0.606969	downregulation
PRELP	-18.0841	33.6433	-4.00919	6.89e-05	0.000212285	0.598884	downregulation
HBB	-14.541	20.0608	-4.00345	7.06e-05	0.000216814	0.57655	downregulation
GBP2	-16.8565	57.5441	-4.00196	7.1e-05	0.000218007	0.570756	downregulation
MAP1LC3B	-6.369	59.0099	-3.99006	7.46e-05	0.000228024	0.524627	downregulation
SP140L	-2.12566	9.96636	-3.98053	7.76e-05	0.000236021	0.487787	downregulation
PTK7	-13.576	61.5382	-3.97995	7.77e-05	0.000236418	0.485533	downregulation
APOL6	-9.76711	40.2845	-3.97874	7.81e-05	0.000237522	0.480857	downregulation
IGKV1-27	-71.4892	79.2796	-3.97686	7.87e-05	0.000239197	0.47359	downregulation
LTBP1	-10.5708	39.2973	-3.96167	8.38e-05	0.000253106	0.415086	downregulation
CD79A	-26.9996	32.4076	-3.95795	8.51e-05	0.000256456	0.400769	downregulation
WNT5A-AS1	-2.17766	5.42299	-3.95384	8.65e-05	0.000260197	0.384993	downregulation
SLC44A1	-9.65405	63.8171	-3.95059	8.76e-05	0.000263376	0.372538	downregulation
TINF2	-6.47643	78.2729	-3.95002	8.78e-05	0.000263928	0.37034	downregulation
IGLV2-28	-12.9111	16.2782	-3.94471	8.98e-05	0.000268759	0.350004	downregulation
DUSP22	-2.47232	19.6649	-3.93351	9.39e-05	0.000280004	0.307147	downregulation
RPS6KA4	-4.05451	29.0572	-3.92805	9.6e-05	0.000285788	0.286328	downregulation
POU2AF1	-3.16334	4.83549	-3.92446	9.74e-05	0.000289535	0.272616	downregulation
BIRC3	-7.61662	18.6055	-3.91951	9.94e-05	0.00029469	0.253784	downregulation
MAN2A1	-4.4903	23.6978	-3.91928	9.95e-05	0.000294782	0.252901	downregulation
POLR3GL	-3.15504	25.2159	-3.91183	0.000102537	0.000302565	0.224546	downregulation
SFXN3	-6.24516	44.5042	-3.91015	0.000103231	0.000304366	0.218189	downregulation
VPS18	-3.48993	34.709	-3.90823	0.000104033	0.000306445	0.210901	downregulation
GLT8D1	-5.23138	57.7898	-3.905	0.000105397	0.000310319	0.198632	downregulation
RBM3	-18.2664	165.469	-3.90167	0.00010682	0.000314072	0.185998	downregulation
PLEKHG1	-2.46531	8.69673	-3.9016	0.00010685	0.000314124	0.185733	downregulation
CYLD	-3.27239	18.3546	-3.90154	0.000106876	0.000314164	0.185504	downregulation
IGLV1-40	-192.115	287.847	-3.89962	0.000107704	0.000316415	0.178236	downregulation
PML	-3.368	21.4489	-3.89839	0.000108237	0.000317724	0.173587	downregulation
PIM2	-11.7217	38.3199	-3.89778	0.000108505	0.000318437	0.171256	downregulation
LAMB2	-29.6287	160.246	-3.88704	0.000113287	0.000330634	0.130654	downregulation
LTBP3	-7.16853	43.5624	-3.88524	0.000114107	0.000332722	0.123861	downregulation
LGALS2	-4.10269	8.52157	-3.88225	0.000115483	0.000336194	0.112577	downregulation
CHURC1	-4.74739	34.1699	-3.88037	0.00011636	0.00033859	0.10546	downregulation
IGHV1-46	-64.9613	82.8234	-3.8799	0.000116578	0.000339186	0.103696	downregulation
LTB	-13.8466	19.0393	-3.87975	0.000116648	0.000339334	0.103128	downregulation
IRF1	-4.65613	19.4124	-3.8794	0.000116811	0.000339707	0.101819	downregulation
MPRIP	-3.01157	24.6143	-3.87862	0.000117174	0.000340608	0.0988943	downregulation
COX7A1	-12.6788	36.7233	-3.87833	0.000117311	0.000340928	0.0977952	downregulation
IGHV3-74	-56.3742	83.2254	-3.87749	0.000117707	0.000341842	0.0946286	downregulation
CCL5	-45.6605	97.822	-3.87467	0.000119045	0.000345017	0.0839908	downregulation
MYADM	-21.2428	121.011	-3.86235	0.00012505	0.000360855	0.0376841	downregulation
IL32	-15.9685	46.4381	-3.85971	0.000126374	0.000364178	0.0277763	downregulation
TRIM21	-6.59161	43.629	-3.85964	0.000126412	0.000364246	0.0274939	downregulation
EDN1	-8.24045	21.5435	-3.85478	0.000128885	0.000370699	0.00926843	downregulation
STAT5A	-5.92837	28.9175	-3.84159	0.000135828	0.000388379	-0.0400753	downregulation
TLR2	-3.12419	12.3523	-3.8374	0.000138105	0.000394046	-0.0557065	downregulation
F2RL1	-3.08987	14.0186	-3.8358	0.000138987	0.000396474	-0.061692	downregulation
PEA15	-61.9641	382.589	-3.83439	0.000139765	0.000398379	-0.0669389	downregulation
TYMP	-16.9203	73.8019	-3.8284	0.000143121	0.000406667	-0.0892469	downregulation
CCM2	-2.26965	18.5439	-3.82504	0.000145036	0.0004116	-0.101736	downregulation
AGPAT2	-17.027	93.2899	-3.8248	0.000145179	0.000411961	-0.102666	downregulation
ACAP1	-2.40007	4.85928	-3.8183	0.000148958	0.000421598	-0.12681	downregulation
CCL3L3	-2.26151	5.79732	-3.80885	0.000154618	0.000436207	-0.161851	downregulation
MAP1B	-6.66858	20.8027	-3.80745	0.000155473	0.000438376	-0.167033	downregulation
TXNDC15	-4.42865	44.9919	-3.8055	0.000156672	0.000441462	-0.174249	downregulation
IGHA2	-301.028	312.116	-3.80327	0.000158054	0.000444875	-0.1825	downregulation
PIK3R1	-12.7881	54.4033	-3.79452	0.000163594	0.000458616	-0.214852	downregulation
RECQL	-4.85591	27.8334	-3.79447	0.000163628	0.000458616	-0.215046	downregulation
PSAP	-290.55	2079.92	-3.78849	0.000167517	0.000468432	-0.237106	downregulation
ENC1	-8.31344	38.9909	-3.78752	0.000168156	0.000470011	-0.24068	downregulation
KPNA3	-5.15026	47.565	-3.7839	0.000170561	0.000475841	-0.25401	downregulation
FAM114A1	-8.82271	69.7185	-3.77989	0.000173263	0.000482691	-0.268768	downregulation
SHC1	-10.3321	93.6547	-3.77178	0.000178853	0.000496735	-0.298567	downregulation
FGD5	-5.73268	14.2629	-3.76113	0.000186451	0.000515916	-0.337604	downregulation
IGFBP4	-248.392	1192.37	-3.74675	0.000197191	0.000542264	-0.390137	downregulation
NHLRC3	-2.19809	19.0731	-3.74516	0.000198418	0.000545404	-0.395956	downregulation
IGKV1D-16	-10.8406	13.1002	-3.74439	0.000199008	0.000546608	-0.398736	downregulation
CAPG	-42.3505	263.498	-3.72581	0.000213885	0.000583869	-0.466324	downregulation
RBFOX2	-3.56111	33.9894	-3.71723	0.000221098	0.000601101	-0.497405	downregulation
IGHV4-59	-93.6157	156.206	-3.71351	0.0002243	0.000608764	-0.510879	downregulation
CHSY1	-9.48821	59.5331	-3.70227	0.000234227	0.000633132	-0.551444	downregulation
EXT2	-3.56754	31.9881	-3.70144	0.000234981	0.000634967	-0.554453	downregulation
TBC1D10C	-2.57489	5.26487	-3.68646	0.000248907	0.000668609	-0.608362	downregulation
RAB23	-2.11487	10.8884	-3.68538	0.000249934	0.000670943	-0.612218	downregulation
TRBV7-2	-3.91509	9.3496	-3.68457	0.000250717	0.00067283	-0.615144	downregulation
SPRY2	-3.97339	13.5149	-3.68371	0.000251545	0.00067491	-0.618232	downregulation
FTH1	-22.9245	106.052	-3.68261	0.000252605	0.000677303	-0.622166	downregulation
RASL12	-3.66243	11.5377	-3.68168	0.000253507	0.000679383	-0.625503	downregulation
DOCK1	-5.33505	38.9632	-3.67874	0.000256382	0.000686219	-0.636059	downregulation
ZBTB1	-2.48576	26.7575	-3.67865	0.000256466	0.000686372	-0.636367	downregulation
SLC37A2	-7.08549	13.6509	-3.67767	0.000257435	0.000688674	-0.639894	downregulation
P2RY10	-3.34518	6.74253	-3.67713	0.000257969	0.000689884	-0.641834	downregulation
TSC22D3	-20.3629	122.46	-3.67376	0.000261313	0.000697723	-0.653886	downregulation
RNF11	-16.5488	137.459	-3.67296	0.000262113	0.000699639	-0.656747	downregulation
PLIN3	-9.19442	79.1164	-3.6648	0.000270419	0.000719462	-0.685935	downregulation
STARD13	-2.6503	13.9441	-3.66418	0.000271055	0.000720858	-0.688134	downregulation
A4GALT	-4.20965	17.8703	-3.65983	0.00027559	0.000731533	-0.703655	downregulation
CYP7B1	-3.48603	12.2325	-3.65523	0.000280469	0.000742233	-0.720069	downregulation
IKZF3	-3.91031	7.85925	-3.65512	0.000280583	0.000742457	-0.720449	downregulation
PJA2	-14.87	113.114	-3.65489	0.000280834	0.000742964	-0.721283	downregulation
MORC3	-2.74235	24.6788	-3.65456	0.000281185	0.000743817	-0.722454	downregulation
IGHJ6	-21.0641	27.3614	-3.64594	0.00029056	0.0007663	-0.753123	downregulation
TMEM109	-27.9074	219.377	-3.64177	0.000295199	0.000776998	-0.76793	downregulation
MORF4L1P1	-3.24769	30.9117	-3.63573	0.000302044	0.000793534	-0.789358	downregulation
PXN	-2.40148	19.2246	-3.63443	0.000303537	0.000796961	-0.793966	downregulation
FSTL3	-5.64496	26.6416	-3.63211	0.000306218	0.000802923	-0.802184	downregulation
ITM2C	-21.3021	77.44	-3.62289	0.00031709	0.000828346	-0.834787	downregulation
PIM1	-9.59131	37.4163	-3.61843	0.000322472	0.000840673	-0.85051	downregulation
CCL21	-39.565	44.5869	-3.61188	0.000330547	0.00085978	-0.873612	downregulation
XYLT1	-2.71615	10.0943	-3.60844	0.000334857	0.000869565	-0.88571	downregulation
CXCR4	-41.266	153	-3.60791	0.000335532	0.000870962	-0.887592	downregulation
HOXD8	-3.83757	11.355	-3.60342	0.000341245	0.00088452	-0.903357	downregulation
CD63	-91.766	824.374	-3.60165	0.000343532	0.000889817	-0.909596	downregulation
RALA	-8.10572	87.9376	-3.59784	0.000348488	0.000901458	-0.922968	downregulation
PHC2	-6.82567	77.4112	-3.58834	0.000361144	0.000931063	-0.956266	downregulation
RASL11A	-2.49507	8.67663	-3.57666	0.000377293	0.000968758	-0.997084	downregulation
KIAA0930	-4.63556	47.367	-3.57411	0.000380898	0.00097742	-1.00596	downregulation
NMI	-4.51141	27.7626	-3.57279	0.00038278	0.000982152	-1.01055	downregulation
MIR145	-3.39896	5.40714	-3.57093	0.000385455	0.000987815	-1.01705	downregulation
FLII	-11.1997	91.8463	-3.56413	0.000395356	0.00101074	-1.0407	downregulation
CAPN2	-23.6792	124.735	-3.56167	0.000399011	0.00101885	-1.04929	downregulation
PBXIP1	-20.2313	141.977	-3.55669	0.000406472	0.00103665	-1.06656	downregulation
CAPZA2	-4.09927	47.8884	-3.5523	0.000413166	0.00105193	-1.08179	downregulation
CD7	-2.76703	6.54426	-3.55192	0.000413755	0.00105332	-1.08312	downregulation
IGHG3	-153.722	246.752	-3.5506	0.000415793	0.00105766	-1.0877	downregulation
HNRNPA1P21	-2.10507	5.5308	-3.54913	0.00041807	0.00106292	-1.09279	downregulation
GRAMD2B	-2.97327	14.9035	-3.54892	0.000418389	0.00106341	-1.0935	downregulation
C5orf15	-15.0863	145.218	-3.54789	0.000419997	0.00106696	-1.09707	downregulation
IGLV1-51	-4.27779	4.16983	-3.54696	0.000421448	0.00107011	-1.10029	downregulation
PRR16	-2.54531	5.11188	-3.54573	0.000423379	0.00107448	-1.10455	downregulation
CHPF2	-6.06321	56.1684	-3.54403	0.000426061	0.00108031	-1.11043	downregulation
FCHSD2	-3.56102	26.2786	-3.53574	0.000439352	0.00111013	-1.13905	downregulation
HYAL2	-3.87725	33.6715	-3.5267	0.000454304	0.00114529	-1.17023	downregulation
AQP9	-2.06189	4.84566	-3.51882	0.000467708	0.00117592	-1.19731	downregulation
TSPAN15	-26.108	158.951	-3.51542	0.00047361	0.00118864	-1.20898	downregulation
RBP4	-17.8466	20.8975	-3.50537	0.000491467	0.00122844	-1.24344	downregulation
IGLV1-44	-153.121	215.679	-3.50466	0.000492752	0.00123108	-1.24587	downregulation
CAMK2D	-5.52759	23.3877	-3.50317	0.00049546	0.00123687	-1.25097	downregulation
IGHV4-31	-43.2731	55.0962	-3.50209	0.000497428	0.00124105	-1.25466	downregulation
ITGA7	-2.91834	7.40312	-3.50174	0.000498073	0.00124217	-1.25586	downregulation
GPR137B	-11.7361	61.5098	-3.4973	0.000506256	0.0012601	-1.27103	downregulation
IGKV1-12	-44.799	62.6653	-3.49653	0.000507693	0.00126306	-1.27366	downregulation
DUSP10	-8.12677	34.3645	-3.49459	0.000511317	0.00127108	-1.28028	downregulation
TGM2	-14.3386	44.8184	-3.49442	0.000511628	0.00127173	-1.28085	downregulation
UBL3	-10.4159	67.9898	-3.49402	0.000512392	0.00127325	-1.28224	downregulation
ARF4	-40.0488	401.352	-3.4905	0.000519033	0.00128761	-1.29422	downregulation
IGHV4-61	-13.9892	17.5362	-3.48538	0.000528867	0.00130893	-1.31168	downregulation
LPP	-3.92233	27.1608	-3.48381	0.000531909	0.00131569	-1.31701	downregulation
ACKR3	-16.4494	54.0173	-3.47747	0.000544387	0.00134289	-1.33857	downregulation
SNX33	-2.09325	22.4159	-3.47201	0.00055534	0.00136685	-1.35709	downregulation
SQOR	-6.56162	50.8155	-3.47058	0.000558248	0.00137308	-1.36195	downregulation
NRN1	-6.69407	20.8151	-3.46884	0.000561791	0.00138099	-1.36783	downregulation
SPP1	-161.899	430.033	-3.45741	0.000585671	0.00143289	-1.40652	downregulation
SGMS1	-2.82438	20.7155	-3.45717	0.00058618	0.001434	-1.40733	downregulation
ARHGDIB	-134.007	481.192	-3.45156	0.000598251	0.00146017	-1.42626	downregulation
SDC3	-9.50807	61.7477	-3.44126	0.000621007	0.00151147	-1.46094	downregulation
RAB35	-3.59995	49.8267	-3.42991	0.000647015	0.00156935	-1.49903	downregulation
CHMP7	-4.45642	39.6829	-3.42796	0.00065159	0.00157894	-1.50557	downregulation
SP110	-3.12665	19.5113	-3.40792	0.000700349	0.00168406	-1.57253	downregulation
CASP7	-6.59247	45.1725	-3.40688	0.000702958	0.00168938	-1.57598	downregulation
COTL1	-15.9631	64.3277	-3.40126	0.000717293	0.00172008	-1.5947	downregulation
IGKV1D-33	-3.84152	4.49951	-3.40018	0.000720077	0.0017261	-1.59829	downregulation
MAP3K1	-12.363	54.8045	-3.38807	0.00075196	0.00179557	-1.63846	downregulation
IGHV3-66	-13.5312	20.5084	-3.38743	0.000753696	0.00179938	-1.64059	downregulation
CALU	-29.8798	172.379	-3.38354	0.000764222	0.00182074	-1.65345	downregulation
CFD	-43.5801	70.9689	-3.38271	0.000766495	0.00182546	-1.6562	downregulation
EFHD2	-11.2416	72.5771	-3.37618	0.000784569	0.00186222	-1.67779	downregulation
DIO2	-13.0104	19.21	-3.37088	0.000799498	0.00189553	-1.69525	downregulation
LNPEP	-3.44976	24.7757	-3.37038	0.000800925	0.0018982	-1.69691	downregulation
IGHV3OR16-13	-2.8099	3.08388	-3.36557	0.000814751	0.00192779	-1.71276	downregulation
IRF4	-2.67105	4.71951	-3.36423	0.000818652	0.00193642	-1.71718	downregulation
IGKV1-6	-73.6042	83.3457	-3.35012	0.000860639	0.00202554	-1.76348	downregulation
PTK2B	-2.90651	16.259	-3.34814	0.000866704	0.00203791	-1.76998	downregulation
RTL5	-2.25373	8.36121	-3.34675	0.000870984	0.00204684	-1.77454	downregulation
RESF1	-8.41228	41.5735	-3.34371	0.000880408	0.00206612	-1.7845	downregulation
WDR1	-11.5844	152.072	-3.34013	0.000891603	0.00208949	-1.79619	downregulation
DUSP3	-5.88567	59.9742	-3.32493	0.000940678	0.00219215	-1.84575	downregulation
IGHV2-70	-27.6937	36.2582	-3.32347	0.000945519	0.00220161	-1.85049	downregulation
EML3	-2.29084	22.9217	-3.3231	0.000946739	0.00220384	-1.85169	downregulation
SLC38A10	-6.03936	50.998	-3.32157	0.000951872	0.00221539	-1.85668	downregulation
GOLM2	-5.89232	61.0989	-3.31705	0.000967095	0.00224464	-1.87135	downregulation
BTG1	-19.9445	131.621	-3.31613	0.000970231	0.00225068	-1.87434	downregulation
TGFB2	-6.29619	13.9656	-3.31365	0.000978719	0.00226871	-1.8824	downregulation
ANXA2P2	-3.46876	22.5855	-3.31065	0.000989071	0.0022906	-1.89212	downregulation
MAGI2-AS3	-1.54348	2.21334	-17.9672	1.24e-57	9.28e-55	120.337	stable
TBX5-AS1	-1.99044	2.39117	-17.0684	3.7e-53	1.74e-50	110.121	stable
AC000403.1	-0.610834	0.968279	-15.9057	1.75e-47	5.61e-45	97.1659	stable
ARHGAP20	-1.17451	1.48656	-14.9318	7.51e-43	1.75e-40	86.5885	stable
IHO1	-0.404178	0.579422	-14.6949	9.65e-42	2.02e-39	84.0583	stable
MAGEL2	-0.887348	1.02624	-14.1021	5.28e-39	9.17e-37	77.8106	stable
ABCA6	-1.52142	1.69668	-14.0426	9.87e-39	1.63e-36	77.1907	stable
RFTN2	-1.67174	2.88348	-13.9346	3.06e-38	4.86e-36	76.0683	stable
TM6SF1	-1.64464	3.04885	-13.6351	6.94e-37	1.01e-34	72.9769	stable
LINC01638	-0.935307	0.99434	-13.6086	9.13e-37	1.32e-34	72.7054	stable
RASGRP4	-0.847873	1.65142	-13.5797	1.23e-36	1.76e-34	72.4093	stable
RUNX1T1	-1.47343	1.76653	-13.522	2.24e-36	3.19e-34	71.8182	stable
PTH1R	-1.8913	2.18527	-13.4074	7.27e-36	9.98e-34	70.6495	stable
PLPP7	-1.10448	1.70607	-13.3546	1.25e-35	1.69e-33	70.1131	stable
ARHGAP28	-1.94378	2.53043	-13.3369	1.5e-35	2e-33	69.9338	stable
MEG3	-1.52368	1.9299	-13.2751	2.82e-35	3.71e-33	69.3076	stable
PDE1B	-1.64176	2.60491	-13.0965	1.74e-34	2.13e-32	67.5061	stable
MIR100HG	-1.11342	1.61664	-13.0614	2.48e-34	2.97e-32	67.1532	stable
AP002414.2	-0.947226	1.22953	-12.9571	7.13e-34	8e-32	66.1086	stable
NAALADL1	-1.18777	2.11541	-12.8499	2.1e-33	2.26e-31	65.0407	stable
STARD9	-0.708399	1.4765	-12.7168	7.95e-33	8.14e-31	63.7202	stable
PTGIR	-1.48436	2.81835	-12.7162	8e-33	8.16e-31	63.714	stable
HGF	-1.70042	2.42031	-12.662	1.37e-32	1.38e-30	63.1789	stable
IGF1	-1.03923	1.08586	-12.6058	2.4e-32	2.37e-30	62.6254	stable
AC041040.1	-0.199024	0.277321	-12.5551	3.97e-32	3.88e-30	62.1275	stable
CDK15	-0.597825	0.830888	-12.5098	6.23e-32	5.96e-30	61.6827	stable
GLI2	-1.51316	2.19701	-12.3633	2.64e-31	2.4e-29	60.2521	stable
GRID1	-0.870794	1.50601	-12.2152	1.13e-30	1e-28	58.8164	stable
GAB3	-1.82125	3.12573	-12.1687	1.77e-30	1.56e-28	58.3676	stable
PRDM8	-0.767919	1.1255	-12.1676	1.79e-30	1.57e-28	58.3572	stable
LINC00702	-0.658732	0.931371	-12.1242	2.74e-30	2.36e-28	57.9385	stable
AC121247.1	-0.388961	0.602884	-12.1177	2.92e-30	2.5e-28	57.8759	stable
ZNF366	-0.936035	1.50516	-12.0798	4.21e-30	3.58e-28	57.512	stable
ABCA9	-1.67569	1.77738	-12.0341	6.56e-30	5.53e-28	57.0737	stable
HTR2B	-1.45234	1.94713	-11.9706	1.21e-29	9.85e-28	56.4669	stable
FAT4	-1.66002	2.24785	-11.926	1.86e-29	1.5e-27	56.041	stable
AC110611.2	-1.30449	2.54046	-11.6966	1.67e-28	1.29e-26	53.8688	stable
KLKP1	-0.581521	0.599187	-11.6863	1.85e-28	1.41e-26	53.7715	stable
PREX2	-1.94188	2.98293	-11.658	2.42e-28	1.82e-26	53.5056	stable
AC005291.1	-1.29456	1.75009	-11.59	4.61e-28	3.38e-26	52.8681	stable
ANK2	-1.81389	2.59413	-11.5244	8.56e-28	6.19e-26	52.2546	stable
METTL24	-0.661899	0.948375	-11.4919	1.16e-27	8.27e-26	51.9517	stable
AP001189.1	-0.560165	0.873216	-11.4599	1.57e-27	1.11e-25	51.6542	stable
NTNG2	-0.381907	0.673862	-11.4006	2.74e-27	1.91e-25	51.1036	stable
EMX2OS	-0.71135	0.884338	-11.3791	3.35e-27	2.32e-25	50.9048	stable
RFX8	-0.678262	1.18973	-11.3253	5.54e-27	3.81e-25	50.4075	stable
LRCH2	-1.03653	1.74795	-11.3173	5.98e-27	4.1e-25	50.3335	stable
NLRP3	-1.74978	3.07712	-11.3138	6.18e-27	4.22e-25	50.3009	stable
ZFHX4-AS1	-0.151609	0.188247	-11.3132	6.21e-27	4.24e-25	50.2954	stable
ACSM5	-0.860102	1.25303	-11.1849	2.05e-26	1.35e-24	49.1171	stable
LINC02606	-0.780624	1.92015	-11.1582	2.62e-26	1.73e-24	48.8723	stable
AP003071.4	-0.579722	0.691982	-11.1387	3.14e-26	2.05e-24	48.6947	stable
LINC02202	-0.321911	0.477386	-11.1135	3.96e-26	2.57e-24	48.4646	stable
PDE1A	-1.62958	2.64962	-11.11	4.09e-26	2.65e-24	48.4322	stable
ADAMTS6	-1.03271	1.76955	-11.1065	4.22e-26	2.73e-24	48.4004	stable
AC107959.1	-0.334737	0.730401	-11.0923	4.81e-26	3.09e-24	48.2711	stable
AC016396.2	-0.173067	0.194802	-10.881	3.33e-25	2.09e-23	46.3593	stable
LINC02126	-0.391199	0.519075	-10.7323	1.28e-24	7.79e-23	45.0284	stable
AC096921.2	-0.722275	1.13443	-10.7165	1.48e-24	8.94e-23	44.8872	stable
AC002074.1	-0.55568	0.653259	-10.6728	2.19e-24	1.31e-22	44.4995	stable
LINC01352	-0.692547	0.944378	-10.6275	3.28e-24	1.95e-22	44.0977	stable
MYH13	-0.200165	0.303889	-10.6269	3.3e-24	1.96e-22	44.0925	stable
AL691447.2	-0.196057	0.384827	-10.6244	3.38e-24	1.99e-22	44.0701	stable
AC134043.3	-0.430117	0.624008	-10.5957	4.37e-24	2.56e-22	43.8162	stable
TRIM61	-0.366492	0.655014	-10.4499	1.6e-23	9.04e-22	42.5343	stable
AC093890.1	-0.630345	0.969193	-10.43	1.91e-23	1.07e-21	42.3603	stable
SLC38A4	-1.00813	1.03611	-10.4091	2.3e-23	1.29e-21	42.1773	stable
AC027288.3	-1.70059	1.98899	-10.3894	2.73e-23	1.52e-21	42.0055	stable
AC004160.1	-0.264283	0.382283	-10.3537	3.74e-23	2.08e-21	41.6947	stable
AL049838.1	-1.84193	2.83669	-10.3423	4.14e-23	2.29e-21	41.596	stable
PCDHGA12	-1.11948	1.85085	-10.297	6.16e-23	3.37e-21	41.2027	stable
CD33	-1.08256	2.20737	-10.2948	6.28e-23	3.42e-21	41.1831	stable
MYHAS	-0.173868	0.252434	-10.2856	6.81e-23	3.69e-21	41.104	stable
F10	-1.64338	2.40462	-10.2739	7.54e-23	4.06e-21	41.0028	stable
AC068473.4	-0.763019	0.937122	-10.2577	8.69e-23	4.66e-21	40.8623	stable
KRIT1	1.00057	3.93108	10.1801	1.71e-22	8.94e-21	40.1936	stable
P2RY14	-1.57937	2.65608	-10.1162	2.98e-22	1.52e-20	39.6457	stable
HSPA8P4	-0.191527	0.308148	-10.1122	3.09e-22	1.57e-20	39.6114	stable
SYNE1	-1.91704	4.21851	-10.0673	4.56e-22	2.3e-20	39.2273	stable
BX323043.1	-0.357313	0.626841	-9.99344	8.61e-22	4.32e-20	38.5991	stable
MCTP1	-1.83883	3.70688	-9.97808	9.82e-22	4.92e-20	38.4689	stable
PRKG1	-1.90345	3.65938	-9.96716	1.08e-21	5.36e-20	38.3763	stable
AC134312.5	-1.74044	2.37487	-9.91053	1.75e-21	8.57e-20	37.8977	stable
AC062004.1	-0.396291	0.365525	-9.89642	1.98e-21	9.63e-20	37.7787	stable
SHE	-1.67726	3.19625	-9.88546	2.17e-21	1.05e-19	37.6863	stable
AL121821.2	-0.156211	0.203382	-9.87478	2.38e-21	1.15e-19	37.5964	stable
MXRA5Y	-0.833812	1.05249	-9.82085	3.76e-21	1.79e-19	37.1434	stable
AP000695.2	-0.879655	1.43188	-9.81416	3.98e-21	1.89e-19	37.0874	stable
FGF16	-0.920698	0.787847	-9.7921	4.8e-21	2.27e-19	36.9027	stable
AC108053.1	-0.261769	0.501675	-9.78576	5.07e-21	2.38e-19	36.8497	stable
SGIP1	-1.37571	2.18029	-9.78233	5.22e-21	2.44e-19	36.821	stable
AC023794.3	-0.426846	0.891278	-9.78071	5.29e-21	2.47e-19	36.8075	stable
PIK3R6	-1.01246	2.38778	-9.77136	5.73e-21	2.67e-19	36.7293	stable
IMMP1L	1.50002	4.85907	9.74334	7.26e-21	3.34e-19	36.4956	stable
CEP112	-1.08266	2.63335	-9.73619	7.71e-21	3.54e-19	36.436	stable
DBX2	-0.278843	0.330507	-9.72126	8.75e-21	3.99e-19	36.3116	stable
LINC00922	-1.49026	1.84247	-9.7148	9.24e-21	4.2e-19	36.2579	stable
DGKI	-0.566366	0.877519	-9.67947	1.24e-20	5.63e-19	35.9644	stable
AC007750.1	-0.191148	0.308339	-9.65233	1.56e-20	7.03e-19	35.7395	stable
FAT3	-0.387725	0.440807	-9.63045	1.88e-20	8.41e-19	35.5585	stable
AC073130.3	-0.205381	0.447318	-9.62516	1.96e-20	8.77e-19	35.5147	stable
ELFN1	-0.994134	2.30849	-9.61215	2.19e-20	9.71e-19	35.4073	stable
CCIN	-0.600357	1.10856	-9.59259	2.58e-20	1.14e-18	35.246	stable
THAP9	1.74171	5.95883	9.58977	2.64e-20	1.16e-18	35.2228	stable
LINC02884	-0.645999	0.657807	-9.54562	3.81e-20	1.66e-18	34.8596	stable
AC080038.1	-1.13737	2.11965	-9.53565	4.14e-20	1.8e-18	34.7777	stable
FAM124B	-1.28317	2.35821	-9.52786	4.42e-20	1.91e-18	34.7138	stable
AC097376.3	0.653162	2.14539	9.47593	6.8e-20	2.89e-18	34.2887	stable
DEPDC5	0.665627	2.64386	9.4573	7.94e-20	3.35e-18	34.1366	stable
AC008764.6	0.86856	1.88741	9.43325	9.69e-20	4.08e-18	33.9406	stable
SIRPB2	-1.46209	2.77369	-9.35456	1.85e-19	7.66e-18	33.3018	stable
ABCB6	0.16274	0.310862	9.34561	1.99e-19	8.22e-18	33.2294	stable
EVC2	-1.37137	2.87527	-9.32076	2.44e-19	9.98e-18	33.0287	stable
AL445423.1	-0.675956	0.918787	-9.30484	2.78e-19	1.13e-17	32.9002	stable
NKAPL	-0.431924	0.76996	-9.28033	3.4e-19	1.38e-17	32.7028	stable
TRGV7	-1.12742	1.91726	-9.27811	3.46e-19	1.4e-17	32.685	stable
CAPN10-DT	0.681818	2.00585	9.25348	4.23e-19	1.7e-17	32.4871	stable
SEMA3D	-1.99324	2.31735	-9.24781	4.43e-19	1.78e-17	32.4416	stable
HMGA2-AS1	-0.453553	0.604613	-9.23876	4.77e-19	1.91e-17	32.369	stable
GPR89B	1.2195	3.30017	9.22637	5.28e-19	2.1e-17	32.2697	stable
SLC1A7	-0.558434	0.717319	-9.22379	5.39e-19	2.14e-17	32.249	stable
GPR89A	1.61322	4.99556	9.2167	5.71e-19	2.25e-17	32.1922	stable
DNAJC27-AS1	0.540129	1.16289	9.21321	5.87e-19	2.31e-17	32.1643	stable
KCNS2	-0.158108	0.199567	-9.19808	6.64e-19	2.6e-17	32.0433	stable
KANK3	-1.03153	2.17834	-9.19049	7.06e-19	2.75e-17	31.9826	stable
ZGRF1	1.17087	2.83346	9.18308	7.5e-19	2.91e-17	31.9235	stable
SHOX2	-1.91012	3.70869	-9.17883	7.76e-19	3.01e-17	31.8896	stable
GRAP	-0.487716	0.946007	-9.1754	7.98e-19	3.09e-17	31.8622	stable
GYPE	-0.318009	0.504076	-9.17169	8.22e-19	3.17e-17	31.8326	stable
PRR19	1.6431	3.98176	9.13455	1.11e-18	4.22e-17	31.5368	stable
AL109924.1	-0.275502	0.376863	-9.1016	1.45e-18	5.41e-17	31.2752	stable
TMEM255A	-1.49543	2.66291	-9.09898	1.48e-18	5.52e-17	31.2544	stable
TMEM132C	-1.66995	1.47466	-9.08509	1.65e-18	6.14e-17	31.1444	stable
FANCG	0.306782	0.636651	9.06739	1.91e-18	7.06e-17	31.0043	stable
AC004834.1	0.0999067	0.191203	9.06528	1.94e-18	7.17e-17	30.9876	stable
PRDM15	0.743803	3.84295	9.04576	2.27e-18	8.35e-17	30.8334	stable
LINC01711	-1.63846	2.97135	-9.03688	2.43e-18	8.95e-17	30.7633	stable
TSPAN11	-1.51256	2.44583	-9.00831	3.06e-18	1.11e-16	30.5382	stable
AC073896.2	0.146081	0.423775	9.00137	3.23e-18	1.17e-16	30.4836	stable
ADCY4	-1.72766	3.88689	-8.99322	3.45e-18	1.24e-16	30.4195	stable
CNPY2	1.07093	3.42091	8.98751	3.61e-18	1.3e-16	30.3747	stable
AL136129.1	-0.250383	0.283593	-8.98676	3.63e-18	1.3e-16	30.3688	stable
AC068205.2	0.515783	1.22839	8.97074	4.13e-18	1.47e-16	30.2431	stable
LINC02823	-0.180421	0.24594	-8.94925	4.9e-18	1.73e-16	30.0746	stable
AC006277.1	0.495562	1.09219	8.9431	5.14e-18	1.81e-16	30.0265	stable
PIAS2	1.97436	6.76931	8.93666	5.42e-18	1.91e-16	29.9761	stable
AC093599.2	0.931382	1.75131	8.88603	8.09e-18	2.78e-16	29.5809	stable
USHBP1	-0.519046	1.31699	-8.88147	8.39e-18	2.88e-16	29.5454	stable
ARHGAP24	-1.4554	3.5228	-8.87741	8.66e-18	2.97e-16	29.5138	stable
SIGLEC6	-0.890499	1.18939	-8.87179	9.05e-18	3.1e-16	29.4701	stable
AC078846.1	0.509657	1.43287	8.85909	1e-17	3.42e-16	29.3713	stable
FREM1	-1.43477	1.63776	-8.83591	1.2e-17	4.09e-16	29.1914	stable
WTAPP1	-0.136841	0.208434	-8.82338	1.33e-17	4.5e-16	29.0943	stable
EBF2	-1.10254	2.1103	-8.8157	1.41e-17	4.78e-16	29.0348	stable
AL109741.1	-0.91849	1.49225	-8.81481	1.42e-17	4.8e-16	29.0279	stable
C9orf163	0.477613	0.981881	8.80861	1.49e-17	5.03e-16	28.9799	stable
EFCAB7	1.68709	5.69186	8.80753	1.5e-17	5.07e-16	28.9716	stable
DHH	-0.346979	0.607558	-8.80535	1.53e-17	5.15e-16	28.9547	stable
CD200R1	-1.04803	1.65329	-8.80471	1.54e-17	5.17e-16	28.9498	stable
TMEM255B	-0.849263	2.44738	-8.75968	2.19e-17	7.25e-16	28.6022	stable
LINC01788	-0.306454	0.311145	-8.74559	2.44e-17	8.06e-16	28.4937	stable
GOLGA6L9	0.586182	1.27442	8.7243	2.88e-17	9.49e-16	28.3301	stable
LINC01684	-0.0995599	0.199408	-8.67725	4.16e-17	1.35e-15	27.9694	stable
CARD8-AS1	-1.75524	5.26168	-8.66761	4.48e-17	1.44e-15	27.8957	stable
PXMP2	1.07876	3.28302	8.66404	4.61e-17	1.48e-15	27.8685	stable
PTCD1	0.538939	1.72473	8.66082	4.72e-17	1.52e-15	27.8439	stable
AC010336.1	0.0655473	0.0955355	8.64953	5.16e-17	1.65e-15	27.7577	stable
LINC01094	-1.40302	3.56095	-8.6399	5.56e-17	1.76e-15	27.6842	stable
TUBGCP4	1.35485	5.16763	8.6398	5.56e-17	1.76e-15	27.6835	stable
FAM162B	-1.1831	2.26865	-8.62694	6.14e-17	1.94e-15	27.5855	stable
MAB21L1	-1.11146	1.54769	-8.62679	6.15e-17	1.94e-15	27.5843	stable
AC022467.1	-0.345331	0.475334	-8.62358	6.3e-17	1.98e-15	27.56	stable
ZNF341	1.38387	6.17537	8.61354	6.81e-17	2.13e-15	27.4835	stable
LDLRAD2	-0.236147	0.43837	-8.60534	7.26e-17	2.27e-15	27.4212	stable
AC073352.1	0.405043	0.570661	8.60382	7.35e-17	2.29e-15	27.4096	stable
SIGLEC17P	-0.83215	1.2707	-8.59828	7.67e-17	2.39e-15	27.3676	stable
FEZ1	-1.12593	2.0813	-8.5962	7.79e-17	2.43e-15	27.3518	stable
AC009403.1	0.633117	1.97907	8.59201	8.05e-17	2.5e-15	27.3199	stable
AC009951.6	-0.63855	0.794882	-8.59116	8.1e-17	2.51e-15	27.3135	stable
AL358113.1	0.0756354	0.128106	8.58979	8.19e-17	2.53e-15	27.3031	stable
AVPR2	-1.01117	1.35697	-8.5771	9.03e-17	2.79e-15	27.2069	stable
RAD54B	1.17572	2.25995	8.57277	9.33e-17	2.87e-15	27.1741	stable
HAND2-AS1	-0.137059	0.242216	-8.56944	9.58e-17	2.93e-15	27.1488	stable
AC120057.3	0.184136	0.361448	8.56342	1e-16	3.07e-15	27.1032	stable
AL161756.1	0.096128	0.238795	8.55975	1.03e-16	3.15e-15	27.0754	stable
CEP76	1.53235	5.11682	8.5413	1.19e-16	3.61e-15	26.9359	stable
ADCYAP1R1	-0.74719	1.10654	-8.53808	1.22e-16	3.69e-15	26.9116	stable
DPEP2	-0.987914	1.81177	-8.52215	1.38e-16	4.16e-15	26.7914	stable
ZNF300P1	-0.827168	1.35321	-8.5157	1.45e-16	4.35e-15	26.7427	stable
FAM133B	1.59674	8.39814	8.50797	1.54e-16	4.61e-15	26.6845	stable
MSC-AS1	-0.662429	1.17458	-8.49772	1.66e-16	4.98e-15	26.6073	stable
KLHL4	-0.345226	0.577137	-8.49596	1.68e-16	5.04e-15	26.5941	stable
CENPS	1.20827	2.97948	8.49103	1.75e-16	5.22e-15	26.557	stable
AP001469.3	1.68824	2.87692	8.49028	1.76e-16	5.24e-15	26.5513	stable
SYCE2	1.01731	2.24036	8.48663	1.81e-16	5.38e-15	26.5239	stable
BDNF-AS	0.349289	0.952052	8.48336	1.85e-16	5.5e-15	26.4993	stable
LINC01960	-0.156868	0.284268	-8.48317	1.86e-16	5.5e-15	26.4979	stable
RNF32	0.5418	1.47871	8.48116	1.88e-16	5.58e-15	26.4827	stable
LINC01150	-0.358754	0.811604	-8.47502	1.98e-16	5.83e-15	26.4366	stable
RGS18	-0.985078	1.9379	-8.46814	2.08e-16	6.13e-15	26.3849	stable
AL031283.2	-0.305837	0.593365	-8.46324	2.16e-16	6.35e-15	26.3482	stable
MCM3AP-AS1	0.681804	1.69425	8.44579	2.47e-16	7.23e-15	26.2174	stable
PRC1	0.110921	0.218741	8.44203	2.54e-16	7.42e-15	26.1893	stable
SPATA20P1	-1.78957	2.34025	-8.43461	2.69e-16	7.84e-15	26.1337	stable
C15orf61	0.921969	2.73064	8.42695	2.85e-16	8.29e-15	26.0764	stable
MIR924HG	0.437785	0.641116	8.41882	3.03e-16	8.77e-15	26.0156	stable
AL136084.2	-0.423403	0.766316	-8.39247	3.7e-16	1.06e-14	25.819	stable
KCNN3	-0.688591	1.68877	-8.38972	3.78e-16	1.08e-14	25.7985	stable
AC112484.1	0.947333	1.95871	8.38485	3.92e-16	1.12e-14	25.7622	stable
URAHP	0.269998	0.623345	8.38296	3.98e-16	1.13e-14	25.7481	stable
AP001412.1	0.275754	0.429856	8.382	4.01e-16	1.14e-14	25.741	stable
AC007998.3	-0.44863	0.911763	-8.36364	4.6e-16	1.31e-14	25.6044	stable
C1QTNF7	-1.67457	1.71903	-8.3588	4.78e-16	1.35e-14	25.5684	stable
AL160314.2	0.118955	0.2582	8.35231	5.02e-16	1.42e-14	25.5202	stable
AC006033.2	-0.485201	0.98834	-8.33947	5.53e-16	1.55e-14	25.425	stable
ACY1	0.0744532	0.165036	8.32804	6.02e-16	1.68e-14	25.3402	stable
GLIS3	-1.81073	3.17675	-8.32016	6.39e-16	1.78e-14	25.2819	stable
MAGIX	1.47115	3.32969	8.31293	6.75e-16	1.87e-14	25.2283	stable
SIGLEC9	-1.87077	4.55449	-8.30692	7.06e-16	1.95e-14	25.1839	stable
LINC01816	1.78594	3.282	8.30313	7.27e-16	2.01e-14	25.1559	stable
SHROOM4	-1.88901	5.106	-8.29017	8.01e-16	2.21e-14	25.0602	stable
MAP1LC3C	-1.45924	1.48762	-8.28893	8.08e-16	2.23e-14	25.051	stable
AC000068.1	0.76546	1.70963	8.28023	8.63e-16	2.37e-14	24.9868	stable
HIPK1-AS1	0.107323	0.212364	8.25959	1.01e-15	2.75e-14	24.8347	stable
SYNE3	-1.50794	2.9097	-8.25418	1.05e-15	2.86e-14	24.7949	stable
TLL1	-1.6347	2.46909	-8.24704	1.11e-15	3.01e-14	24.7424	stable
AL590096.1	0.227932	0.418499	8.22834	1.27e-15	3.42e-14	24.6051	stable
SCN7A	-1.12122	1.15602	-8.22823	1.27e-15	3.42e-14	24.6043	stable
AC005076.1	1.18994	2.88247	8.22499	1.3e-15	3.5e-14	24.5805	stable
IGDCC4	-1.2457	2.23922	-8.20817	1.48e-15	3.94e-14	24.4572	stable
LINC02210	0.990455	3.02854	8.20265	1.54e-15	4.1e-14	24.4168	stable
SH3RF3-AS1	-0.433058	0.813426	-8.19877	1.59e-15	4.21e-14	24.3884	stable
AL357079.1	0.738148	2.03745	8.19669	1.61e-15	4.26e-14	24.3732	stable
LINC01366	-0.0781723	0.154083	-8.19444	1.64e-15	4.32e-14	24.3567	stable
STX18-AS1	0.188525	0.797877	8.19437	1.64e-15	4.32e-14	24.3562	stable
TEX45	0.694003	1.135	8.18807	1.72e-15	4.53e-14	24.3101	stable
AC087392.1	-0.616185	1.19317	-8.15613	2.18e-15	5.68e-14	24.077	stable
FAM110D	-1.75989	2.92974	-8.15199	2.25e-15	5.84e-14	24.0469	stable
MAP3K7CL	-1.23365	3.96769	-8.14363	2.39e-15	6.19e-14	23.9859	stable
UQCRHL	1.32146	3.37697	8.14309	2.4e-15	6.21e-14	23.982	stable
P2RY12	-1.33224	2.06453	-8.1424	2.41e-15	6.23e-14	23.977	stable
SLC8A1	-0.677263	1.80983	-8.13689	2.51e-15	6.48e-14	23.9369	stable
AP000845.1	0.238764	0.464854	8.13318	2.58e-15	6.63e-14	23.9099	stable
HDAC8	0.441184	1.72057	8.12585	2.73e-15	6.99e-14	23.8566	stable
ZNF554	1.12956	5.22708	8.12526	2.74e-15	7.02e-14	23.8523	stable
AP000704.1	0.437616	0.965169	8.11245	3.01e-15	7.69e-14	23.7593	stable
ICAM2	-1.98172	4.54932	-8.11113	3.04e-15	7.76e-14	23.7497	stable
TTC28	-1.88489	6.79916	-8.10618	3.15e-15	8.03e-14	23.7138	stable
AC010457.1	-0.342879	0.562193	-8.10474	3.19e-15	8.1e-14	23.7034	stable
AC018892.3	0.1497	0.244413	8.10343	3.22e-15	8.17e-14	23.6939	stable
LILRA1	-0.432231	1.00057	-8.09952	3.31e-15	8.38e-14	23.6655	stable
BMX	-1.05798	1.65416	-8.097	3.37e-15	8.53e-14	23.6473	stable
AC068831.6	0.417745	0.827488	8.0913	3.52e-15	8.88e-14	23.606	stable
AL022311.1	0.0927046	0.309878	8.08811	3.6e-15	9.08e-14	23.5829	stable
ARHGEF39	1.59615	3.41147	8.08625	3.65e-15	9.2e-14	23.5695	stable
AC105137.2	0.379558	0.773806	8.07668	3.92e-15	9.85e-14	23.5002	stable
AP005482.2	1.868	6.0918	8.06511	4.27e-15	1.07e-13	23.4166	stable
PLA2G5	-0.66473	1.06832	-8.06199	4.37e-15	1.09e-13	23.3941	stable
AC024361.1	0.966309	2.17519	8.06124	4.39e-15	1.1e-13	23.3886	stable
ATAD5	1.98442	4.88516	8.05816	4.49e-15	1.12e-13	23.3664	stable
MUTYH	0.123071	0.333664	8.05616	4.56e-15	1.14e-13	23.352	stable
CCDC142	1.3867	5.66445	8.04007	5.13e-15	1.27e-13	23.2359	stable
PRAM1	-0.798997	2.21341	-8.03679	5.25e-15	1.3e-13	23.2124	stable
DNAJC9-AS1	0.507229	1.62653	8.03363	5.38e-15	1.33e-13	23.1896	stable
PMS2P1	1.85381	8.80983	8.02185	5.86e-15	1.44e-13	23.1048	stable
MAPKAPK5	1.88067	10.3073	8.01303	6.25e-15	1.53e-13	23.0414	stable
SEMA3A	-0.700674	1.30127	-8.00985	6.4e-15	1.56e-13	23.0185	stable
AC112484.3	1.32135	2.24623	8.00138	6.81e-15	1.66e-13	22.9577	stable
ALKBH6	0.307592	0.929561	7.99888	6.93e-15	1.68e-13	22.9398	stable
FMC1	0.49176	1.15593	7.984	7.73e-15	1.87e-13	22.8331	stable
NDUFAF5	1.35273	5.54102	7.98225	7.83e-15	1.89e-13	22.8205	stable
PPP2R3B	1.72706	4.53463	7.98077	7.91e-15	1.91e-13	22.8099	stable
SENCR	-0.567331	1.20106	-7.97873	8.03e-15	1.94e-13	22.7954	stable
USP27X	1.94761	7.98417	7.97849	8.05e-15	1.94e-13	22.7936	stable
TMED2-DT	0.318622	1.04462	7.96729	8.73e-15	2.1e-13	22.7134	stable
AC025682.1	0.282659	0.676809	7.9624	9.05e-15	2.17e-13	22.6784	stable
CASKIN1	1.05074	1.70067	7.96203	9.07e-15	2.18e-13	22.6758	stable
AL512343.2	0.315795	0.771566	7.9579	9.35e-15	2.24e-13	22.6463	stable
LILRA2	-0.915344	1.92659	-7.95692	9.42e-15	2.25e-13	22.6393	stable
AC009533.1	1.66519	3.6091	7.955	9.55e-15	2.28e-13	22.6256	stable
BCDIN3D-AS1	0.23238	0.640029	7.95225	9.74e-15	2.32e-13	22.6059	stable
OIP5	1.64613	3.70796	7.94761	1.01e-14	2.4e-13	22.5728	stable
BX649632.1	0.335848	0.699145	7.94486	1.03e-14	2.44e-13	22.5532	stable
GLS2	0.107706	0.206714	7.94149	1.05e-14	2.49e-13	22.5291	stable
AC092821.3	0.102996	0.209934	7.9356	1.1e-14	2.59e-13	22.4871	stable
FBF1	1.19655	3.12664	7.92421	1.19e-14	2.81e-13	22.406	stable
AC010336.7	0.456186	0.820113	7.91079	1.32e-14	3.08e-13	22.3105	stable
AC010538.1	0.400707	1.26107	7.90578	1.36e-14	3.19e-13	22.2748	stable
AC145285.6	0.302015	0.865215	7.90561	1.37e-14	3.19e-13	22.2736	stable
FAM13C	-0.613357	1.16579	-7.90037	1.42e-14	3.31e-13	22.2364	stable
CIT	1.42324	3.44678	7.89991	1.42e-14	3.32e-13	22.2331	stable
AZIN2	-0.984885	3.8098	-7.89815	1.44e-14	3.36e-13	22.2206	stable
KATNAL2	1.50974	3.7711	7.89754	1.45e-14	3.37e-13	22.2163	stable
CD226	-0.586952	1.0097	-7.88679	1.57e-14	3.63e-13	22.1399	stable
NR2F1-AS1	-0.495963	0.884897	-7.88558	1.58e-14	3.66e-13	22.1314	stable
CLCN2	1.38576	3.3846	7.8839	1.6e-14	3.7e-13	22.1195	stable
AC008105.1	0.42301	0.701923	7.87756	1.67e-14	3.86e-13	22.0745	stable
RNFT2	1.97367	3.8326	7.87509	1.7e-14	3.93e-13	22.057	stable
AC092910.3	0.732862	2.40355	7.87262	1.73e-14	3.99e-13	22.0395	stable
LRRC70	-0.293986	0.613561	-7.87023	1.76e-14	4.06e-13	22.0226	stable
SCN2B	-0.609345	0.676408	-7.86998	1.77e-14	4.06e-13	22.0208	stable
RPP38-DT	0.234892	0.404857	7.85372	1.99e-14	4.55e-13	21.9057	stable
LINC01415	-0.149639	0.27953	-7.85001	2.04e-14	4.67e-13	21.8795	stable
XCR1	-0.807108	1.03567	-7.84431	2.13e-14	4.85e-13	21.8392	stable
EMX2	-0.984542	1.48091	-7.83596	2.26e-14	5.14e-13	21.7802	stable
POLQ	1.81798	3.87158	7.82984	2.36e-14	5.37e-13	21.7371	stable
MIAT	-1.05773	1.56585	-7.82897	2.38e-14	5.4e-13	21.7309	stable
AC010491.1	0.233578	0.528328	7.82453	2.45e-14	5.56e-13	21.6996	stable
AC093535.2	-1.50104	2.85313	-7.81988	2.54e-14	5.74e-13	21.6668	stable
PSAT1P3	-0.164352	0.221223	-7.81821	2.57e-14	5.8e-13	21.6551	stable
CDH6	-0.747141	1.9505	-7.81577	2.61e-14	5.9e-13	21.6379	stable
MCM8	1.37907	4.17193	7.81445	2.64e-14	5.95e-13	21.6286	stable
LCT-AS1	-0.281713	0.442755	-7.81111	2.7e-14	6.08e-13	21.6051	stable
TPI1P2	0.823965	2.11026	7.80945	2.73e-14	6.15e-13	21.5934	stable
AC108471.2	0.285542	0.682562	7.80639	2.79e-14	6.28e-13	21.5719	stable
HNRNPA1P16	1.26056	3.47358	7.80566	2.81e-14	6.3e-13	21.5667	stable
DDX12P	1.57957	3.24703	7.80233	2.88e-14	6.45e-13	21.5433	stable
STRCP1	0.12793	0.18899	7.80089	2.91e-14	6.5e-13	21.5332	stable
MED26	1.12734	4.68206	7.80085	2.91e-14	6.5e-13	21.5328	stable
YPEL4	-0.273873	0.648722	-7.79071	3.13e-14	6.96e-13	21.4616	stable
AL731569.1	0.632575	1.56436	7.78927	3.16e-14	7.03e-13	21.4515	stable
CLEC1A	-1.33642	3.01731	-7.78586	3.24e-14	7.19e-13	21.4276	stable
CRHBP	-0.369812	0.667285	-7.77064	3.61e-14	7.97e-13	21.3207	stable
ABCD2	-0.710314	0.940443	-7.76811	3.67e-14	8.1e-13	21.303	stable
SNHG10	0.700215	2.10088	7.76533	3.75e-14	8.24e-13	21.2836	stable
RN7SL138P	-1.9193	5.00529	-7.76304	3.81e-14	8.36e-13	21.2675	stable
THUMPD3-AS1	1.80588	5.80358	7.73323	4.71e-14	1.02e-12	21.059	stable
ZNF599	0.913162	3.94431	7.70648	5.7e-14	1.23e-12	20.8724	stable
FAM72A	0.959836	1.66931	7.70118	5.92e-14	1.27e-12	20.8356	stable
LINC01589	-0.442615	0.706978	-7.70078	5.93e-14	1.28e-12	20.8328	stable
GTF2IP1	0.390186	1.35616	7.69989	5.97e-14	1.28e-12	20.8266	stable
GLI1	-0.852157	1.2618	-7.68672	6.56e-14	1.4e-12	20.735	stable
RPL17	1.23017	4.06522	7.67254	7.25e-14	1.54e-12	20.6365	stable
LINC01703	1.8248	3.54823	7.66893	7.44e-14	1.58e-12	20.6115	stable
DDX11-AS1	0.561505	1.00643	7.66871	7.45e-14	1.58e-12	20.61	stable
LINC00519	-0.765414	1.60192	-7.66272	7.77e-14	1.65e-12	20.5684	stable
ACVR2B	1.72512	5.35573	7.65894	7.98e-14	1.69e-12	20.5422	stable
GRAP2	-1.42578	2.25406	-7.65889	7.98e-14	1.69e-12	20.5419	stable
RTL3	-0.190025	0.335374	-7.64948	8.53e-14	1.8e-12	20.4767	stable
ATXN2	1.90151	10.8192	7.64407	8.86e-14	1.87e-12	20.4393	stable
[truncated: 23,373 more rows]

## Sheet: Table S4
Table S4 The DEGs between high and low ESTIMATE score group
Symbol	logFC	AveExpr	t	P.Value	adj.P.Val	B	change
PLEKHO2	-25.9573	39.3105	-21.4647	1.58e-75	4.02e-71	161.102	downregulation
AIF1	-45.288	57.11	-20.0571	2.96e-68	3.76e-64	144.519	downregulation
SERPING1	-106.854	138.308	-19.5704	9.29e-66	7.86e-62	138.826	downregulation
SELPLG	-32.7649	36.3812	-18.9997	7.57e-63	4.8e-59	132.186	downregulation
LY96	-28.5148	37.9131	-18.8122	6.78e-62	3.44e-58	130.014	downregulation
FMNL3	-6.95101	12.7941	-18.764	1.19e-61	5.04e-58	129.456	downregulation
ZEB2	-3.77767	5.67536	-18.4991	2.61e-60	9.46e-57	126.399	downregulation
IFFO1	-4.22375	6.42859	-18.483	3.15e-60	9.98e-57	126.213	downregulation
MS4A6A	-20.2895	25.1097	-18.2476	4.85e-59	1.37e-55	123.505	downregulation
CD4	-49.7971	53.5601	-18.0605	4.23e-58	1.07e-54	121.358	downregulation
WIPF1	-22.5539	26.7895	-18.0056	7.97e-58	1.84e-54	120.731	downregulation
GAB3	-2.40759	3.12573	-17.8994	2.72e-57	5.75e-54	119.516	downregulation
LAIR1	-10.1992	12.6869	-17.6703	3.8e-56	7.41e-53	116.903	downregulation
HLA-DPB1	-107.615	121.16	-17.6364	5.61e-56	1.02e-52	116.518	downregulation
LAPTM5	-105.57	126.149	-17.2487	4.75e-54	8.03e-51	112.121	downregulation
PLXNC1	-10.6124	15.4977	-17.2174	6.79e-54	1.08e-50	111.767	downregulation
SLC7A7	-10.8974	14.6408	-17.1946	8.8e-54	1.31e-50	111.51	downregulation
HAVCR2	-16.1277	22.3211	-17.0502	4.55e-53	6.42e-50	109.882	downregulation
ABI3	-9.62076	15.0564	-16.9333	1.72e-52	2.29e-49	108.568	downregulation
CLEC2B	-10.0829	14.4791	-16.8614	3.88e-52	4.92e-49	107.76	downregulation
RNASE6	-43.1063	56.2217	-16.8269	5.73e-52	6.92e-49	107.374	downregulation
C3AR1	-14.1851	19.8212	-16.7859	9.11e-52	1.05e-48	106.914	downregulation
APBB1IP	-13.5111	15.8586	-16.7797	9.77e-52	1.08e-48	106.845	downregulation
HEG1	-23.0524	35.6306	-16.6622	3.69e-51	3.9e-48	105.53	downregulation
MYO1F	-6.33649	8.38505	-16.6566	3.93e-51	3.99e-48	105.467	downregulation
LST1	-9.83627	12.9265	-16.6075	6.82e-51	6.66e-48	104.92	downregulation
TMEM273	-4.52446	5.80849	-16.5834	8.95e-51	8.41e-48	104.651	downregulation
SPI1	-29.9977	37.5323	-16.5654	1.1e-50	9.94e-48	104.449	downregulation
AXL	-24.9706	42.2607	-16.4991	2.31e-50	2.02e-47	103.711	downregulation
LSP1	-19.9621	24.7768	-16.4577	3.68e-50	3.05e-47	103.25	downregulation
AC090559.1	-3.4803	5.32884	-16.4567	3.73e-50	3.05e-47	103.239	downregulation
TNFRSF1B	-32.3088	37.0656	-16.4177	5.77e-50	4.57e-47	102.806	downregulation
FLI1	-6.50277	8.99999	-16.3703	9.82e-50	7.55e-47	102.278	downregulation
ACVRL1	-9.17125	16.6369	-16.3016	2.12e-49	1.58e-46	101.516	downregulation
CD86	-11.4177	14.7015	-16.2929	2.34e-49	1.67e-46	101.42	downregulation
MNDA	-18.0714	21.3924	-16.2914	2.38e-49	1.67e-46	101.403	downregulation
HLA-DPA1	-165.849	186.78	-16.2481	3.86e-49	2.65e-46	100.923	downregulation
EMP3	-37.1142	57.4844	-16.2219	5.17e-49	3.45e-46	100.634	downregulation
TLR4	-4.46946	6.37025	-16.2054	6.22e-49	4.04e-46	100.451	downregulation
SERPINF1	-166.41	213.242	-16.1669	9.56e-49	6.06e-46	100.025	downregulation
EVI2A	-5.82059	7.14265	-16.1378	1.32e-48	8.18e-46	99.7035	downregulation
CFH	-19.5887	24.5884	-16.1144	1.72e-48	1.04e-45	99.4453	downregulation
LCP2	-11.8	13.9797	-15.9808	7.59e-48	4.48e-45	97.9732	downregulation
FCER1G	-92.761	130.223	-15.9613	9.43e-48	5.44e-45	97.7583	downregulation
OLFML1	-10.3682	14.4504	-15.9294	1.34e-47	7.57e-45	97.4081	downregulation
KCTD12	-43.2565	61.6688	-15.9144	1.59e-47	8.75e-45	97.2432	downregulation
PIK3R5	-3.51111	4.90086	-15.8417	3.55e-47	1.92e-44	96.4449	downregulation
TYROBP	-123.333	165.979	-15.6873	1.96e-46	1.03e-43	94.7543	downregulation
ARHGAP31	-8.11365	15.0629	-15.6723	2.31e-46	1.2e-43	94.5907	downregulation
HLA-DMB	-22.3754	25.6752	-15.587	5.91e-46	3e-43	93.6604	downregulation
TMEM119	-44.8559	49.7884	-15.5296	1.11e-45	5.53e-43	93.0351	downregulation
GNG2	-6.37393	8.96498	-15.5003	1.53e-45	7.48e-43	92.7158	downregulation
SLC9A9	-4.45828	5.9893	-15.4906	1.7e-45	8.16e-43	92.6112	downregulation
FGL2	-19.1607	20.3922	-15.4765	1.99e-45	9.35e-43	92.4575	downregulation
PECAM1	-56.6112	81.5356	-15.4665	2.22e-45	1.02e-42	92.349	downregulation
C1R	-97.1289	131.755	-15.3845	5.46e-45	2.47e-42	91.4585	downregulation
GIMAP6	-15.8147	20.402	-15.3359	9.28e-45	4.13e-42	90.933	downregulation
MILR1	-5.64415	8.60011	-15.3326	9.63e-45	4.21e-42	90.8969	downregulation
PTGER4	-7.05029	9.69059	-15.3196	1.11e-44	4.77e-42	90.7565	downregulation
CNRIP1	-5.3765	8.75974	-15.2295	2.97e-44	1.24e-41	89.7821	downregulation
LY86	-15.3363	21.8855	-15.2255	3.1e-44	1.27e-41	89.7391	downregulation
ADAP2	-7.01829	13.0165	-15.2149	3.48e-44	1.4e-41	89.625	downregulation
NCKAP1L	-11.9943	12.7581	-15.2106	3.65e-44	1.45e-41	89.5784	downregulation
LRRC25	-6.10657	9.38874	-15.2026	3.98e-44	1.55e-41	89.4925	downregulation
C1orf162	-13.5527	18.561	-15.1301	8.75e-44	3.37e-41	88.711	downregulation
CLIC2	-12.5725	16.5384	-15.1242	9.33e-44	3.53e-41	88.6475	downregulation
CYTH4	-7.75941	9.57841	-15.1132	1.05e-43	3.93e-41	88.5286	downregulation
CXorf21	-5.4957	7.03439	-15.1083	1.11e-43	4.08e-41	88.4759	downregulation
SLCO2B1	-12.1393	15.8269	-15.0883	1.38e-43	5e-41	88.2606	downregulation
SRGN	-155.486	184.424	-14.9853	4.21e-43	1.51e-40	87.1551	downregulation
GIMAP4	-45.8814	53.1523	-14.9624	5.4e-43	1.9e-40	86.9103	downregulation
PIK3CG	-4.52052	5.20676	-14.9479	6.32e-43	2.2e-40	86.7541	downregulation
FERMT3	-22.1433	24.7923	-14.9375	7.06e-43	2.42e-40	86.6434	downregulation
GPR65	-3.08433	4.33359	-14.9143	9.08e-43	3.07e-40	86.3947	downregulation
NLRP3	-2.16394	3.07712	-14.8959	1.11e-42	3.7e-40	86.1985	downregulation
MPEG1	-30.6835	31.9171	-14.8639	1.56e-42	5.16e-40	85.8561	downregulation
MAFB	-39.0807	69.6955	-14.8518	1.78e-42	5.8e-40	85.7268	downregulation
CD53	-71.5606	73.1565	-14.7836	3.72e-42	1.19e-39	84.9999	downregulation
SAMSN1	-5.16204	6.71317	-14.7709	4.26e-42	1.35e-39	84.8642	downregulation
C1orf54	-9.78206	19.4594	-14.7662	4.48e-42	1.4e-39	84.8145	downregulation
HLA-DMA	-61.7651	81.4419	-14.7169	7.62e-42	2.36e-39	84.2894	downregulation
PRDM1	-8.26918	11.892	-14.7043	8.72e-42	2.66e-39	84.1558	downregulation
ITGB2	-42.1427	47.4838	-14.6771	1.17e-41	3.53e-39	83.8661	downregulation
ST8SIA4	-4.68707	7.57612	-14.5621	4e-41	1.19e-38	82.6466	downregulation
STARD8	-3.14614	6.33838	-14.5518	4.47e-41	1.32e-38	82.5377	downregulation
MGAT1	-13.7179	42.4335	-14.5084	7.1e-41	2.07e-38	82.0796	downregulation
IL10RA	-11.1485	11.7778	-14.4472	1.36e-40	3.93e-38	81.4337	downregulation
HLA-DQA1	-79.8994	78.8639	-14.4327	1.59e-40	4.54e-38	81.2802	downregulation
HCLS1	-26.3545	29.3307	-14.4313	1.62e-40	4.55e-38	81.2656	downregulation
VSIR	-13.4502	19.4116	-14.4155	1.91e-40	5.33e-38	81.0993	downregulation
DOK2	-10.2115	10.7899	-14.3893	2.52e-40	6.89e-38	80.8235	downregulation
CHST11	-11.9164	19.2448	-14.3244	5.03e-40	1.36e-37	80.1411	downregulation
TNFAIP8L2	-9.67932	13.011	-14.2625	9.7e-40	2.59e-37	79.4911	downregulation
TGFB1	-27.4994	55.8272	-14.2413	1.21e-39	3.21e-37	79.2694	downregulation
SH2B3	-9.3361	22.4049	-14.2186	1.54e-39	4.04e-37	79.0313	downregulation
GMFG	-28.6313	34.3058	-14.143	3.43e-39	8.88e-37	78.2407	downregulation
TGFBR2	-43.0076	59.1627	-14.1383	3.6e-39	9.23e-37	78.1926	downregulation
GIMAP8	-8.64775	11.9254	-14.0857	6.27e-39	1.59e-36	77.6438	downregulation
NCF4	-8.77119	11.5308	-13.9767	1.97e-38	4.9e-36	76.5101	downregulation
ANTXR2	-7.53126	14.3477	-13.9589	2.38e-38	5.85e-36	76.3255	downregulation
DOCK11	-8.24643	11.4623	-13.937	2.99e-38	7.22e-36	76.0983	downregulation
LHFPL2	-16.5987	34.02	-13.9336	3.1e-38	7.41e-36	76.0633	downregulation
DOCK2	-6.44009	7.13861	-13.915	3.76e-38	8.92e-36	75.8705	downregulation
VAMP5	-45.71	76.12	-13.8839	5.21e-38	1.22e-35	75.5483	downregulation
SCARF1	-2.56737	5.87107	-13.8761	5.65e-38	1.31e-35	75.468	downregulation
HLA-E	-371.045	637.387	-13.8705	5.99e-38	1.38e-35	75.4093	downregulation
IGFBP7	-184.331	365.893	-13.8661	6.27e-38	1.43e-35	75.3641	downregulation
CD300LF	-3.61262	4.86104	-13.8527	7.21e-38	1.63e-35	75.2261	downregulation
DSE	-3.41702	6.37053	-13.845	7.82e-38	1.76e-35	75.1464	downregulation
CMKLR1	-8.30367	11.2168	-13.8378	8.43e-38	1.88e-35	75.0723	downregulation
ENTPD1	-3.66183	9.47957	-13.8137	1.08e-37	2.39e-35	74.8225	downregulation
C1S	-169.912	199.262	-13.7946	1.32e-37	2.89e-35	74.6256	downregulation
SLA	-9.06922	10.384	-13.7521	2.06e-37	4.46e-35	74.1882	downregulation
CMTM3	-38.3057	70.804	-13.7511	2.08e-37	4.47e-35	74.1778	downregulation
MFNG	-8.8091	11.5593	-13.7392	2.36e-37	5.02e-35	74.0548	downregulation
FSTL1	-108.819	160.269	-13.6602	5.35e-37	1.11e-34	73.2433	downregulation
FPR3	-37.2811	44.1798	-13.6442	6.32e-37	1.29e-34	73.079	downregulation
MS4A4A	-11.6262	14.051	-13.6301	7.31e-37	1.48e-34	72.9349	downregulation
ENG	-45.5754	95.8033	-13.6123	8.79e-37	1.77e-34	72.7519	downregulation
AOAH	-8.87049	9.37686	-13.6036	9.62e-37	1.92e-34	72.6627	downregulation
SPN	-6.72448	6.61331	-13.5534	1.62e-36	3.2e-34	72.1499	downregulation
CSF1R	-33.1913	42.2849	-13.5459	1.75e-36	3.43e-34	72.073	downregulation
LGMN	-51.053	110.17	-13.5396	1.86e-36	3.63e-34	72.0089	downregulation
GIMAP1	-3.29407	4.09864	-13.502	2.75e-36	5.28e-34	71.625	downregulation
CCDC80	-65.1607	65.9467	-13.5006	2.79e-36	5.32e-34	71.6099	downregulation
JCAD	-10.3663	18.9521	-13.4614	4.17e-36	7.9e-34	71.211	downregulation
MAF	-9.99574	17.7722	-13.4493	4.73e-36	8.88e-34	71.0872	downregulation
EVI2B	-28.3441	27.961	-13.3853	9.12e-36	1.69e-33	70.4371	downregulation
PTAFR	-12.8961	16.6737	-13.3678	1.09e-35	1.99e-33	70.2589	downregulation
PRRX1	-36.7771	52.8697	-13.3485	1.33e-35	2.41e-33	70.0635	downregulation
ALOX5AP	-26.595	40.0369	-13.339	1.47e-35	2.64e-33	69.9669	downregulation
PLEK	-35.9034	34.9191	-13.2938	2.33e-35	4.16e-33	69.509	downregulation
COL15A1	-46.8829	77.1628	-13.1926	6.55e-35	1.16e-32	68.4867	downregulation
IGSF6	-11.3569	14.4619	-13.1733	7.97e-35	1.39e-32	68.2924	downregulation
SAMHD1	-21.085	36.8669	-13.146	1.05e-34	1.82e-32	68.0177	downregulation
CCR5	-13.2548	12.8988	-13.133	1.2e-34	2.06e-32	67.8876	downregulation
LRP1	-48.8705	71.1492	-13.1309	1.23e-34	2.09e-32	67.866	downregulation
MMP19	-6.86493	10.0112	-13.1221	1.34e-34	2.27e-32	67.7774	downregulation
LILRB1	-4.4779	5.5471	-13.1045	1.6e-34	2.69e-32	67.6009	downregulation
TCF4	-6.0581	11.3139	-13.0895	1.87e-34	3.11e-32	67.4507	downregulation
ETS1	-41.4793	57.7629	-13.0846	1.96e-34	3.25e-32	67.4013	downregulation
CD74	-1102.54	1441.15	-13.0829	2e-34	3.29e-32	67.3837	downregulation
FMNL1	-7.58091	11.1767	-13.0722	2.22e-34	3.64e-32	67.2771	downregulation
GAS7	-11.713	17.1856	-13.0605	2.51e-34	4.07e-32	67.1593	downregulation
MMP2	-273.633	341.075	-13.049	2.81e-34	4.55e-32	67.0446	downregulation
JAML	-3.79781	3.70985	-13.0465	2.89e-34	4.63e-32	67.0191	downregulation
TLR7	-4.86321	7.10015	-13.0397	3.09e-34	4.94e-32	66.9508	downregulation
SNX20	-5.54756	5.45281	-13.0267	3.53e-34	5.59e-32	66.8209	downregulation
FAM78A	-5.04867	6.44272	-13.0112	4.12e-34	6.5e-32	66.6661	downregulation
ZEB1	-9.40516	16.4404	-12.9747	5.97e-34	9.35e-32	66.3004	downregulation
NRP1	-15.7318	32.2381	-12.9607	6.87e-34	1.07e-31	66.1613	downregulation
STAB1	-8.13484	15.0529	-12.9399	8.48e-34	1.31e-31	65.9532	downregulation
DPYSL3	-58.2899	89.2342	-12.9236	9.99e-34	1.54e-31	65.7908	downregulation
HLA-DQB1	-67.931	72.5467	-12.9224	1.01e-33	1.55e-31	65.7791	downregulation
ANGPTL2	-54.3908	74.1309	-12.9203	1.03e-33	1.57e-31	65.7579	downregulation
PLCB2	-4.61086	6.83593	-12.9138	1.1e-33	1.67e-31	65.693	downregulation
AC138207.5	-4.47624	8.501	-12.8796	1.56e-33	2.34e-31	65.3528	downregulation
FOLR2	-21.2471	22.5859	-12.8704	1.71e-33	2.55e-31	65.2611	downregulation
PODN	-29.1295	35.5183	-12.8697	1.72e-33	2.55e-31	65.2547	downregulation
ARHGAP30	-17.6462	21.3727	-12.8305	2.55e-33	3.76e-31	64.8649	downregulation
TRPV2	-8.38538	11.4789	-12.8277	2.62e-33	3.84e-31	64.8374	downregulation
FCGR3A	-83.6286	108.358	-12.8112	3.09e-33	4.51e-31	64.6736	downregulation
LILRB2	-5.29586	6.7293	-12.8083	3.18e-33	4.61e-31	64.6451	downregulation
DCN	-152.653	184.531	-12.8057	3.27e-33	4.71e-31	64.6186	downregulation
NCF2	-17.458	22.6984	-12.8038	3.33e-33	4.77e-31	64.6	downregulation
OLR1	-17.5314	26.2065	-12.7916	3.76e-33	5.36e-31	64.4791	downregulation
CD248	-41.3939	63.2784	-12.7623	5.04e-33	7.15e-31	64.1894	downregulation
CD300A	-7.51698	13.0131	-12.7581	5.26e-33	7.42e-31	64.1476	downregulation
ITGAX	-8.93448	11.3931	-12.7252	7.31e-33	1.02e-30	63.8221	downregulation
CTSS	-80.5366	92.4704	-12.7099	8.52e-33	1.18e-30	63.6714	downregulation
CXCL12	-56.1313	75.6843	-12.7086	8.63e-33	1.18e-30	63.6583	downregulation
ADAMTS2	-28.9174	40.7854	-12.7086	8.63e-33	1.18e-30	63.6579	downregulation
ARPC2	-34.8214	131.49	-12.6899	1.04e-32	1.42e-30	63.4739	downregulation
PDCD1LG2	-6.07935	7.07784	-12.6728	1.23e-32	1.67e-30	63.3053	downregulation
LRRC32	-23.8978	39.0834	-12.6328	1.84e-32	2.47e-30	62.9109	downregulation
LIX1L	-9.10462	19.2202	-12.5977	2.61e-32	3.48e-30	62.5654	downregulation
ELK3	-20.7002	48.785	-12.5781	3.17e-32	4.21e-30	62.3727	downregulation
DAB2	-21.6784	37.4583	-12.5625	3.69e-32	4.88e-30	62.2205	downregulation
ECM2	-13.6786	18.112	-12.5544	4e-32	5.26e-30	62.1409	downregulation
RCBTB2	-5.25355	13.6425	-12.5096	6.24e-32	8.08e-30	61.7018	downregulation
SIGLEC9	-2.63683	4.55449	-12.4692	9.31e-32	1.19e-29	61.3067	downregulation
SLC15A3	-11.879	18.095	-12.4565	1.06e-31	1.34e-29	61.1825	downregulation
FPR1	-6.04088	8.22776	-12.4561	1.06e-31	1.34e-29	61.1791	downregulation
EMILIN2	-5.93694	8.85431	-12.4432	1.2e-31	1.52e-29	61.0528	downregulation
ST3GAL2	-2.60925	7.21074	-12.4348	1.31e-31	1.64e-29	60.9712	downregulation
RARRES2	-52.5987	70.431	-12.4125	1.63e-31	2.03e-29	60.7538	downregulation
GPR183	-24.1659	25.4502	-12.3692	2.49e-31	3.09e-29	60.3321	downregulation
MSR1	-16.3084	24.18	-12.3443	3.18e-31	3.92e-29	60.0904	downregulation
SCIMP	-2.64073	3.04584	-12.339	3.36e-31	4.11e-29	60.0384	downregulation
GPR34	-10.0012	15.1186	-12.3103	4.45e-31	5.4e-29	59.7605	downregulation
LILRB3	-2.47951	3.48511	-12.2946	5.19e-31	6.27e-29	59.6077	downregulation
PPP1R18	-27.9499	55.6989	-12.2938	5.23e-31	6.29e-29	59.6002	downregulation
PILRA	-8.34358	13.4138	-12.2859	5.65e-31	6.76e-29	59.524	downregulation
PRR5L	-3.36147	6.12189	-12.2788	6.06e-31	7.21e-29	59.4546	downregulation
KLHL6	-3.26349	3.41121	-12.2679	6.74e-31	7.95e-29	59.3495	downregulation
ADA2	-20.7488	27.804	-12.2608	7.22e-31	8.48e-29	59.2809	downregulation
THEMIS2	-10.4281	14.94	-12.257	7.49e-31	8.76e-29	59.2442	downregulation
C3	-190.552	223.173	-12.2436	8.54e-31	9.94e-29	59.1147	downregulation
GPSM3	-33.8313	44.6603	-12.2338	9.41e-31	1.09e-28	59.0191	downregulation
CARD8-AS1	-2.34473	5.26168	-12.2212	1.06e-30	1.22e-28	58.8974	downregulation
EBI3	-5.54631	6.75585	-12.2192	1.08e-30	1.24e-28	58.8789	downregulation
MXRA5	-108.935	160.287	-12.2065	1.23e-30	1.4e-28	58.7558	downregulation
TRIM22	-25.5923	36.0686	-12.1932	1.4e-30	1.58e-28	58.6273	downregulation
NECAP2	-10.5771	41.0211	-12.1913	1.42e-30	1.61e-28	58.6091	downregulation
OLFML2B	-52.0291	77.1763	-12.1658	1.83e-30	2.05e-28	58.3638	downregulation
BICC1	-7.91304	11.9845	-12.1582	1.97e-30	2.2e-28	58.2903	downregulation
COL6A3	-184.276	266.688	-12.1569	1.99e-30	2.22e-28	58.2776	downregulation
CD2	-45.0767	37.5807	-12.1549	2.03e-30	2.25e-28	58.2587	downregulation
EMILIN1	-47.9208	67.3017	-12.146	2.22e-30	2.44e-28	58.1726	downregulation
CYBB	-52.4995	55.6125	-12.0942	3.66e-30	4.02e-28	57.6755	downregulation
HLA-DRB1	-874.79	1087.86	-12.0876	3.9e-30	4.27e-28	57.6124	downregulation
THY1	-33.4975	57.7097	-12.0783	4.27e-30	4.65e-28	57.5232	downregulation
CALHM5	-2.47911	4.27556	-12.0761	4.37e-30	4.74e-28	57.5016	downregulation
PDPN	-16.1392	23.9881	-12.0642	4.9e-30	5.29e-28	57.3875	downregulation
DOCK8	-8.14692	11.7772	-12.0506	5.59e-30	6.01e-28	57.2571	downregulation
FGR	-8.06594	9.98447	-12.0364	6.42e-30	6.85e-28	57.1211	downregulation
FOXP3	-5.33621	6.62101	-12.0362	6.43e-30	6.85e-28	57.1195	downregulation
TRAC	-120.637	110.513	-12.0295	6.86e-30	7.28e-28	57.0556	downregulation
VWF	-39.5983	62.2081	-12.028	6.96e-30	7.36e-28	57.0409	downregulation
ADGRA2	-9.28608	15.8213	-12.0261	7.09e-30	7.46e-28	57.023	downregulation
BTK	-6.60585	7.98603	-12.0111	8.19e-30	8.59e-28	56.8798	downregulation
C1QC	-208.597	267.228	-11.9699	1.22e-29	1.27e-27	56.4859	downregulation
PDGFRB	-58.147	106.626	-11.9688	1.23e-29	1.28e-27	56.476	downregulation
SLAMF8	-4.89653	4.97329	-11.9604	1.34e-29	1.37e-27	56.3955	downregulation
LAMA4	-17.0064	32.1277	-11.9602	1.34e-29	1.37e-27	56.3934	downregulation
SASH3	-20.9952	20.6232	-11.9589	1.36e-29	1.38e-27	56.3811	downregulation
FYB1	-12.7025	13.0053	-11.9504	1.47e-29	1.49e-27	56.2999	downregulation
DPT	-21.6251	21.5491	-11.9501	1.48e-29	1.49e-27	56.2976	downregulation
WAS	-14.2177	16.2558	-11.9382	1.66e-29	1.66e-27	56.1843	downregulation
STX11	-2.3186	3.73986	-11.937	1.68e-29	1.67e-27	56.1724	downregulation
RFTN1	-14.6903	24.8851	-11.9177	2.02e-29	2.01e-27	55.989	downregulation
SERPINB9	-9.68565	14.5353	-11.9152	2.07e-29	2.05e-27	55.9646	downregulation
ALOX5	-14.7667	21.8342	-11.9046	2.29e-29	2.26e-27	55.8647	downregulation
CST7	-25.7633	23.8395	-11.8939	2.54e-29	2.5e-27	55.7622	downregulation
FBN1	-60.6415	81.4428	-11.8836	2.8e-29	2.74e-27	55.6646	downregulation
APOE	-239.541	330.974	-11.8818	2.85e-29	2.78e-27	55.648	downregulation
CXCR3	-10.8238	8.91834	-11.871	3.16e-29	3.07e-27	55.5453	downregulation
CAVIN1	-135.962	252.491	-11.8515	3.81e-29	3.69e-27	55.3605	downregulation
CD93	-30.9664	55.7093	-11.8238	4.97e-29	4.78e-27	55.0977	downregulation
SH2D3C	-6.56606	12.1475	-11.8106	5.64e-29	5.4e-27	54.9728	downregulation
NDN	-14.561	24.631	-11.8082	5.77e-29	5.51e-27	54.9498	downregulation
EPSTI1	-13.1814	17.2423	-11.7789	7.64e-29	7.23e-27	54.6731	downregulation
FILIP1L	-18.2805	28.075	-11.762	8.98e-29	8.44e-27	54.5138	downregulation
LHFPL6	-17.6329	29.0467	-11.762	8.98e-29	8.44e-27	54.5131	downregulation
NAPSB	-19.1642	20.232	-11.7481	1.03e-28	9.6e-27	54.3819	downregulation
DPYD	-7.45679	13.56	-11.7469	1.04e-28	9.67e-27	54.3712	downregulation
CASP4	-9.1617	20.3631	-11.7411	1.1e-28	1.02e-26	54.3164	downregulation
APOL1	-62.4509	91.2584	-11.7384	1.12e-28	1.04e-26	54.2909	downregulation
LAT2	-5.95391	10.3777	-11.7271	1.25e-28	1.16e-26	54.1844	downregulation
CRISPLD2	-30.2387	41.1023	-11.7208	1.33e-28	1.22e-26	54.125	downregulation
SFRP4	-127.872	126.636	-11.7125	1.44e-28	1.31e-26	54.047	downregulation
APOBEC3C	-25.1339	38.1599	-11.7053	1.54e-28	1.4e-26	53.9792	downregulation
CTSB	-139.664	340.286	-11.7041	1.56e-28	1.41e-26	53.9682	downregulation
TNFSF8	-3.31615	4.2317	-11.7014	1.6e-28	1.44e-26	53.9421	downregulation
IL21R	-3.26342	3.02426	-11.6991	1.63e-28	1.47e-26	53.9212	downregulation
TRAV8-6	-2.83534	2.41262	-11.6982	1.65e-28	1.47e-26	53.9125	downregulation
FAP	-15.1425	23.0753	-11.6922	1.75e-28	1.55e-26	53.8563	downregulation
KCNAB2	-2.47498	4.27143	-11.6914	1.76e-28	1.56e-26	53.8488	downregulation
HTRA1	-288.87	423.94	-11.6359	2.98e-28	2.64e-26	53.3275	downregulation
TIMP2	-135.185	235.271	-11.622	3.4e-28	2.99e-26	53.1971	downregulation
CCDC69	-13.2648	16.2945	-11.6105	3.79e-28	3.32e-26	53.0895	downregulation
CELF2	-7.84875	10.8881	-11.5661	5.78e-28	5.04e-26	52.674	downregulation
GNAI2	-38.8006	149.038	-11.5657	5.8e-28	5.04e-26	52.67	downregulation
GIMAP2	-11.6337	19.1516	-11.5553	6.39e-28	5.52e-26	52.5736	downregulation
RASSF2	-14.0541	21.3954	-11.5418	7.27e-28	6.25e-26	52.4471	downregulation
ARHGAP15	-4.00365	4.61441	-11.5335	7.86e-28	6.74e-26	52.3698	downregulation
PTPN7	-6.59495	6.31313	-11.5277	8.3e-28	7.09e-26	52.3154	downregulation
VCAN	-77.7604	110.426	-11.5211	8.83e-28	7.52e-26	52.2543	downregulation
GIMAP7	-34.428	36.444	-11.5182	9.08e-28	7.7e-26	52.2275	downregulation
TMEM140	-10.5732	31.277	-11.5143	9.42e-28	7.96e-26	52.1912	downregulation
GZMA	-31.1109	26.634	-11.5072	1.01e-27	8.49e-26	52.1252	downregulation
FGD2	-2.05231	2.54666	-11.4915	1.17e-27	9.8e-26	51.9791	downregulation
PCOLCE	-43.7364	71.5931	-11.466	1.48e-27	1.23e-25	51.7418	downregulation
C1QB	-224.859	261.235	-11.4638	1.52e-27	1.26e-25	51.7211	downregulation
TFEC	-3.4389	4.10745	-11.4594	1.58e-27	1.31e-25	51.6801	downregulation
SLA2	-4.5784	4.19939	-11.4466	1.78e-27	1.47e-25	51.5611	downregulation
NRROS	-3.93375	7.32315	-11.4429	1.84e-27	1.51e-25	51.5267	downregulation
IL16	-4.84649	5.43031	-11.4413	1.87e-27	1.53e-25	51.5122	downregulation
HLA-DRA	-1939.17	2248.72	-11.4389	1.91e-27	1.56e-25	51.4904	downregulation
CRTAM	-2.46122	2.19907	-11.4374	1.94e-27	1.58e-25	51.4757	downregulation
P2RY13	-4.83612	6.07984	-11.4102	2.51e-27	2.03e-25	51.2243	downregulation
CD6	-6.70945	6.13447	-11.4058	2.61e-27	2.1e-25	51.1832	downregulation
TMEM204	-17.7854	35.5285	-11.396	2.86e-27	2.29e-25	51.0928	downregulation
TRAV13-1	-4.91279	4.18605	-11.396	2.86e-27	2.29e-25	51.0926	downregulation
CCR4	-5.74105	5.19749	-11.3806	3.31e-27	2.63e-25	50.95	downregulation
C5AR1	-10.4254	17.2538	-11.3771	3.42e-27	2.71e-25	50.9174	downregulation
STK10	-6.84182	16.5076	-11.3749	3.49e-27	2.76e-25	50.897	downregulation
GLT8D2	-15.395	23.3145	-11.3719	3.59e-27	2.83e-25	50.8701	downregulation
TRAV4	-2.89519	2.5103	-11.3529	4.29e-27	3.37e-25	50.6938	downregulation
ARHGAP25	-7.95746	9.55486	-11.3376	4.94e-27	3.87e-25	50.5529	downregulation
BTN3A3	-10.9892	19.2075	-11.3298	5.32e-27	4.15e-25	50.4807	downregulation
RHOG	-27.5198	95.6203	-11.3211	5.77e-27	4.49e-25	50.4009	downregulation
WNT2	-7.38602	9.87513	-11.3175	5.96e-27	4.63e-25	50.3679	downregulation
LILRB4	-12.3062	13.6834	-11.3054	6.68e-27	5.17e-25	50.2557	downregulation
NID2	-12.8892	20.6239	-11.2924	7.53e-27	5.81e-25	50.137	downregulation
ADAM12	-33.738	45.6652	-11.2904	7.68e-27	5.9e-25	50.118	downregulation
SLIT2	-4.13353	6.90075	-11.2788	8.55e-27	6.56e-25	50.0114	downregulation
DACT1	-8.3385	12.9888	-11.2633	9.88e-27	7.55e-25	49.8693	downregulation
LUM	-721.906	1046.6	-11.2609	1.01e-26	7.68e-25	49.8469	downregulation
EBF1	-4.23936	6.83632	-11.2566	1.05e-26	7.96e-25	49.8078	downregulation
VAV1	-7.21438	10.0637	-11.2429	1.19e-26	9.02e-25	49.6816	downregulation
GYPC	-11.444	18.1841	-11.2408	1.22e-26	9.17e-25	49.6629	downregulation
PTPRC	-29.5705	25.4151	-11.2129	1.58e-26	1.18e-24	49.4068	downregulation
C1QA	-219.582	251.743	-11.2084	1.64e-26	1.22e-24	49.3658	downregulation
HLA-DOA	-28.2676	29.7153	-11.1595	2.59e-26	1.91e-24	48.918	downregulation
SIGLEC10	-4.51509	5.94147	-11.1537	2.73e-26	2.01e-24	48.8656	downregulation
CD200	-8.39036	16.0964	-11.1337	3.28e-26	2.41e-24	48.683	downregulation
APOBEC3G	-7.05799	9.46629	-11.1209	3.7e-26	2.7e-24	48.5658	downregulation
TNFAIP3	-18.404	28.3508	-11.1193	3.75e-26	2.74e-24	48.5514	downregulation
TRBV6-6	-2.12874	1.71754	-11.109	4.13e-26	3e-24	48.4576	downregulation
FCGR1A	-3.89144	5.97967	-11.0946	4.71e-26	3.41e-24	48.3265	downregulation
CD5	-11.6249	9.60935	-11.0909	4.87e-26	3.51e-24	48.2931	downregulation
STING1	-13.9957	35.0492	-11.0901	4.91e-26	3.53e-24	48.2861	downregulation
SFRP2	-665.461	947.828	-11.0655	6.16e-26	4.41e-24	48.0621	downregulation
SVEP1	-5.23936	7.04858	-11.0604	6.45e-26	4.61e-24	48.016	downregulation
TAF5LP1	-3.31124	3.1682	-11.0569	6.66e-26	4.74e-24	47.9839	downregulation
CDH11	-24.5124	39.361	-11.0513	7.02e-26	4.97e-24	47.9328	downregulation
UBASH3A	-2.16795	1.93572	-11.0502	7.08e-26	5.01e-24	47.9237	downregulation
CDH5	-14.4868	27.9056	-11.0341	8.21e-26	5.79e-24	47.7776	downregulation
DOK3	-4.07733	7.17997	-11.0241	9.01e-26	6.33e-24	47.6862	downregulation
CD3G	-5.52581	4.64402	-11.016	9.7e-26	6.8e-24	47.6135	downregulation
ADAM19	-7.86851	12.6179	-11.011	1.02e-25	7.1e-24	47.5677	downregulation
OAF	-16.7487	35.6182	-11.0046	1.08e-25	7.48e-24	47.5103	downregulation
RECK	-6.0245	10.9787	-10.987	1.27e-25	8.75e-24	47.3508	downregulation
TRAV8-4	-2.48601	2.10048	-10.9744	1.42e-25	9.79e-24	47.2368	downregulation
TRAV12-2	-3.55405	2.99054	-10.9499	1.78e-25	1.22e-23	47.0159	downregulation
BIN2	-8.30515	10.0037	-10.9473	1.82e-25	1.25e-23	46.9928	downregulation
APOL3	-14.819	23.5884	-10.9449	1.86e-25	1.27e-23	46.9711	downregulation
RGS1	-39.075	52.4507	-10.9319	2.09e-25	1.42e-23	46.8535	downregulation
CCR2	-5.89302	5.50098	-10.9284	2.16e-25	1.47e-23	46.8223	downregulation
INPP5D	-9.3155	11.5773	-10.9132	2.48e-25	1.68e-23	46.685	downregulation
CPXM1	-41.1986	47.6407	-10.8855	3.2e-25	2.15e-23	46.4358	downregulation
CD48	-7.75643	7.18158	-10.8764	3.47e-25	2.32e-23	46.3541	downregulation
RGL1	-9.09989	18.0443	-10.8688	3.72e-25	2.48e-23	46.2858	downregulation
TRAV12-3	-3.50265	2.73449	-10.8681	3.74e-25	2.49e-23	46.2796	downregulation
HIC1	-2.05659	3.96485	-10.8678	3.75e-25	2.49e-23	46.2774	downregulation
PARVG	-2.94751	4.13491	-10.8596	4.04e-25	2.67e-23	46.2036	downregulation
COL6A2	-324.036	536.572	-10.8523	4.32e-25	2.84e-23	46.1377	downregulation
ERG	-3.62095	7.58012	-10.8479	4.5e-25	2.95e-23	46.0988	downregulation
KLRB1	-5.15825	4.72496	-10.8261	5.48e-25	3.59e-23	45.9031	downregulation
GAL3ST4	-9.85603	20.4567	-10.8209	5.75e-25	3.75e-23	45.8564	downregulation
GNG11	-15.733	28.1939	-10.8118	6.24e-25	4.06e-23	45.7752	downregulation
PSTPIP1	-3.62047	3.65916	-10.7888	7.69e-25	4.96e-23	45.5697	downregulation
CD3D	-36.1196	29.132	-10.7884	7.71e-25	4.97e-23	45.5665	downregulation
NNMT	-66.927	117.895	-10.7867	7.84e-25	5.02e-23	45.5509	downregulation
VSTM4	-4.16607	8.102	-10.7692	9.17e-25	5.85e-23	45.395	downregulation
TRAV2	-2.54956	2.18669	-10.7607	9.91e-25	6.29e-23	45.3189	downregulation
RASGRF2	-2.64218	4.49583	-10.7566	1.03e-24	6.51e-23	45.2822	downregulation
S1PR1	-11.6927	17.0727	-10.742	1.17e-24	7.4e-23	45.1526	downregulation
CCR1	-14.7949	20.6649	-10.7359	1.24e-24	7.81e-23	45.0978	downregulation
TREM2	-34.635	58.5051	-10.7097	1.57e-24	9.83e-23	44.8652	downregulation
ICAM2	-2.52024	4.54932	-10.6997	1.72e-24	1.07e-22	44.7757	downregulation
STAT4	-2.11172	2.35184	-10.6871	1.92e-24	1.2e-22	44.664	downregulation
NPL	-6.75932	12.2356	-10.6869	1.93e-24	1.2e-22	44.662	downregulation
HSPG2	-33.3186	61.056	-10.6681	2.28e-24	1.41e-22	44.4958	downregulation
AC005291.2	-3.87367	6.02665	-10.6638	2.37e-24	1.46e-22	44.4571	downregulation
CCL4	-10.5262	12.9359	-10.6536	2.6e-24	1.6e-22	44.3669	downregulation
EFEMP2	-15.5928	31.9048	-10.6393	2.96e-24	1.82e-22	44.2399	downregulation
SYNPO	-13.2534	28.6339	-10.6294	3.23e-24	1.98e-22	44.1524	downregulation
PIK3AP1	-11.2316	15.6859	-10.6284	3.26e-24	1.99e-22	44.1441	downregulation
CD3E	-31.9684	25.4958	-10.6254	3.35e-24	2.04e-22	44.1173	downregulation
TRBC2	-89.6788	75.4209	-10.6226	3.43e-24	2.08e-22	44.0922	downregulation
GSN	-61.2307	128.831	-10.615	3.68e-24	2.23e-22	44.0253	downregulation
PLEKHO1	-11.6165	23.947	-10.5935	4.46e-24	2.68e-22	43.8353	downregulation
FTH1P22	-2.65096	2.25052	-10.5876	4.7e-24	2.82e-22	43.7836	downregulation
TRAV21	-3.73192	3.15681	-10.579	5.07e-24	3.03e-22	43.7081	downregulation
PTPRM	-7.48288	16.4997	-10.5781	5.11e-24	3.04e-22	43.6996	downregulation
TSHZ3	-3.43689	7.03312	-10.568	5.59e-24	3.32e-22	43.6108	downregulation
ADGRL4	-10.4257	19.7243	-10.5661	5.69e-24	3.37e-22	43.594	downregulation
CASP1	-10.8264	18.1876	-10.5651	5.74e-24	3.39e-22	43.5849	downregulation
HSD17B11	-14.7512	26.1781	-10.5649	5.75e-24	3.39e-22	43.583	downregulation
JAM2	-6.16097	10.1335	-10.552	6.45e-24	3.8e-22	43.47	downregulation
NCF1	-2.7523	3.07771	-10.5173	8.79e-24	5.16e-22	43.1648	downregulation
STK17B	-15.1835	28.2571	-10.5146	9e-24	5.27e-22	43.1413	downregulation
F2R	-40.3202	77.1669	-10.5125	9.18e-24	5.35e-22	43.1223	downregulation
IFI16	-38.5378	61.0869	-10.5113	9.27e-24	5.4e-22	43.1119	downregulation
GGTA1	-3.6565	5.70151	-10.4977	1.05e-23	6.08e-22	42.9927	downregulation
CD96	-6.52755	6.04523	-10.4944	1.08e-23	6.24e-22	42.9642	downregulation
HCK	-15.7376	21.7048	-10.4875	1.15e-23	6.6e-22	42.9036	downregulation
TIE1	-6.78346	13.6748	-10.475	1.28e-23	7.36e-22	42.794	downregulation
CILP	-119.32	116.835	-10.4585	1.48e-23	8.49e-22	42.6493	downregulation
CD27	-8.72522	7.65998	-10.4495	1.6e-23	9.17e-22	42.5708	downregulation
TRAV8-2	-2.26151	1.93861	-10.4492	1.61e-23	9.18e-22	42.5677	downregulation
LTA	-2.56216	2.29111	-10.448	1.63e-23	9.26e-22	42.5571	downregulation
PLVAP	-73.635	163.412	-10.4364	1.8e-23	1.02e-21	42.4561	downregulation
CD300C	-2.96892	4.66209	-10.4359	1.81e-23	1.03e-21	42.4521	downregulation
MEF2C	-3.88377	8.51979	-10.4221	2.05e-23	1.15e-21	42.331	downregulation
CD40	-14.2069	19.5639	-10.4141	2.2e-23	1.24e-21	42.2614	downregulation
TRAV16	-2.00625	1.73781	-10.4127	2.22e-23	1.25e-21	42.2488	downregulation
ISLR	-118.956	210.75	-10.4024	2.43e-23	1.36e-21	42.1595	downregulation
ARRB2	-10.3239	32.0518	-10.4008	2.47e-23	1.38e-21	42.1455	downregulation
SLAMF7	-18.5074	15.7914	-10.3997	2.49e-23	1.39e-21	42.1361	downregulation
LYL1	-2.52154	4.01715	-10.3982	2.53e-23	1.41e-21	42.1229	downregulation
CXCL9	-188.638	142.073	-10.3978	2.54e-23	1.41e-21	42.119	downregulation
CTHRC1	-117.907	209.798	-10.3951	2.6e-23	1.44e-21	42.0957	downregulation
CNN2	-50.4809	120.531	-10.3931	2.64e-23	1.46e-21	42.0779	downregulation
FOXO1	-7.00503	14.6002	-10.3927	2.65e-23	1.46e-21	42.0745	downregulation
CD8A	-18.1348	16.717	-10.3799	2.97e-23	1.63e-21	41.9638	downregulation
LGALS9	-18.9897	30.3281	-10.3772	3.04e-23	1.66e-21	41.9402	downregulation
COL5A2	-205.427	304.358	-10.3768	3.05e-23	1.67e-21	41.936	downregulation
ZCCHC24	-14.3425	26.2429	-10.3639	3.42e-23	1.86e-21	41.8246	downregulation
TRAV12-1	-3.56314	2.84485	-10.3619	3.48e-23	1.89e-21	41.8072	downregulation
IKZF1	-6.83045	6.7096	-10.3541	3.73e-23	2.02e-21	41.7387	downregulation
NPC2	-53.7075	136.983	-10.3458	4.01e-23	2.17e-21	41.6673	downregulation
AKAP12	-9.30278	15.2617	-10.341	4.18e-23	2.26e-21	41.6255	downregulation
TEK	-5.75688	10.5675	-10.3283	4.68e-23	2.51e-21	41.5149	downregulation
CLEC10A	-7.02744	6.28838	-10.3242	4.85e-23	2.59e-21	41.4796	downregulation
TRBV20-1	-10.2692	8.34225	-10.3228	4.91e-23	2.62e-21	41.4675	downregulation
BGN	-585.135	1151.33	-10.3074	5.62e-23	2.99e-21	41.3338	downregulation
CCN4	-16.5832	24.1091	-10.3069	5.65e-23	3e-21	41.3293	downregulation
LBH	-26.0508	52.4749	-10.2861	6.78e-23	3.57e-21	41.1498	downregulation
CD34	-13.8251	27.0691	-10.282	7.03e-23	3.69e-21	41.1139	downregulation
PIP4K2A	-11.9315	34.3591	-10.274	7.54e-23	3.95e-21	41.045	downregulation
FIBIN	-21.7757	30.4089	-10.271	7.74e-23	4.05e-21	41.0191	downregulation
CD247	-5.70581	5.24881	-10.2644	8.2e-23	4.28e-21	40.9615	downregulation
HLA-DRB6	-47.496	56.2645	-10.2633	8.28e-23	4.31e-21	40.952	downregulation
GFPT2	-9.40803	16.392	-10.2547	8.92e-23	4.64e-21	40.8782	downregulation
CD163	-26.495	30.0351	-10.251	9.21e-23	4.78e-21	40.8466	downregulation
NINJ2	-5.90881	10.3588	-10.2438	9.82e-23	5.08e-21	40.7842	downregulation
PALD1	-5.52858	11.8737	-10.243	9.88e-23	5.1e-21	40.7775	downregulation
TRBV7-9	-7.99975	6.34007	-10.243	9.89e-23	5.1e-21	40.7774	downregulation
ARHGEF15	-4.1991	8.71265	-10.2309	1.1e-22	5.64e-21	40.6725	downregulation
LPXN	-19.8352	30.4643	-10.2221	1.19e-22	6.07e-21	40.5971	downregulation
RAB33A	-2.37538	3.51607	-10.2208	1.2e-22	6.13e-21	40.5862	downregulation
LDB2	-4.05183	8.5932	-10.2166	1.25e-22	6.35e-21	40.5493	downregulation
TAGAP	-6.43897	7.48182	-10.2151	1.26e-22	6.42e-21	40.5365	downregulation
TRBC1	-55.0476	44.5743	-10.2145	1.27e-22	6.43e-21	40.5317	downregulation
ARSB	-3.36673	8.70689	-10.2111	1.31e-22	6.62e-21	40.5022	downregulation
MMRN2	-13.3652	24.971	-10.206	1.37e-22	6.9e-21	40.4585	downregulation
IL12RB1	-2.76064	3.12143	-10.1969	1.48e-22	7.44e-21	40.3806	downregulation
MDFIC	-11.5243	28.9062	-10.1854	1.63e-22	8.18e-21	40.2813	downregulation
IRF8	-14.1528	14.9065	-10.1802	1.71e-22	8.54e-21	40.2363	downregulation
HTRA3	-78.6787	111.377	-10.1453	2.32e-22	1.15e-20	39.9374	downregulation
TRBV18	-2.53339	2.1373	-10.1259	2.74e-22	1.36e-20	39.7713	downregulation
AKNA	-8.43599	12.5282	-10.1218	2.84e-22	1.4e-20	39.736	downregulation
IL3RA	-8.41661	18.9563	-10.1182	2.93e-22	1.44e-20	39.7054	downregulation
RAC2	-43.7727	55.3573	-10.1127	3.08e-22	1.51e-20	39.658	downregulation
TRAV9-2	-3.43668	2.7973	-10.1117	3.1e-22	1.52e-20	39.6494	downregulation
DIPK2B	-5.68325	10.8399	-10.11	3.15e-22	1.54e-20	39.6355	downregulation
IL2RG	-12.7416	11.4424	-10.0957	3.56e-22	1.74e-20	39.513	downregulation
GXYLT2	-15.581	22.2214	-10.0889	3.78e-22	1.84e-20	39.4548	downregulation
GPNMB	-94.5262	160.711	-10.0884	3.79e-22	1.84e-20	39.4507	downregulation
TRAV13-2	-2.09776	1.92236	-10.08	4.08e-22	1.98e-20	39.3794	downregulation
LMO2	-6.75225	16.3248	-10.0701	4.45e-22	2.14e-20	39.2943	downregulation
TRBV6-5	-3.5826	3.05246	-10.0593	4.88e-22	2.35e-20	39.2026	downregulation
PDGFRL	-24.9817	37.5772	-10.0555	5.05e-22	2.42e-20	39.1699	downregulation
IL18BP	-7.89071	11.7793	-10.0532	5.15e-22	2.47e-20	39.1504	downregulation
MARCHF1	-2.67395	5.57617	-10.053	5.15e-22	2.47e-20	39.1488	downregulation
CXCR6	-4.33024	4.46419	-10.0465	5.45e-22	2.6e-20	39.0939	downregulation
ADGRE5	-11.407	19.5928	-10.0432	5.61e-22	2.66e-20	39.0654	downregulation
AEBP1	-341.492	557.808	-10.0278	6.4e-22	3.04e-20	38.935	downregulation
NID1	-42.2201	87.9395	-10.024	6.62e-22	3.13e-20	38.902	downregulation
LOXL1	-28.5574	53.0552	-10.0227	6.69e-22	3.16e-20	38.8914	downregulation
KCNA3	-2.17604	1.98039	-10.0087	7.55e-22	3.55e-20	38.7724	downregulation
CD52	-68.0704	59.88	-10.0022	7.98e-22	3.75e-20	38.7175	downregulation
AL133371.2	-2.27719	3.24295	-10.0015	8.03e-22	3.76e-20	38.7115	downregulation
MRC2	-40.3572	72.4735	-9.997	8.35e-22	3.89e-20	38.6731	downregulation
RHOJ	-5.58672	12.0544	-9.99607	8.42e-22	3.92e-20	38.6652	downregulation
HLA-DRB5	-312.408	355.38	-9.96795	1.07e-21	4.97e-20	38.427	downregulation
SPARCL1	-184.479	294.596	-9.95609	1.19e-21	5.49e-20	38.3267	downregulation
FCGR2A	-11.9447	21.5385	-9.92162	1.59e-21	7.27e-20	38.0356	downregulation
CD28	-3.528	3.5782	-9.90032	1.91e-21	8.68e-20	37.856	downregulation
TNFRSF9	-2.18225	2.18831	-9.89416	2.02e-21	9.1e-20	37.8042	downregulation
RASAL3	-6.60962	7.34731	-9.88846	2.12e-21	9.5e-20	37.7562	downregulation
SPARC	-1194.03	2167.93	-9.8776	2.32e-21	1.04e-19	37.6648	downregulation
TRBV6-2	-2.57617	2.10055	-9.87638	2.35e-21	1.05e-19	37.6546	downregulation
SLIT3	-7.32656	11.6531	-9.86936	2.49e-21	1.11e-19	37.5956	downregulation
DEPP1	-54.3461	82.0396	-9.86393	2.61e-21	1.16e-19	37.55	downregulation
BCL6B	-5.58325	13.0558	-9.85452	2.83e-21	1.26e-19	37.4709	downregulation
COL5A1	-107.647	169.603	-9.85133	2.9e-21	1.29e-19	37.4441	downregulation
MYO1G	-3.01901	4.12589	-9.8492	2.96e-21	1.31e-19	37.4262	downregulation
PLK3	-5.67024	15.7003	-9.848	2.99e-21	1.32e-19	37.4162	downregulation
LCK	-12.4557	10.8643	-9.84484	3.07e-21	1.35e-19	37.3897	downregulation
RAB3IL1	-7.80902	16.5675	-9.84281	3.12e-21	1.37e-19	37.3727	downregulation
IL4I1	-13.6368	15.5379	-9.84124	3.17e-21	1.39e-19	37.3595	downregulation
VIM	-164.538	345.019	-9.83926	3.22e-21	1.41e-19	37.3429	downregulation
SLC1A3	-6.96166	10.7547	-9.81262	4.04e-21	1.76e-19	37.1197	downregulation
SPON1	-31.3191	40.0553	-9.80609	4.27e-21	1.85e-19	37.0651	downregulation
LINC01857	-4.01309	3.87758	-9.80546	4.29e-21	1.86e-19	37.0598	downregulation
BNC2	-2.36139	3.8943	-9.80271	4.39e-21	1.9e-19	37.0368	downregulation
TRAV17	-2.62889	2.28722	-9.79916	4.53e-21	1.95e-19	37.0071	downregulation
BTN3A1	-13.6715	26.1829	-9.79758	4.59e-21	1.98e-19	36.9939	downregulation
CLEC14A	-16.8135	32.2752	-9.79648	4.63e-21	1.99e-19	36.9847	downregulation
MFAP4	-77.7083	86.6429	-9.79418	4.72e-21	2.03e-19	36.9655	downregulation
VSIG4	-20.4932	26.3365	-9.78679	5.03e-21	2.15e-19	36.9037	downregulation
GAS1	-21.7329	33.2559	-9.78287	5.2e-21	2.22e-19	36.871	downregulation
ARHGAP9	-4.79303	5.16007	-9.77394	5.6e-21	2.39e-19	36.7964	downregulation
SLC2A3	-11.1181	18.8763	-9.77374	5.61e-21	2.39e-19	36.7948	downregulation
LRRN4CL	-2.57745	3.3164	-9.77203	5.7e-21	2.42e-19	36.7805	downregulation
MFAP5	-37.724	50.0345	-9.76996	5.8e-21	2.46e-19	36.7632	downregulation
FCGR2B	-3.25497	5.06911	-9.76964	5.81e-21	2.47e-19	36.7606	downregulation
ADGRF5	-9.23301	21.3078	-9.76587	6e-21	2.54e-19	36.7291	downregulation
ADPRH	-3.4987	10.7261	-9.75761	6.43e-21	2.72e-19	36.6603	downregulation
CTSW	-10.6788	10.6577	-9.75542	6.55e-21	2.76e-19	36.6419	downregulation
IGKC	-9229.51	9934.27	-9.75491	6.58e-21	2.77e-19	36.6377	downregulation
TRAF1	-7.97252	11.8066	-9.74003	7.47e-21	3.13e-19	36.5137	downregulation
CD99	-52.003	127.657	-9.73227	7.97e-21	3.34e-19	36.4492	downregulation
TRBV19	-5.99241	4.79999	-9.72366	8.57e-21	3.58e-19	36.3776	downregulation
LATS2	-6.01766	16.6037	-9.72239	8.66e-21	3.61e-19	36.367	downregulation
ITGA5	-23.4938	53.835	-9.71089	9.55e-21	3.96e-19	36.2714	downregulation
GZMK	-6.49923	4.9114	-9.70765	9.81e-21	4.06e-19	36.2445	downregulation
SLAMF1	-3.62022	3.03985	-9.69942	1.05e-20	4.34e-19	36.1762	downregulation
TCN2	-14.1438	28.7155	-9.69702	1.07e-20	4.42e-19	36.1563	downregulation
XCL2	-3.57549	3.49261	-9.68559	1.18e-20	4.85e-19	36.0614	downregulation
LAX1	-4.80084	3.97058	-9.68099	1.23e-20	5.03e-19	36.0233	downregulation
CH25H	-3.86464	5.22455	-9.67407	1.3e-20	5.32e-19	35.966	downregulation
CCL5	-107.097	97.822	-9.67372	1.31e-20	5.32e-19	35.9631	downregulation
BTN3A2	-15.1201	28.2811	-9.67224	1.32e-20	5.38e-19	35.9508	downregulation
CORO1A	-29.034	30.626	-9.66849	1.36e-20	5.55e-19	35.9198	downregulation
SIGLEC8	-2.49104	4.24341	-9.66554	1.4e-20	5.68e-19	35.8953	downregulation
CTSL	-24.9194	57.9425	-9.65481	1.53e-20	6.2e-19	35.8065	downregulation
BMP1	-8.87649	19.4606	-9.64903	1.61e-20	6.5e-19	35.7587	downregulation
TNS1	-17.6784	36.1733	-9.63939	1.74e-20	7.04e-19	35.679	downregulation
IRAG1	-4.3251	9.27807	-9.63639	1.79e-20	7.2e-19	35.6542	downregulation
APOL2	-20.9065	50.9159	-9.62995	1.89e-20	7.59e-19	35.601	downregulation
APLNR	-20.1678	37.4125	-9.62869	1.91e-20	7.66e-19	35.5906	downregulation
MSRB3	-10.5427	20.6702	-9.62206	2.01e-20	8.08e-19	35.5359	downregulation
HCST	-2.90757	3.74672	-9.61397	2.15e-20	8.64e-19	35.4692	downregulation
AC015911.7	-2.01657	1.98568	-9.61346	2.16e-20	8.66e-19	35.465	downregulation
TRBV4-2	-3.20812	2.52685	-9.61213	2.19e-20	8.74e-19	35.454	downregulation
CHSY3	-2.70397	5.33387	-9.61095	2.21e-20	8.82e-19	35.4442	downregulation
PLXDC2	-26.0039	49.5145	-9.60836	2.26e-20	9e-19	35.4229	downregulation
RAB8B	-8.88238	24.332	-9.6079	2.27e-20	9.02e-19	35.4191	downregulation
NFAM1	-4.20282	7.49041	-9.60728	2.28e-20	9.05e-19	35.414	downregulation
LOX	-23.7208	39.3896	-9.60495	2.32e-20	9.2e-19	35.3948	downregulation
SRPX	-17.8908	28.8735	-9.59119	2.61e-20	1.03e-18	35.2814	downregulation
GM2A	-38.0682	99.5937	-9.57302	3.03e-20	1.19e-18	35.132	downregulation
PIK3CD	-7.8654	10.537	-9.57247	3.05e-20	1.2e-18	35.1274	downregulation
GLIPR1	-6.10545	11.7923	-9.56494	3.25e-20	1.27e-18	35.0655	downregulation
CCL2	-30.621	44.7015	-9.55496	3.53e-20	1.38e-18	34.9835	downregulation
TRAV19	-3.06639	3.20387	-9.55117	3.64e-20	1.42e-18	34.9524	downregulation
NKG7	-30.5275	26.7675	-9.54207	3.93e-20	1.53e-18	34.8778	downregulation
SELP	-8.65257	9.27035	-9.53888	4.03e-20	1.57e-18	34.8516	downregulation
NCF1C	-3.50822	3.98815	-9.53615	4.13e-20	1.6e-18	34.8292	downregulation
TRBV27	-4.15778	3.48577	-9.53298	4.24e-20	1.63e-18	34.8032	downregulation
COL1A2	-1235.41	1839.33	-9.53147	4.29e-20	1.65e-18	34.7908	downregulation
TRBV5-4	-2.19447	1.82619	-9.52751	4.43e-20	1.7e-18	34.7583	downregulation
EHD4	-6.80577	29.7371	-9.52664	4.47e-20	1.71e-18	34.7513	downregulation
RASA3	-10.551	23.6505	-9.51964	4.73e-20	1.81e-18	34.6939	downregulation
COL16A1	-20.9332	35.9562	-9.51891	4.76e-20	1.82e-18	34.6879	downregulation
ROBO4	-3.96025	8.98642	-9.50332	5.42e-20	2.07e-18	34.5603	downregulation
TIGIT	-5.46337	4.68011	-9.4962	5.75e-20	2.19e-18	34.5021	downregulation
SIRPG	-5.22647	4.3432	-9.4898	6.07e-20	2.31e-18	34.4498	downregulation
CLMP	-11.6974	23.0469	-9.4886	6.13e-20	2.33e-18	34.44	downregulation
CYS1	-4.7088	7.58603	-9.4734	6.95e-20	2.63e-18	34.3159	downregulation
S1PR4	-4.53951	4.08522	-9.47324	6.96e-20	2.63e-18	34.3146	downregulation
TRBV6-1	-2.50735	2.08478	-9.4713	7.07e-20	2.67e-18	34.2987	downregulation
TRBV5-1	-4.11423	3.36603	-9.4682	7.25e-20	2.74e-18	34.2735	downregulation
CTLA4	-3.9537	3.8747	-9.46459	7.47e-20	2.82e-18	34.244	downregulation
CARD6	-3.989	8.06865	-9.4642	7.5e-20	2.82e-18	34.2408	downregulation
ICOS	-3.48232	3.24258	-9.45654	7.99e-20	3e-18	34.1784	downregulation
ITK	-3.63015	2.96437	-9.44494	8.79e-20	3.3e-18	34.084	downregulation
FYN	-9.53688	16.064	-9.43677	9.41e-20	3.52e-18	34.0174	downregulation
TRBV10-3	-2.66006	2.18443	-9.4318	9.8e-20	3.66e-18	33.977	downregulation
LCP1	-74.8372	117.233	-9.41775	1.1e-19	4.11e-18	33.8628	downregulation
ADORA3	-3.68787	8.01354	-9.41471	1.13e-19	4.21e-18	33.8381	downregulation
IRF1	-10.65	19.4124	-9.40921	1.18e-19	4.39e-18	33.7934	downregulation
SIGLEC1	-6.7319	10.1316	-9.4059	1.21e-19	4.5e-18	33.7665	downregulation
COL6A1	-306.348	515.799	-9.40056	1.27e-19	4.7e-18	33.7232	downregulation
WDFY4	-3.34659	3.66178	-9.39306	1.35e-19	4.99e-18	33.6624	downregulation
RN7SL138P	-2.27159	5.00529	-9.38706	1.42e-19	5.23e-18	33.6137	downregulation
C16orf54	-6.82472	5.80143	-9.38052	1.5e-19	5.51e-18	33.5607	downregulation
VCAM1	-19.046	24.2632	-9.37448	1.57e-19	5.78e-18	33.5118	downregulation
TAMALIN	-3.32597	6.7374	-9.36978	1.63e-19	5.99e-18	33.4738	downregulation
AL365361.1	-3.85292	3.42934	-9.35868	1.79e-19	6.55e-18	33.3839	downregulation
CRTAP	-21.6164	89.504	-9.35467	1.85e-19	6.75e-18	33.3515	downregulation
GAPT	-3.76855	5.41449	-9.34605	1.99e-19	7.23e-18	33.2818	downregulation
LAMA2	-7.96214	11.5186	-9.33935	2.1e-19	7.63e-18	33.2277	downregulation
NOX4	-3.87058	6.99736	-9.33447	2.18e-19	7.92e-18	33.1883	downregulation
ESAM	-14.9495	36.273	-9.33378	2.2e-19	7.96e-18	33.1827	downregulation
BST1	-2.80752	6.21377	-9.32777	2.31e-19	8.32e-18	33.1342	downregulation
MYCT1	-5.7556	11.6773	-9.32647	2.33e-19	8.4e-18	33.1237	downregulation
GVINP1	-3.04517	2.70611	-9.32176	2.42e-19	8.72e-18	33.0857	downregulation
TBC1D2B	-5.80729	19.2651	-9.31933	2.47e-19	8.88e-18	33.0661	downregulation
MAN2B1	-14.5427	46.5572	-9.31792	2.5e-19	8.97e-18	33.0548	downregulation
CCRL2	-2.37424	4.37998	-9.31023	2.66e-19	9.53e-18	32.9928	downregulation
VGLL3	-3.11381	5.04489	-9.3078	2.72e-19	9.7e-18	32.9732	downregulation
SRPX2	-6.39551	13.6221	-9.29909	2.92e-19	1.04e-17	32.9031	downregulation
RIN3	-3.40245	8.48355	-9.28998	3.14e-19	1.12e-17	32.8298	downregulation
CIITA	-4.05946	4.93325	-9.28907	3.17e-19	1.12e-17	32.8225	downregulation
CD1C	-3.39943	3.43585	-9.28858	3.18e-19	1.13e-17	32.8185	downregulation
CARD11	-5.37258	5.58002	-9.26176	3.96e-19	1.4e-17	32.603	downregulation
COL3A1	-2304.51	2975.93	-9.26068	3.99e-19	1.41e-17	32.5944	downregulation
PSMB10	-12.0311	27.2771	-9.25058	4.33e-19	1.52e-17	32.5134	downregulation
LRRC15	-73.0464	99.285	-9.22069	5.53e-19	1.93e-17	32.2739	downregulation
PRF1	-9.05205	8.6832	-9.21524	5.78e-19	2.01e-17	32.2304	downregulation
LAMB1	-16.7375	37.4652	-9.21389	5.84e-19	2.03e-17	32.2196	downregulation
SIGLEC14	-3.61601	5.11202	-9.19954	6.56e-19	2.28e-17	32.1049	downregulation
TNFAIP8	-5.00115	9.31966	-9.19836	6.62e-19	2.29e-17	32.0955	downregulation
MXRA8	-67.7843	125.316	-9.19575	6.77e-19	2.34e-17	32.0746	downregulation
TRAV3	-2.09351	1.79451	-9.19279	6.93e-19	2.39e-17	32.051	downregulation
ITM2A	-28.5368	36.9194	-9.19196	6.98e-19	2.41e-17	32.0444	downregulation
LTBP2	-39.1435	77.4626	-9.17503	8e-19	2.75e-17	31.9094	downregulation
ITPRIP	-5.26453	12.9457	-9.17166	8.23e-19	2.81e-17	31.8825	downregulation
CASP10	-3.25112	5.59078	-9.16277	8.84e-19	3.01e-17	31.8117	downregulation
JAK3	-6.99415	7.69169	-9.14372	1.03e-18	3.5e-17	31.6602	downregulation
LGI2	-2.24085	3.20135	-9.12752	1.18e-18	3.98e-17	31.5314	downregulation
HLA-DQA2	-67.0608	68.3252	-9.11694	1.28e-18	4.32e-17	31.4474	downregulation
FOXN3	-5.19299	15.7205	-9.11617	1.29e-18	4.34e-17	31.4414	downregulation
NEXN	-5.36916	10.2742	-9.11519	1.3e-18	4.37e-17	31.4336	downregulation
RCSD1	-7.41501	10.0315	-9.10973	1.36e-18	4.56e-17	31.3903	downregulation
JAZF1	-3.50717	10.9241	-9.10118	1.45e-18	4.86e-17	31.3225	downregulation
TRBV29-1	-5.63679	4.64236	-9.09655	1.51e-18	5.03e-17	31.2858	downregulation
F13A1	-38.5433	47.5554	-9.0802	1.72e-18	5.73e-17	31.1564	downregulation
GZMH	-8.49972	8.12195	-9.07955	1.73e-18	5.75e-17	31.1513	downregulation
TRAV29DV5	-2.20469	1.8624	-9.07124	1.85e-18	6.13e-17	31.0856	downregulation
CAV1	-44.037	73.7602	-9.07001	1.87e-18	6.18e-17	31.0759	downregulation
NLRP1	-2.46593	4.09764	-9.06843	1.89e-18	6.25e-17	31.0635	downregulation
DDR2	-9.48384	18.3501	-9.06417	1.96e-18	6.45e-17	31.0298	downregulation
IL7R	-22.0614	18.3427	-9.04987	2.19e-18	7.21e-17	30.9169	downregulation
CALD1	-52.5409	116.709	-9.04903	2.21e-18	7.25e-17	30.9103	downregulation
P4HA3	-5.09031	9.34454	-9.04423	2.3e-18	7.51e-17	30.8724	downregulation
PDLIM7	-15.349	40.3804	-9.04349	2.31e-18	7.54e-17	30.8666	downregulation
FBLN1	-71.404	114.68	-9.0305	2.56e-18	8.33e-17	30.7642	downregulation
CSF2RA	-5.13496	8.51651	-9.02781	2.62e-18	8.49e-17	30.743	downregulation
SIT1	-8.5528	7.18935	-9.01225	2.96e-18	9.58e-17	30.6206	downregulation
SH2D1A	-5.58957	4.44627	-9.00266	3.2e-18	1.03e-16	30.5452	downregulation
HMCN1	-6.47403	9.27133	-8.99997	3.27e-18	1.05e-16	30.524	downregulation
LIMS2	-3.26706	7.08438	-8.99564	3.39e-18	1.09e-16	30.49	downregulation
TRBV2	-3.47324	2.62881	-8.98811	3.6e-18	1.15e-16	30.4309	downregulation
DOCK10	-4.96114	10.2283	-8.98386	3.72e-18	1.19e-16	30.3976	downregulation
TWIST2	-3.72542	6.69484	-8.97258	4.07e-18	1.3e-16	30.3091	downregulation
ITGAL	-7.58948	10.4591	-8.96595	4.29e-18	1.37e-16	30.2572	downregulation
TLR8	-3.22094	3.03342	-8.9636	4.37e-18	1.39e-16	30.2388	downregulation
PYHIN1	-2.97022	2.50261	-8.95937	4.52e-18	1.44e-16	30.2056	downregulation
CCL4L2	-6.70497	10.3744	-8.95833	4.56e-18	1.45e-16	30.1975	downregulation
HLA-DQB1-AS1	-2.28319	2.71442	-8.95755	4.59e-18	1.45e-16	30.1914	downregulation
C1QTNF6	-10.0952	21.1889	-8.9567	4.62e-18	1.46e-16	30.1847	downregulation
FASLG	-2.7013	2.66125	-8.94857	4.93e-18	1.56e-16	30.1211	downregulation
NPR1	-4.1734	6.85587	-8.94412	5.1e-18	1.61e-16	30.0863	downregulation
THEMIS	-2.07912	1.96134	-8.92105	6.13e-18	1.92e-16	29.9061	downregulation
CCN2	-343.864	545.451	-8.9126	6.55e-18	2.05e-16	29.8401	downregulation
EOMES	-3.16	2.7471	-8.91071	6.65e-18	2.07e-16	29.8254	downregulation
ZBED2	-2.16591	1.97759	-8.90926	6.73e-18	2.1e-16	29.8141	downregulation
ZNF683	-4.14653	4.05887	-8.90752	6.82e-18	2.12e-16	29.8005	downregulation
THBS2	-65.768	95.3795	-8.90692	6.86e-18	2.13e-16	29.7959	downregulation
TRAT1	-3.46715	2.64911	-8.90162	7.15e-18	2.22e-16	29.7546	downregulation
JAM3	-3.52662	7.95379	-8.89893	7.3e-18	2.26e-16	29.7336	downregulation
IGKJ1	-55.1014	46.5528	-8.89507	7.53e-18	2.33e-16	29.7036	downregulation
ACSL5	-9.46539	16.6131	-8.89066	7.8e-18	2.4e-16	29.6692	downregulation
TRAV8-3	-3.4962	3.02615	-8.88231	8.33e-18	2.56e-16	29.6043	downregulation
TRBV4-1	-2.08728	1.92442	-8.88151	8.38e-18	2.58e-16	29.598	downregulation
SLFN11	-10.297	18.5526	-8.87627	8.74e-18	2.68e-16	29.5573	downregulation
COPZ2	-15.1357	29.7046	-8.87217	9.03e-18	2.77e-16	29.5254	downregulation
PKD2	-6.53831	19.4479	-8.86703	9.4e-18	2.88e-16	29.4855	downregulation
TRBV9	-3.06493	2.72961	-8.86361	9.66e-18	2.95e-16	29.4589	downregulation
SP100	-6.65902	22.2017	-8.86239	9.75e-18	2.97e-16	29.4495	downregulation
CD38	-4.1294	3.51251	-8.85867	1e-17	3.06e-16	29.4205	downregulation
WDFY1	-7.42594	34.1288	-8.85319	1.05e-17	3.19e-16	29.378	downregulation
RAPGEF1	-10.634	45.3743	-8.83994	1.16e-17	3.53e-16	29.2753	downregulation
RNF166	-2.51215	7.56434	-8.82544	1.3e-17	3.93e-16	29.1629	downregulation
GPR174	-3.4911	2.84057	-8.81533	1.41e-17	4.25e-16	29.0847	downregulation
ZYX	-47.6589	160.85	-8.81086	1.46e-17	4.4e-16	29.0502	downregulation
CD40LG	-3.85815	3.23541	-8.80532	1.53e-17	4.58e-16	29.0073	downregulation
SLAMF6	-11.1589	8.72069	-8.80051	1.59e-17	4.75e-16	28.9702	downregulation
PDE6G	-2.35649	3.08435	-8.79076	1.71e-17	5.11e-16	28.8949	downregulation
OMD	-17.886	21.1465	-8.7779	1.9e-17	5.64e-16	28.7957	downregulation
PRKCB	-3.98236	3.36426	-8.7732	1.97e-17	5.85e-16	28.7595	downregulation
GALNT15	-5.57775	6.93862	-8.77119	2e-17	5.93e-16	28.744	downregulation
TMEM37	-9.50414	15.6519	-8.76954	2.02e-17	6.01e-16	28.7313	downregulation
HSPA12B	-4.97996	10.386	-8.76813	2.05e-17	6.06e-16	28.7205	downregulation
TRBV5-6	-2.39626	1.90424	-8.76382	2.12e-17	6.26e-16	28.6872	downregulation
ITGBL1	-8.64672	13.6452	-8.75396	2.29e-17	6.74e-16	28.6113	downregulation
TBX15	-2.74412	5.82014	-8.74685	2.42e-17	7.1e-16	28.5566	downregulation
PTPRB	-2.90186	6.38971	-8.7391	2.57e-17	7.52e-16	28.4971	downregulation
MMP14	-188.265	372.199	-8.72891	2.78e-17	8.12e-16	28.4188	downregulation
GPX8	-16.9736	43.0538	-8.72874	2.78e-17	8.12e-16	28.4175	downregulation
GBP2	-35.0226	57.5441	-8.7273	2.82e-17	8.2e-16	28.4065	downregulation
TRGC2	-4.79679	4.70384	-8.71867	3.01e-17	8.74e-16	28.3403	downregulation
IL15RA	-6.86762	11.0254	-8.71777	3.03e-17	8.79e-16	28.3334	downregulation
GBP1	-54.5171	63.2251	-8.71385	3.13e-17	9.06e-16	28.3033	downregulation
OSCAR	-5.46161	9.0715	-8.69759	3.55e-17	1.02e-15	28.1788	downregulation
ITGA1	-4.04564	11.938	-8.6836	3.96e-17	1.14e-15	28.0718	downregulation
EHD2	-35.4537	91.0607	-8.67729	4.16e-17	1.19e-15	28.0235	downregulation
SP140	-3.35664	3.36252	-8.67341	4.28e-17	1.23e-15	27.9939	downregulation
TRAM2	-9.11438	31.5313	-8.67216	4.33e-17	1.24e-15	27.9843	downregulation
GPR171	-4.27608	3.67084	-8.66255	4.66e-17	1.33e-15	27.9109	downregulation
EPAS1	-33.4656	79.599	-8.65479	4.95e-17	1.41e-15	27.8518	downregulation
LIMS1	-8.6628	34.1924	-8.6524	5.04e-17	1.44e-15	27.8335	downregulation
SMIM3	-11.7084	32.0391	-8.64923	5.17e-17	1.47e-15	27.8094	downregulation
POSTN	-535.939	941.577	-8.63341	5.84e-17	1.66e-15	27.6888	downregulation
COL14A1	-40.1812	44.5354	-8.63265	5.88e-17	1.67e-15	27.683	downregulation
TESPA1	-2.951	2.66079	-8.62524	6.22e-17	1.76e-15	27.6267	downregulation
ABCA8	-2.424	2.6021	-8.62397	6.29e-17	1.78e-15	27.6171	downregulation
TPP1	-20.2004	84.4818	-8.61165	6.91e-17	1.95e-15	27.5234	downregulation
TRANK1	-5.07131	13.2433	-8.60961	7.02e-17	1.98e-15	27.5079	downregulation
GZMM	-6.11813	5.14139	-8.60917	7.05e-17	1.98e-15	27.5046	downregulation
TRGV10	-2.31222	2.19584	-8.5918	8.06e-17	2.26e-15	27.3727	downregulation
GMIP	-6.96829	22.8427	-8.58945	8.21e-17	2.3e-15	27.3549	downregulation
PLPP3	-11.3296	32.1517	-8.58426	8.54e-17	2.39e-15	27.3156	downregulation
PLD4	-4.9937	7.61836	-8.57311	9.31e-17	2.6e-15	27.2311	downregulation
TLN1	-32.9644	144.191	-8.57014	9.52e-17	2.66e-15	27.2086	downregulation
PIM2	-24.5758	38.3199	-8.56501	9.91e-17	2.76e-15	27.1698	downregulation
TRBV28	-6.19928	4.89137	-8.5623	1.01e-16	2.81e-15	27.1493	downregulation
PLXDC1	-3.29326	9.11203	-8.55576	1.06e-16	2.95e-15	27.0999	downregulation
AOC3	-21.2856	28.7449	-8.55405	1.08e-16	2.98e-15	27.0869	downregulation
GEM	-26.1735	41.9759	-8.55259	1.09e-16	3.01e-15	27.0759	downregulation
CD14	-62.3158	123.798	-8.54463	1.16e-16	3.2e-15	27.0157	downregulation
MBNL1	-14.3762	50.9818	-8.54266	1.18e-16	3.24e-15	27.0009	downregulation
FMO1	-6.48221	8.42287	-8.53533	1.24e-16	3.42e-15	26.9456	downregulation
TGFB1I1	-7.21289	18.1828	-8.53015	1.3e-16	3.55e-15	26.9065	downregulation
AC004585.1	-2.57471	2.4803	-8.52634	1.33e-16	3.65e-15	26.8778	downregulation
IL4R	-12.1962	31.8089	-8.5211	1.39e-16	3.79e-15	26.8383	downregulation
SYT11	-5.9236	12.7261	-8.49274	1.73e-16	4.67e-15	26.6248	downregulation
PPM1M	-5.42082	21.6106	-8.49263	1.73e-16	4.67e-15	26.624	downregulation
PAPLN	-2.8091	5.12669	-8.48992	1.76e-16	4.76e-15	26.6036	downregulation
PTPN22	-3.75106	4.32638	-8.48522	1.83e-16	4.93e-15	26.5684	downregulation
PLAU	-56.1977	91.7832	-8.47108	2.04e-16	5.48e-15	26.4622	downregulation
MPP1	-5.15278	13.4265	-8.47067	2.04e-16	5.49e-15	26.4592	downregulation
CD69	-8.56388	8.23451	-8.46721	2.1e-16	5.62e-15	26.4332	downregulation
MERTK	-3.60351	9.08628	-8.45793	2.25e-16	6.02e-15	26.3637	downregulation
ARSI	-2.97596	5.45486	-8.4557	2.29e-16	6.11e-15	26.3469	downregulation
ARL4C	-23.3907	47.6539	-8.45408	2.32e-16	6.18e-15	26.3349	downregulation
LRCH1	-2.89521	12.0499	-8.45228	2.35e-16	6.25e-15	26.3214	downregulation
PTGIS	-9.87857	16.0871	-8.44391	2.5e-16	6.64e-15	26.2587	downregulation
P3H1	-7.71142	24.0952	-8.44326	2.52e-16	6.66e-15	26.2538	downregulation
PSMB9	-26.6073	38.6706	-8.43863	2.61e-16	6.9e-15	26.2192	downregulation
STAT2	-18.6711	71.6002	-8.43686	2.64e-16	6.98e-15	26.2059	downregulation
CCN1	-111.63	177.649	-8.41967	3.01e-16	7.92e-15	26.0775	downregulation
HK3	-4.03835	4.81418	-8.41578	3.1e-16	8.13e-15	26.0485	downregulation
P2RY8	-5.83229	6.23083	-8.40567	3.35e-16	8.76e-15	25.9731	downregulation
TNFRSF17	-7.35493	5.88411	-8.4024	3.43e-16	8.97e-15	25.9487	downregulation
ERAP2	-16.0741	24.0561	-8.40141	3.46e-16	9.03e-15	25.9413	downregulation
COL1A1	-2229.79	3093.77	-8.39979	3.5e-16	9.13e-15	25.9292	downregulation
C3orf80	-2.18999	5.13379	-8.38738	3.85e-16	1e-14	25.8368	downregulation
ADAM8	-8.84666	17.4101	-8.38386	3.95e-16	1.03e-14	25.8106	downregulation
SYNDIG1	-8.63354	12.4166	-8.37139	4.34e-16	1.12e-14	25.7179	downregulation
ACKR1	-35.188	34.823	-8.35623	4.87e-16	1.26e-14	25.6053	downregulation
TRBV3-1	-3.4178	2.90182	-8.34883	5.15e-16	1.33e-14	25.5504	downregulation
CLEC11A	-18.2736	34.2103	-8.34596	5.26e-16	1.36e-14	25.5292	downregulation
SDS	-6.92229	13.8346	-8.34548	5.28e-16	1.36e-14	25.5256	downregulation
PPIC	-21.7516	70.1775	-8.33726	5.62e-16	1.44e-14	25.4646	downregulation
FAS	-4.28286	9.18063	-8.33301	5.8e-16	1.49e-14	25.4331	downregulation
HMOX1	-40.8977	75.0729	-8.33046	5.92e-16	1.52e-14	25.4143	downregulation
LPAR5	-3.96371	8.43508	-8.32047	6.38e-16	1.63e-14	25.3404	downregulation
HSD11B1	-7.36105	6.82058	-8.311	6.85e-16	1.74e-14	25.2704	downregulation
TYMP	-35.0831	73.8019	-8.29396	7.78e-16	1.98e-14	25.1445	downregulation
CD37	-17.2068	17.003	-8.29108	7.95e-16	2.01e-14	25.1233	downregulation
MAP4K1	-4.92439	5.58193	-8.28829	8.12e-16	2.05e-14	25.1027	downregulation
CHRDL1	-15.8915	15.621	-8.28551	8.3e-16	2.09e-14	25.0822	downregulation
PEAK1	-2.29504	8.59635	-8.27652	8.87e-16	2.24e-14	25.016	downregulation
FGF7	-3.93376	5.77811	-8.27618	8.9e-16	2.24e-14	25.0134	downregulation
MLKL	-2.82297	7.00746	-8.26715	9.52e-16	2.39e-14	24.947	downregulation
COL8A2	-35.3229	56.3114	-8.26392	9.75e-16	2.45e-14	24.9233	downregulation
HLA-DQB2	-29.9862	30.5124	-8.26211	9.89e-16	2.48e-14	24.9099	downregulation
DYSF	-4.73774	12.7404	-8.25689	1.03e-15	2.57e-14	24.8715	downregulation
CD1E	-3.81405	3.65874	-8.25014	1.08e-15	2.7e-14	24.8219	downregulation
SH3KBP1	-11.9813	26.733	-8.24707	1.11e-15	2.76e-14	24.7993	downregulation
LYN	-11.3462	21.5674	-8.23825	1.18e-15	2.94e-14	24.7346	downregulation
TSPAN18	-6.54743	13.6778	-8.23371	1.22e-15	3.04e-14	24.7013	downregulation
PODNL1	-4.66723	8.94451	-8.23364	1.22e-15	3.04e-14	24.7008	downregulation
SIPA1	-9.44771	28.6602	-8.2315	1.24e-15	3.08e-14	24.685	downregulation
RASSF5	-7.84839	14.6601	-8.22517	1.3e-15	3.22e-14	24.6387	downregulation
ANTXR1	-67.0769	123.39	-8.22278	1.33e-15	3.27e-14	24.6212	downregulation
EMCN	-6.2534	12.1583	-8.21903	1.36e-15	3.35e-14	24.5936	downregulation
ITIH5	-4.11391	5.21886	-8.19754	1.6e-15	3.92e-14	24.4364	downregulation
CD7	-6.10776	6.54426	-8.1958	1.62e-15	3.97e-14	24.4237	downregulation
ELMO1	-3.51439	7.87651	-8.19227	1.67e-15	4.07e-14	24.3979	downregulation
PDCD1	-3.68236	3.3664	-8.187	1.73e-15	4.22e-14	24.3594	downregulation
SEPTIN6	-12.6102	30.4018	-8.17972	1.83e-15	4.44e-14	24.3062	downregulation
IL32	-32.4342	46.4381	-8.17735	1.86e-15	4.51e-14	24.289	downregulation
PRXL2C	-4.00755	16.4703	-8.16958	1.97e-15	4.77e-14	24.2323	downregulation
PCDH18	-7.36367	13.7517	-8.16079	2.1e-15	5.09e-14	24.1683	downregulation
FKBP7	-5.37003	17.3015	-8.15849	2.14e-15	5.17e-14	24.1515	downregulation
PEAR1	-2.05424	4.66731	-8.15164	2.25e-15	5.43e-14	24.1016	downregulation
B2M	-716.665	1557.75	-8.145	2.37e-15	5.69e-14	24.0533	downregulation
CPVL	-15.5193	22.7079	-8.14043	2.45e-15	5.88e-14	24.0201	downregulation
SLFN5	-15.6493	28.9615	-8.13975	2.46e-15	5.91e-14	24.0151	downregulation
LPAR6	-8.4502	24.953	-8.13908	2.47e-15	5.93e-14	24.0102	downregulation
ADAMTS12	-9.31639	19.2261	-8.1339	2.57e-15	6.16e-14	23.9726	downregulation
NLRC3	-2.37487	3.8707	-8.13025	2.64e-15	6.32e-14	23.9461	downregulation
PLEKHM2	-9.33175	49.1374	-8.12768	2.69e-15	6.43e-14	23.9274	downregulation
CCN5	-17.4213	19.5782	-8.12741	2.69e-15	6.44e-14	23.9255	downregulation
RAB32	-25.0475	71.7789	-8.12696	2.7e-15	6.45e-14	23.9222	downregulation
MRGPRF	-2.38057	4.09141	-8.12365	2.77e-15	6.59e-14	23.8982	downregulation
CERCAM	-19.246	52.9416	-8.12115	2.82e-15	6.71e-14	23.8801	downregulation
FERMT2	-7.98869	22.8182	-8.11982	2.85e-15	6.77e-14	23.8704	downregulation
NAP1L3	-2.20912	5.07254	-8.11751	2.9e-15	6.87e-14	23.8537	downregulation
INMT	-2.66466	3.93874	-8.1168	2.91e-15	6.9e-14	23.8485	downregulation
TMEM200A	-3.28947	7.4105	-8.09611	3.4e-15	8.02e-14	23.6985	downregulation
PIK3IP1	-14.5484	41.657	-8.0927	3.48e-15	8.22e-14	23.6739	downregulation
APOL6	-19.0751	40.2845	-8.08981	3.56e-15	8.39e-14	23.653	downregulation
FNBP1	-10.6113	35.1173	-8.07507	3.97e-15	9.32e-14	23.5464	downregulation
KLF2	-17.3624	34.8833	-8.06584	4.24e-15	9.96e-14	23.4798	downregulation
PLA2G7	-12.2053	16.3952	-8.05009	4.76e-15	1.11e-13	23.3662	downregulation
MEGF6	-4.76093	11.7675	-8.04278	5.03e-15	1.17e-13	23.3135	downregulation
APOC1	-50.7533	63.5996	-8.03969	5.14e-15	1.19e-13	23.2913	downregulation
TNFSF4	-4.38533	8.3981	-8.03517	5.32e-15	1.23e-13	23.2587	downregulation
SOCS3	-43.8955	79.8532	-8.03167	5.45e-15	1.26e-13	23.2336	downregulation
SAMD9L	-19.1012	29.127	-8.01646	6.1e-15	1.41e-13	23.1242	downregulation
SEPTIN11	-17.1323	54.6851	-8.0115	6.32e-15	1.46e-13	23.0886	downregulation
SPSB1	-14.3952	40.153	-7.99952	6.9e-15	1.58e-13	23.0027	downregulation
QKI	-5.28648	18.8469	-7.99843	6.96e-15	1.6e-13	22.9949	downregulation
NT5E	-9.29608	16.9973	-7.99526	7.12e-15	1.63e-13	22.9722	downregulation
SYK	-10.6188	27.0112	-7.9799	7.96e-15	1.82e-13	22.8622	downregulation
ASPN	-168.4	202.298	-7.96176	9.09e-15	2.06e-13	22.7325	downregulation
PLAC9	-7.77256	11.0837	-7.96094	9.14e-15	2.07e-13	22.7266	downregulation
COL12A1	-114.574	202.809	-7.95984	9.22e-15	2.09e-13	22.7188	downregulation
SGCD	-3.65781	7.48824	-7.95423	9.6e-15	2.17e-13	22.6787	downregulation
TMC8	-8.40665	8.54195	-7.94238	1.05e-14	2.36e-13	22.5942	downregulation
LINC02544	-10.3164	16.0986	-7.93356	1.12e-14	2.51e-13	22.5314	downregulation
PHLDB1	-3.01567	10.9866	-7.92889	1.15e-14	2.59e-13	22.4981	downregulation
NRP2	-8.3442	16.244	-7.92176	1.22e-14	2.73e-13	22.4474	downregulation
CALHM2	-8.37711	31.6247	-7.90091	1.41e-14	3.16e-13	22.2992	downregulation
RASSF4	-6.77731	10.6673	-7.90001	1.42e-14	3.18e-13	22.2928	downregulation
TRBV11-2	-2.00892	1.80581	-7.89149	1.51e-14	3.37e-13	22.2323	downregulation
TRAF3IP3	-3.21786	3.53737	-7.89025	1.53e-14	3.4e-13	22.2236	downregulation
TLR1	-5.0934	9.26616	-7.88825	1.55e-14	3.45e-13	22.2094	downregulation
RAB27A	-6.24782	19.3596	-7.88429	1.59e-14	3.55e-13	22.1813	downregulation
MEOX1	-5.92432	6.90843	-7.86736	1.8e-14	3.98e-13	22.0614	downregulation
SEC23A	-8.04223	28.0634	-7.86047	1.89e-14	4.17e-13	22.0127	downregulation
PLPP1	-15.0156	41.5168	-7.85094	2.03e-14	4.45e-13	21.9454	downregulation
FNDC1	-32.1802	45.1237	-7.84712	2.08e-14	4.56e-13	21.9184	downregulation
RGS16	-23.7414	49.1242	-7.82167	2.5e-14	5.45e-13	21.739	downregulation
CD84	-9.40649	9.98955	-7.8047	2.83e-14	6.13e-13	21.6196	downregulation
KDR	-9.59766	26.6167	-7.80439	2.83e-14	6.13e-13	21.6174	downregulation
NLRC5	-7.0697	12.153	-7.79544	3.02e-14	6.52e-13	21.5545	downregulation
NMI	-9.46414	27.7626	-7.79482	3.03e-14	6.54e-13	21.5501	downregulation
POU2F2	-3.05472	3.6529	-7.79356	3.06e-14	6.6e-13	21.5413	downregulation
SCARF2	-4.83661	10.0555	-7.78661	3.22e-14	6.9e-13	21.4925	downregulation
TRIM21	-12.7965	43.629	-7.77667	3.46e-14	7.39e-13	21.4228	downregulation
CCR8	-2.01054	2.5464	-7.77655	3.46e-14	7.39e-13	21.422	downregulation
PCDH12	-3.8504	12.0859	-7.76452	3.77e-14	8.03e-13	21.3377	downregulation
S100A4	-149.854	265.84	-7.76359	3.79e-14	8.08e-13	21.3312	downregulation
ITGAM	-8.35523	14.7232	-7.75332	4.08e-14	8.67e-13	21.2594	downregulation
MEOX2	-5.04708	6.84023	-7.75084	4.16e-14	8.82e-13	21.2421	downregulation
MITF	-3.22199	8.28366	-7.73558	4.63e-14	9.79e-13	21.1355	downregulation
EVC	-5.07051	14.9395	-7.71288	5.44e-14	1.14e-12	20.9772	downregulation
COL8A1	-27.7998	47.8568	-7.70815	5.63e-14	1.18e-12	20.9443	downregulation
RUNX2	-4.67227	10.2558	-7.70056	5.94e-14	1.24e-12	20.8915	downregulation
MAP7D1	-13.1095	60.4263	-7.6914	6.34e-14	1.32e-12	20.8279	downregulation
TNFRSF4	-3.27895	6.20198	-7.68425	6.67e-14	1.38e-12	20.7782	downregulation
FBLN2	-71.7729	113.234	-7.67604	7.07e-14	1.46e-12	20.7212	downregulation
GJA4	-10.2757	24.5693	-7.66269	7.77e-14	1.6e-12	20.6287	downregulation
SMAP2	-18.486	62.809	-7.64684	8.69e-14	1.78e-12	20.519	downregulation
CALHM6	-2.17948	2.01973	-7.62912	9.85e-14	2.01e-12	20.3967	downregulation
CYGB	-5.8148	12.9859	-7.62542	1.01e-13	2.06e-12	20.3711	downregulation
SOX17	-2.33737	4.69747	-7.62225	1.03e-13	2.1e-12	20.3492	downregulation
RCAN2	-6.10858	12.832	-7.60394	1.18e-13	2.37e-12	20.2231	downregulation
LGALS2	-7.75646	8.52157	-7.60034	1.21e-13	2.43e-12	20.1984	downregulation
POU2AF1	-5.91573	4.83549	-7.59731	1.23e-13	2.48e-12	20.1775	downregulation
TPST1	-5.46839	18.2163	-7.58977	1.3e-13	2.61e-12	20.1256	downregulation
TGFB3	-22.9084	52.6846	-7.58771	1.32e-13	2.64e-12	20.1115	downregulation
PLAUR	-13.1988	30.7739	-7.57979	1.39e-13	2.78e-12	20.0571	downregulation
FAM43A	-2.97785	8.96796	-7.57932	1.4e-13	2.78e-12	20.0539	downregulation
VASH1	-2.96283	8.69865	-7.57656	1.42e-13	2.83e-12	20.0349	downregulation
CD8B	-2.0035	2.2692	-7.56512	1.54e-13	3.06e-12	19.9565	downregulation
RNF19B	-13.0793	50.904	-7.56247	1.57e-13	3.11e-12	19.9383	downregulation
RNASE1	-180.501	339.923	-7.5562	1.64e-13	3.24e-12	19.8954	downregulation
ACSL4	-10.1427	22.9107	-7.54866	1.73e-13	3.41e-12	19.8438	downregulation
MEDAG	-8.24822	13.0408	-7.54506	1.78e-13	3.49e-12	19.8192	downregulation
PLSCR4	-7.20453	18.6439	-7.54322	1.8e-13	3.53e-12	19.8066	downregulation
DERL3	-2.78826	3.65142	-7.54058	1.83e-13	3.59e-12	19.7886	downregulation
ANKRD44	-2.2546	4.63874	-7.53891	1.85e-13	3.63e-12	19.7772	downregulation
CCL19	-118.049	89.1591	-7.52893	1.99e-13	3.86e-12	19.709	downregulation
STK17A	-6.96665	20.6853	-7.52809	2e-13	3.88e-12	19.7032	downregulation
CD83	-14.6019	31.2909	-7.52685	2.02e-13	3.91e-12	19.6948	downregulation
IGHJ3	-37.1216	31.3238	-7.52568	2.03e-13	3.94e-12	19.6868	downregulation
TRBV12-4	-2.40302	2.0136	-7.51693	2.16e-13	4.17e-12	19.6271	downregulation
GPR4	-3.14356	9.99746	-7.51401	2.2e-13	4.25e-12	19.6072	downregulation
CTSZ	-139.464	437.437	-7.51233	2.23e-13	4.3e-12	19.5957	downregulation
TNFSF13B	-11.6133	17.6444	-7.4998	2.43e-13	4.66e-12	19.5104	downregulation
PLPP4	-5.37032	9.11704	-7.49619	2.5e-13	4.78e-12	19.4859	downregulation
LIPA	-30.6533	82.1985	-7.49076	2.59e-13	4.95e-12	19.449	downregulation
IGHV4-34	-105.414	88.8984	-7.47942	2.8e-13	5.33e-12	19.3719	downregulation
SNAI2	-9.60798	23.9781	-7.47922	2.81e-13	5.34e-12	19.3706	downregulation
PSMB8-AS1	-3.57065	6.87015	-7.4669	3.06e-13	5.78e-12	19.287	downregulation
DLC1	-5.1095	12.9774	-7.46126	3.18e-13	6.01e-12	19.2487	downregulation
RGCC	-28.4705	64.9737	-7.45205	3.39e-13	6.38e-12	19.1864	downregulation
ZAP70	-4.01283	3.57046	-7.4516	3.4e-13	6.39e-12	19.1833	downregulation
SPOCK2	-17.4384	19.123	-7.42729	4.02e-13	7.49e-12	19.019	downregulation
GPIHBP1	-3.38001	4.68358	-7.42252	4.15e-13	7.72e-12	18.9868	downregulation
SPATS2L	-6.91984	21.4197	-7.41614	4.34e-13	8.05e-12	18.9438	downregulation
MSN	-89.9222	225.663	-7.41385	4.41e-13	8.17e-12	18.9284	downregulation
SPRY1	-19.5558	37.6273	-7.41245	4.45e-13	8.25e-12	18.9189	downregulation
KANK2	-9.54975	35.7093	-7.41043	4.52e-13	8.35e-12	18.9053	downregulation
ACAP1	-4.5029	4.85928	-7.4039	4.72e-13	8.71e-12	18.8613	downregulation
CTSO	-20.3585	70.771	-7.40357	4.73e-13	8.73e-12	18.8591	downregulation
CD180	-3.68414	5.71603	-7.3957	5e-13	9.19e-12	18.8061	downregulation
SIRPA	-18.6416	42.6015	-7.39369	5.07e-13	9.31e-12	18.7926	downregulation
PLAC8	-2.41297	2.39295	-7.39252	5.11e-13	9.38e-12	18.7848	downregulation
GGT5	-9.74075	23.245	-7.38315	5.45e-13	9.95e-12	18.7217	downregulation
PML	-6.16526	21.4489	-7.36852	6.02e-13	1.09e-11	18.6236	downregulation
TOR4A	-2.1935	5.46239	-7.36497	6.17e-13	1.12e-11	18.5998	downregulation
PALLD	-34.0352	94.1751	-7.35567	6.58e-13	1.19e-11	18.5374	downregulation
TRDV1	-2.3393	2.01563	-7.34813	6.92e-13	1.25e-11	18.487	downregulation
CTSC	-8.26609	15.2111	-7.34314	7.16e-13	1.29e-11	18.4536	downregulation
OSM	-2.83579	4.57894	-7.34118	7.26e-13	1.31e-11	18.4405	downregulation
PALM2AKAP2	-6.00278	16.5781	-7.3355	7.55e-13	1.35e-11	18.4025	downregulation
GPR132	-2.3986	5.66385	-7.32758	7.97e-13	1.42e-11	18.3496	downregulation
SSPN	-6.20485	14.4284	-7.32569	8.07e-13	1.44e-11	18.337	downregulation
ACTA2	-72.8524	164.823	-7.32384	8.17e-13	1.46e-11	18.3247	downregulation
RBMS2	-3.38594	16.8279	-7.31863	8.47e-13	1.51e-11	18.2899	downregulation
ITGA11	-17.875	29.9042	-7.31494	8.68e-13	1.54e-11	18.2653	downregulation
EFHD2	-23.5106	72.5771	-7.30933	9.02e-13	1.59e-11	18.2279	downregulation
ERAP1	-9.42651	32.3117	-7.3081	9.1e-13	1.61e-11	18.2197	downregulation
CCDC50	-5.29909	26.1541	-7.30617	9.22e-13	1.63e-11	18.2069	downregulation
RAP1A	-7.41463	46.1982	-7.29816	9.73e-13	1.71e-11	18.1536	downregulation
GNLY	-5.61201	6.13045	-7.29297	1.01e-12	1.76e-11	18.1191	downregulation
CYB5R3	-23.2399	110.661	-7.29032	1.03e-12	1.79e-11	18.1014	downregulation
COL18A1	-22.2828	56.0081	-7.26598	1.21e-12	2.1e-11	17.9398	downregulation
NFATC2	-4.45258	10.6418	-7.26475	1.22e-12	2.11e-11	17.9317	downregulation
CDC42SE2	-9.90996	40.325	-7.26455	1.22e-12	2.12e-11	17.9304	downregulation
INHBA	-19.49	40.696	-7.26118	1.25e-12	2.16e-11	17.908	downregulation
GJA5	-7.7822	15.35	-7.24449	1.4e-12	2.4e-11	17.7976	downregulation
MOB3A	-8.31674	48.3131	-7.24159	1.43e-12	2.44e-11	17.7784	downregulation
FTL	-2784.97	7801.3	-7.23365	1.51e-12	2.56e-11	17.7259	downregulation
GPR68	-5.4486	13.8622	-7.2334	1.51e-12	2.57e-11	17.7243	downregulation
ADAMDEC1	-18.1578	15.7929	-7.22937	1.55e-12	2.63e-11	17.6977	downregulation
IFNGR1	-25.5567	95.9695	-7.22691	1.58e-12	2.67e-11	17.6815	downregulation
IGKV3-15	-245.977	203.141	-7.21878	1.67e-12	2.81e-11	17.6278	downregulation
IGHV4-28	-19.6714	17.1027	-7.21291	1.73e-12	2.92e-11	17.5891	downregulation
GLIS2	-9.21744	24.1433	-7.21038	1.76e-12	2.97e-11	17.5725	downregulation
SLCO2A1	-8.56868	20.4751	-7.20812	1.79e-12	3e-11	17.5576	downregulation
CSF2RB	-13.1477	12.6627	-7.20202	1.87e-12	3.12e-11	17.5174	downregulation
SH3BGRL3	-110.525	422.64	-7.20119	1.88e-12	3.14e-11	17.512	downregulation
MYL12A	-42.8749	215.647	-7.19576	1.95e-12	3.25e-11	17.4762	downregulation
F2RL2	-20.189	35.1578	-7.19386	1.97e-12	3.28e-11	17.4637	downregulation
TSPAN7	-5.63835	9.05256	-7.17861	2.18e-12	3.62e-11	17.3636	downregulation
C1QTNF1	-10.4257	21.1949	-7.15428	2.57e-12	4.22e-11	17.2042	downregulation
IL2RA	-3.05141	3.55743	-7.14936	2.66e-12	4.35e-11	17.1719	downregulation
CD72	-4.09972	5.19713	-7.14923	2.66e-12	4.35e-11	17.1711	downregulation
BIRC3	-13.4861	18.6055	-7.14655	2.71e-12	4.42e-11	17.1536	downregulation
RPS6KA4	-7.16257	29.0572	-7.14525	2.73e-12	4.46e-11	17.1451	downregulation
MCAM	-19.008	53.0322	-7.13549	2.91e-12	4.74e-11	17.0813	downregulation
IGFBP6	-10.4129	21.9873	-7.12913	3.04e-12	4.94e-11	17.0398	downregulation
MYO9B	-6.78247	32.6716	-7.12677	3.09e-12	5.01e-11	17.0244	downregulation
ITM2B	-34.592	153.944	-7.12247	3.18e-12	5.14e-11	16.9964	downregulation
IGHV4-39	-278.763	231.028	-7.12202	3.19e-12	5.16e-11	16.9934	downregulation
NFKBIE	-9.20905	27.8816	-7.12186	3.19e-12	5.16e-11	16.9924	downregulation
GPR84	-2.22721	3.77982	-7.11979	3.24e-12	5.22e-11	16.9789	downregulation
PSMB8	-31.3534	80.1594	-7.11732	3.29e-12	5.3e-11	16.9628	downregulation
TBXAS1	-3.00692	8.08126	-7.11711	3.29e-12	5.3e-11	16.9614	downregulation
ARHGAP45	-8.28937	17.7508	-7.11114	3.43e-12	5.5e-11	16.9226	downregulation
ZFP36L2	-43.2363	103.682	-7.10871	3.48e-12	5.58e-11	16.9067	downregulation
PLTP	-47.7068	85.3551	-7.10827	3.49e-12	5.59e-11	16.9038	downregulation
LUZP1	-3.3595	16.5061	-7.10408	3.59e-12	5.74e-11	16.8766	downregulation
RALB	-17.2681	89.7112	-7.09211	3.89e-12	6.18e-11	16.7988	downregulation
PCDHGC3	-3.98021	10.9132	-7.08984	3.95e-12	6.26e-11	16.7841	downregulation
TNFAIP6	-12.6617	28.8961	-7.08511	4.08e-12	6.45e-11	16.7533	downregulation
ADH1B	-15.3252	13.8847	-7.07078	4.48e-12	7.07e-11	16.6604	downregulation
NOTCH4	-2.27592	7.86569	-7.06956	4.52e-12	7.12e-11	16.6525	downregulation
EHBP1L1	-6.99281	24.8088	-7.06081	4.79e-12	7.52e-11	16.5958	downregulation
FHL3	-11.9734	38.9929	-7.04399	5.35e-12	8.34e-11	16.4871	downregulation
ARHGEF40	-4.81376	19.3936	-7.03994	5.5e-12	8.56e-11	16.4609	downregulation
GZMB	-11.4864	10.3373	-7.03634	5.63e-12	8.74e-11	16.4377	downregulation
IGHG1	-3070.47	2755.81	-7.0361	5.64e-12	8.74e-11	16.4361	downregulation
ADAMTS5	-2.7837	5.7697	-7.03315	5.75e-12	8.91e-11	16.4171	downregulation
XG	-3.15183	5.65975	-7.02657	6e-12	9.29e-11	16.3747	downregulation
COTL1	-31.914	64.3277	-7.01443	6.51e-12	1e-10	16.2964	downregulation
SH3PXD2A	-11.8311	36.8721	-7.01176	6.62e-12	1.02e-10	16.2793	downregulation
PRKCQ	-2.30482	2.96713	-7.01016	6.69e-12	1.03e-10	16.269	downregulation
PROS1	-7.00224	15.6093	-7.00674	6.84e-12	1.05e-10	16.247	downregulation
IGKV3-7	-6.97397	6.78131	-7.00358	6.99e-12	1.07e-10	16.2266	downregulation
CYBA	-24.8984	57.8943	-6.99962	7.17e-12	1.1e-10	16.2012	downregulation
ACVR1	-7.48266	37.7359	-6.98265	8.02e-12	1.22e-10	16.0923	downregulation
SH3PXD2B	-13.4093	43.7966	-6.97516	8.42e-12	1.27e-10	16.0443	downregulation
CTSG	-4.48249	5.0371	-6.96372	9.08e-12	1.37e-10	15.971	downregulation
CD274	-3.28072	4.82557	-6.95829	9.41e-12	1.41e-10	15.9363	downregulation
IGHV4-59	-170.371	156.206	-6.95352	9.7e-12	1.45e-10	15.9058	downregulation
TRDC	-4.75746	5.70102	-6.95111	9.86e-12	1.47e-10	15.8904	downregulation
ST6GAL2	-3.10168	6.46282	-6.95051	9.9e-12	1.48e-10	15.8866	downregulation
TBC1D10C	-4.71002	5.26487	-6.93823	1.07e-11	1.6e-10	15.8083	downregulation
HNRNPA1P21	-3.9959	5.5308	-6.93757	1.08e-11	1.6e-10	15.8041	downregulation
APOL4	-6.76657	11.0377	-6.93408	1.1e-11	1.63e-10	15.7818	downregulation
LIMD2	-9.65332	13.4289	-6.92845	1.14e-11	1.69e-10	15.7459	downregulation
CCDC88B	-2.66793	4.38701	-6.92332	1.18e-11	1.74e-10	15.7132	downregulation
CLDN5	-5.46715	8.53632	-6.91952	1.21e-11	1.78e-10	15.689	downregulation
IGHJ4	-39.7858	31.1417	-6.91719	1.23e-11	1.81e-10	15.6742	downregulation
AP001542.1	-2.79779	5.16346	-6.91014	1.29e-11	1.89e-10	15.6294	downregulation
CORO1C	-15.9004	64.3598	-6.9024	1.35e-11	1.98e-10	15.5802	downregulation
PHACTR2	-2.90058	10.8611	-6.90021	1.37e-11	2.01e-10	15.5663	downregulation
GBP5	-15.149	12.7457	-6.89571	1.41e-11	2.06e-10	15.5378	downregulation
C11orf96	-5.0955	10.623	-6.8955	1.42e-11	2.06e-10	15.5364	downregulation
ANGPTL1	-2.40179	3.31686	-6.89154	1.45e-11	2.11e-10	15.5113	downregulation
PRKCH	-3.1413	12.5893	-6.88954	1.47e-11	2.13e-10	15.4986	downregulation
MAP3K3	-5.90012	22.0401	-6.87169	1.65e-11	2.38e-10	15.3856	downregulation
WDR81	-2.93586	14.113	-6.86917	1.68e-11	2.42e-10	15.3697	downregulation
THBD	-11.5949	26.4311	-6.86536	1.72e-11	2.47e-10	15.3456	downregulation
GADD45B	-32.1934	90.8199	-6.86518	1.72e-11	2.48e-10	15.3445	downregulation
IGHV4-55	-12.178	10.9209	-6.86087	1.77e-11	2.54e-10	15.3172	downregulation
SPON2	-10.3954	25.8262	-6.8599	1.78e-11	2.55e-10	15.3111	downregulation
CFLAR	-2.88858	13.4289	-6.85159	1.88e-11	2.69e-10	15.2586	downregulation
IKZF3	-7.12266	7.85925	-6.84449	1.97e-11	2.8e-10	15.2139	downregulation
IGKV3OR2-268	-4.10789	3.47069	-6.84223	2e-11	2.84e-10	15.1996	downregulation
TCEAL7	-2.35138	5.45056	-6.84119	2.01e-11	2.86e-10	15.193	downregulation
IGHV3-74	-96.8699	83.2254	-6.83956	2.03e-11	2.89e-10	15.1828	downregulation
AC008875.3	-2.4823	4.16437	-6.8309	2.15e-11	3.05e-10	15.1282	downregulation
CD79A	-45.3283	32.4076	-6.81561	2.37e-11	3.34e-10	15.0321	downregulation
FAM20A	-4.4985	7.40319	-6.81334	2.41e-11	3.39e-10	15.0179	downregulation
MFAP2	-16.4495	36.2277	-6.80733	2.5e-11	3.51e-10	14.9801	downregulation
COL5A3	-11.5498	25.4503	-6.805	2.54e-11	3.56e-10	14.9655	downregulation
DRAM1	-9.02691	27.5176	-6.79841	2.65e-11	3.71e-10	14.9242	downregulation
HRH1	-2.04182	5.67116	-6.79592	2.69e-11	3.76e-10	14.9086	downregulation
GREM1	-8.60433	15.0194	-6.79425	2.72e-11	3.8e-10	14.8981	downregulation
EGR2	-12.9217	20.761	-6.79201	2.76e-11	3.84e-10	14.884	downregulation
CYTIP	-10.5745	14.7113	-6.79197	2.76e-11	3.84e-10	14.8838	downregulation
MIR22HG	-3.39833	12.935	-6.78697	2.85e-11	3.96e-10	14.8525	downregulation
HVCN1	-2.53477	3.75187	-6.78393	2.91e-11	4.02e-10	14.8335	downregulation
SORCS2	-3.9278	7.25542	-6.77885	3.01e-11	4.14e-10	14.8017	downregulation
ENPP2	-13.0273	18.1069	-6.76374	3.31e-11	4.54e-10	14.7073	downregulation
IKBIP	-3.21169	14.7284	-6.76084	3.37e-11	4.62e-10	14.6892	downregulation
IGHV3-66	-26.2096	20.5084	-6.74911	3.64e-11	4.95e-10	14.6161	downregulation
RBMS1	-5.1273	18.6897	-6.74576	3.72e-11	5.05e-10	14.5952	downregulation
TNFRSF1A	-18.7281	107.693	-6.74236	3.8e-11	5.15e-10	14.574	downregulation
CLEC4E	-2.96443	3.10849	-6.7367	3.94e-11	5.32e-10	14.5389	downregulation
GPX3	-53.0128	76.3189	-6.7364	3.94e-11	5.32e-10	14.537	downregulation
LAP3	-37.8689	129.935	-6.72843	4.15e-11	5.59e-10	14.4874	downregulation
SNRK	-3.43058	18.808	-6.7204	4.37e-11	5.86e-10	14.4375	downregulation
CTSK	-85.1427	99.0457	-6.71276	4.58e-11	6.13e-10	14.3902	downregulation
ID3	-29.2703	74.4249	-6.71155	4.62e-11	6.18e-10	14.3826	downregulation
IGHV1-2	-194.278	157.573	-6.71038	4.65e-11	6.22e-10	14.3754	downregulation
SPOCK1	-15.3074	31.5948	-6.69454	5.15e-11	6.84e-10	14.2773	downregulation
KIFC3	-2.15665	5.70428	-6.69161	5.24e-11	6.95e-10	14.2592	downregulation
LINC02446	-2.69587	2.24916	-6.68823	5.36e-11	7.1e-10	14.2383	downregulation
GALM	-9.64269	27.6186	-6.68612	5.43e-11	7.19e-10	14.2252	downregulation
COMP	-99.6435	155.608	-6.68014	5.64e-11	7.44e-10	14.1883	downregulation
C7	-13.2368	12.9174	-6.67587	5.79e-11	7.62e-10	14.1619	downregulation
MSC	-6.62155	10.829	-6.66826	6.08e-11	7.96e-10	14.115	downregulation
PLCL2	-2.92441	6.49367	-6.6646	6.22e-11	8.13e-10	14.0924	downregulation
VEGFC	-5.40531	14.1591	-6.66397	6.25e-11	8.16e-10	14.0885	downregulation
LYVE1	-2.65076	3.4437	-6.65852	6.47e-11	8.43e-10	14.055	downregulation
GSTO1	-24.3567	137.482	-6.65755	6.51e-11	8.48e-10	14.049	downregulation
LTB	-23.1834	19.0393	-6.65469	6.62e-11	8.62e-10	14.0314	downregulation
ALDH2	-11.4147	28.5667	-6.64358	7.1e-11	9.19e-10	13.9631	downregulation
TMEM51	-6.63645	25.7989	-6.64085	7.23e-11	9.34e-10	13.9463	downregulation
IGKV3-11	-363.033	350.563	-6.63562	7.47e-11	9.63e-10	13.9142	downregulation
MYD88	-12.9974	66.4836	-6.63533	7.48e-11	9.64e-10	13.9124	downregulation
FTLP3	-4.24871	9.52615	-6.62822	7.83e-11	1.01e-09	13.8688	downregulation
SCT	-2.25517	3.78198	-6.6218	8.15e-11	1.04e-09	13.8294	downregulation
RAP2B	-5.48473	21.46	-6.61718	8.39e-11	1.07e-09	13.8011	downregulation
EGFL6	-5.34968	7.53486	-6.60902	8.83e-11	1.12e-09	13.7511	downregulation
CALCRL	-7.43583	18.142	-6.60781	8.9e-11	1.13e-09	13.7437	downregulation
RIPOR2	-3.97867	3.93261	-6.60371	9.13e-11	1.16e-09	13.7186	downregulation
IGLV1-40	-317.655	287.847	-6.60085	9.29e-11	1.18e-09	13.7011	downregulation
CARD16	-7.0364	10.544	-6.59293	9.77e-11	1.23e-09	13.6528	downregulation
ITGA4	-3.48296	6.93213	-6.59236	9.8e-11	1.23e-09	13.6493	downregulation
PPP1R16B	-5.74214	7.11462	-6.58594	1.02e-10	1.28e-09	13.6101	downregulation
UBA7	-10.055	32.3794	-6.58318	1.04e-10	1.3e-09	13.5932	downregulation
TNFSF12	-6.82093	27.0656	-6.57367	1.1e-10	1.37e-09	13.5353	downregulation
CAPZB	-7.78835	48.8594	-6.5682	1.14e-10	1.41e-09	13.502	downregulation
MRTFA	-3.74432	23.2884	-6.56819	1.14e-10	1.41e-09	13.5019	downregulation
LACC1	-2.48241	9.26693	-6.56505	1.16e-10	1.44e-09	13.4829	downregulation
IGHA1	-1494.75	1537.17	-6.56432	1.17e-10	1.45e-09	13.4784	downregulation
H6PD	-10.3093	42.9955	-6.55911	1.21e-10	1.49e-09	13.4467	downregulation
IGLL5	-2.76153	2.34223	-6.55582	1.23e-10	1.52e-09	13.4267	downregulation
NR1H3	-5.699	19.4333	-6.54507	1.32e-10	1.62e-09	13.3615	downregulation
HLA-F	-23.338	42.2247	-6.54332	1.33e-10	1.63e-09	13.3508	downregulation
AKAP13	-4.71308	21.9379	-6.54249	1.34e-10	1.64e-09	13.3458	downregulation
LRRC17	-10.9615	20.222	-6.54225	1.34e-10	1.64e-09	13.3443	downregulation
SP110	-5.84804	19.5113	-6.54113	1.35e-10	1.65e-09	13.3375	downregulation
JDP2	-4.08403	13.3006	-6.54072	1.35e-10	1.65e-09	13.3351	downregulation
IGLC2	-1066.17	934.477	-6.54041	1.36e-10	1.65e-09	13.3332	downregulation
RENBP	-5.76568	13.2397	-6.53005	1.45e-10	1.76e-09	13.2704	downregulation
TNXB	-2.83763	3.74085	-6.52891	1.46e-10	1.77e-09	13.2635	downregulation
CD58	-5.29276	21.788	-6.52699	1.47e-10	1.79e-09	13.2518	downregulation
MAP3K4-AS1	-4.36941	10.5283	-6.52603	1.48e-10	1.8e-09	13.2461	downregulation
DKK3	-7.3531	18.389	-6.51379	1.6e-10	1.92e-09	13.172	downregulation
EPB41L2	-8.54175	23.7895	-6.50888	1.65e-10	1.97e-09	13.1424	downregulation
RUNX3	-8.3236	13.931	-6.5059	1.68e-10	2.01e-09	13.1244	downregulation
PTGFRN	-22.3297	87.9088	-6.49253	1.82e-10	2.17e-09	13.0437	downregulation
CYRIA	-3.7883	8.97963	-6.48707	1.89e-10	2.24e-09	13.0108	downregulation
LPCAT2	-3.7714	11.6279	-6.48496	1.91e-10	2.27e-09	12.9981	downregulation
JCHAIN	-318.625	331.245	-6.47868	1.99e-10	2.35e-09	12.9604	downregulation
COL10A1	-100.641	171.956	-6.47178	2.07e-10	2.45e-09	12.9188	downregulation
EMP1	-29.3346	81.1741	-6.47057	2.09e-10	2.46e-09	12.9116	downregulation
RPS6KA2	-5.3851	18.0802	-6.46855	2.12e-10	2.49e-09	12.8995	downregulation
PIM1	-16.7204	37.4163	-6.45954	2.24e-10	2.62e-09	12.8454	downregulation
IGHG3	-272.362	246.752	-6.44364	2.47e-10	2.88e-09	12.7501	downregulation
TGFBR1	-16.2492	47.6882	-6.44252	2.48e-10	2.9e-09	12.7434	downregulation
TMEM176B	-68.5794	136.724	-6.44161	2.5e-10	2.91e-09	12.7379	downregulation
KLF6	-34.5734	114.527	-6.43304	2.63e-10	3.06e-09	12.6867	downregulation
SYDE1	-3.9971	12.0046	-6.43207	2.65e-10	3.07e-09	12.6809	downregulation
STAT1	-65.993	156.967	-6.42482	2.77e-10	3.2e-09	12.6375	downregulation
KIRREL1	-9.03239	24.9522	-6.42404	2.78e-10	3.21e-09	12.6329	downregulation
ARAP3	-2.10427	8.27422	-6.41316	2.97e-10	3.43e-09	12.568	downregulation
G0S2	-41.8294	45.2237	-6.40274	3.17e-10	3.63e-09	12.5059	downregulation
FCER1A	-7.32859	9.82588	-6.40176	3.19e-10	3.65e-09	12.5001	downregulation
NTM	-3.55955	9.49729	-6.38554	3.52e-10	4.01e-09	12.4036	downregulation
SERPINE1	-43.0544	82.9017	-6.37986	3.65e-10	4.13e-09	12.3699	downregulation
CAV2	-6.00941	15.727	-6.37958	3.65e-10	4.14e-09	12.3682	downregulation
RAB42	-3.48741	8.61613	-6.37556	3.74e-10	4.23e-09	12.3444	downregulation
GBP4	-34.693	35.3796	-6.37458	3.76e-10	4.25e-09	12.3386	downregulation
MYL9	-100.386	275.125	-6.37226	3.82e-10	4.31e-09	12.3248	downregulation
BTLA	-2.19718	1.72175	-6.37124	3.84e-10	4.33e-09	12.3187	downregulation
SH2D2A	-3.30271	6.22734	-6.36281	4.04e-10	4.54e-09	12.2688	downregulation
LZTS1	-3.14216	10.0871	-6.34696	4.45e-10	4.96e-09	12.1751	downregulation
CCL22	-5.95925	9.48539	-6.34471	4.52e-10	5.02e-09	12.1618	downregulation
LEPROT	-13.7914	75.5442	-6.32687	5.03e-10	5.56e-09	12.0565	downregulation
RNF144A	-6.19699	18.2669	-6.32086	5.22e-10	5.74e-09	12.0211	downregulation
FABP4	-151.88	140.996	-6.31984	5.25e-10	5.77e-09	12.0151	downregulation
FN1	-614.449	1240.48	-6.31409	5.44e-10	5.96e-09	11.9813	downregulation
CYTH3	-7.21294	25.9097	-6.3034	5.8e-10	6.33e-09	11.9184	downregulation
TLR2	-5.02089	12.3523	-6.2959	6.07e-10	6.6e-09	11.8744	downregulation
THBS4	-25.8007	31.6377	-6.29506	6.1e-10	6.63e-09	11.8695	downregulation
PARVA	-7.68167	39.7529	-6.29347	6.16e-10	6.69e-09	11.8601	downregulation
UACA	-5.49493	25.9211	-6.2765	6.82e-10	7.36e-09	11.7607	downregulation
IL33	-10.3936	14.3837	-6.27375	6.93e-10	7.47e-09	11.7446	downregulation
MAP3K14	-2.44558	9.10088	-6.26177	7.45e-10	8e-09	11.6746	downregulation
TBX18	-2.10946	3.01022	-6.25651	7.69e-10	8.23e-09	11.6439	downregulation
TOX	-2.80906	3.61243	-6.25534	7.74e-10	8.29e-09	11.6371	downregulation
SEMA7A	-3.72412	9.65427	-6.25235	7.88e-10	8.42e-09	11.6196	downregulation
FKBP9	-21.7383	93.2686	-6.24995	8e-10	8.53e-09	11.6056	downregulation
SLC12A4	-3.41541	16.0095	-6.24429	8.27e-10	8.8e-09	11.5727	downregulation
PARP14	-19.8165	52.6803	-6.2366	8.66e-10	9.18e-09	11.5279	downregulation
PLIN1	-28.5098	27.8206	-6.23172	8.92e-10	9.43e-09	11.4995	downregulation
TAP1	-48.3916	81.8891	-6.22876	9.08e-10	9.58e-09	11.4823	downregulation
ACTR3	-13.1729	73.8456	-6.22678	9.19e-10	9.68e-09	11.4708	downregulation
SLC8B1	-3.03424	18.7742	-6.22598	9.23e-10	9.72e-09	11.4661	downregulation
AQP9	-3.566	4.84566	-6.22041	9.54e-10	1e-08	11.4338	downregulation
SP140L	-3.25591	9.96636	-6.21327	9.96e-10	1.04e-08	11.3923	downregulation
OR2I1P	-10.8512	9.72678	-6.21044	1.01e-09	1.06e-08	11.3759	downregulation
TFEB	-2.13808	7.99437	-6.2078	1.03e-09	1.07e-08	11.3606	downregulation
MXRA7	-6.80236	23.7999	-6.20545	1.04e-09	1.09e-08	11.347	downregulation
EHD1	-8.66875	37.3035	-6.19966	1.08e-09	1.12e-08	11.3135	downregulation
LRRC8C	-2.65702	7.28411	-6.18198	1.2e-09	1.23e-08	11.2112	downregulation
NAGA	-8.50004	58.7842	-6.17878	1.22e-09	1.26e-08	11.1928	downregulation
IGHJ6	-34.8978	27.3614	-6.1659	1.32e-09	1.35e-08	11.1185	downregulation
ALDH1L2	-3.53022	8.63603	-6.16405	1.33e-09	1.36e-08	11.1078	downregulation
FKBP14	-3.77912	15.8633	-6.16288	1.34e-09	1.37e-08	11.1011	downregulation
RGS19	-7.29705	31.421	-6.15683	1.39e-09	1.42e-08	11.0663	downregulation
CILP2	-8.45618	13.444	-6.13026	1.63e-09	1.64e-08	10.9137	downregulation
IRF4	-4.75911	4.71951	-6.1266	1.67e-09	1.67e-08	10.8927	downregulation
CTSH	-8.77305	32.4729	-6.12566	1.67e-09	1.68e-08	10.8873	downregulation
ALDH1A1	-20.0023	31.6905	-6.10621	1.88e-09	1.86e-08	10.776	downregulation
CAPG	-68.0547	263.498	-6.10476	1.89e-09	1.88e-08	10.7678	downregulation
ADIPOQ	-21.6972	20.7411	-6.10234	1.92e-09	1.9e-08	10.7539	downregulation
IGLV10-54	-14.0003	14.0944	-6.10086	1.94e-09	1.92e-08	10.7455	downregulation
TRARG1	-8.31975	7.82084	-6.09675	1.99e-09	1.96e-08	10.722	downregulation
MYO1E	-5.98952	22.7828	-6.09251	2.04e-09	2.01e-08	10.6978	downregulation
SEMA4D	-2.63643	10.2099	-6.08918	2.08e-09	2.04e-08	10.6789	downregulation
SSC5D	-7.17245	15.0046	-6.08613	2.11e-09	2.07e-08	10.6615	downregulation
TNIP1	-12.1818	74.1943	-6.08167	2.17e-09	2.12e-08	10.6361	downregulation
PLS3	-43.1427	116.715	-6.08028	2.19e-09	2.14e-08	10.6282	downregulation
HLA-H	-30.9717	74.2998	-6.07939	2.2e-09	2.14e-08	10.6231	downregulation
P2RY10	-5.42323	6.74253	-6.07879	2.21e-09	2.15e-08	10.6197	downregulation
PLBD2	-12.4368	77.3936	-6.07375	2.27e-09	2.21e-08	10.591	downregulation
UTRN	-8.87448	31.4796	-6.06491	2.39e-09	2.31e-08	10.5408	downregulation
PRICKLE1	-2.26316	5.81692	-6.06281	2.42e-09	2.34e-08	10.5289	downregulation
SWAP70	-8.79211	45.4378	-6.06206	2.43e-09	2.35e-08	10.5246	downregulation
SLC6A6	-7.27146	28.0211	-6.06048	2.45e-09	2.37e-08	10.5157	downregulation
JAK1	-13.0372	66.075	-6.0581	2.49e-09	2.4e-08	10.5021	downregulation
PI4K2A	-3.46402	27.2804	-6.05721	2.5e-09	2.41e-08	10.4971	downregulation
AFAP1L1	-2.16798	7.17891	-6.05628	2.52e-09	2.42e-08	10.4918	downregulation
TSPAN2	-3.96021	9.22715	-6.05453	2.54e-09	2.44e-08	10.4819	downregulation
ZFP36	-127.219	250.76	-6.04842	2.63e-09	2.52e-08	10.4473	downregulation
PTPN6	-9.89418	37.5418	-6.04604	2.67e-09	2.55e-08	10.4338	downregulation
AKR1B1	-14.1674	35.4069	-6.0419	2.74e-09	2.6e-08	10.4103	downregulation
SH3GLB1	-9.85912	69.881	-6.03676	2.82e-09	2.67e-08	10.3813	downregulation
CXCR4	-67.6858	153	-6.03427	2.86e-09	2.71e-08	10.3672	downregulation
FCRL3	-2.03457	1.49007	-6.03144	2.91e-09	2.75e-08	10.3512	downregulation
HLA-DOB	-4.15675	4.67821	-6.02955	2.94e-09	2.78e-08	10.3405	downregulation
CSF1	-16.3743	40.8697	-6.02906	2.95e-09	2.79e-08	10.3378	downregulation
IGLC6	-3.18408	2.63626	-6.02436	3.03e-09	2.86e-08	10.3112	downregulation
ISCU	-7.33409	54.2459	-6.0222	3.07e-09	2.89e-08	10.299	downregulation
IL18	-7.37166	15.4372	-6.01325	3.23e-09	3.03e-08	10.2485	downregulation
SLC36A1	-2.38239	10.4622	-6.00091	3.47e-09	3.23e-08	10.179	downregulation
HERPUD1	-17.6048	88.3287	-5.99812	3.53e-09	3.28e-08	10.1634	downregulation
IGKV3-20	-893.748	839.02	-5.99708	3.55e-09	3.3e-08	10.1575	downregulation
OPTN	-19.3456	66.2078	-5.99333	3.63e-09	3.36e-08	10.1365	downregulation
AC243960.1	-2.17688	1.88427	-5.9859	3.79e-09	3.49e-08	10.0947	downregulation
IGLV1-44	-256.428	215.679	-5.98556	3.8e-09	3.5e-08	10.0928	downregulation
ADAMTSL2	-2.9021	7.41611	-5.98214	3.87e-09	3.56e-08	10.0736	downregulation
HEYL	-5.4224	17.7271	-5.97418	4.05e-09	3.71e-08	10.029	downregulation
VEGFB	-23.3414	122.553	-5.97193	4.11e-09	3.75e-08	10.0163	downregulation
TMSB4X	-594.088	2221.22	-5.96904	4.18e-09	3.81e-08	10.0002	downregulation
DEF6	-8.28655	28.934	-5.96501	4.27e-09	3.89e-08	9.97761	downregulation
PTK2B	-5.07335	16.259	-5.9643	4.29e-09	3.9e-08	9.97364	downregulation
TAP2	-7.88511	17.2804	-5.95178	4.61e-09	4.17e-08	9.90363	downregulation
DLL4	-2.86215	10.2654	-5.94891	4.69e-09	4.24e-08	9.88764	downregulation
DGKA	-3.18694	9.08648	-5.94882	4.69e-09	4.24e-08	9.88712	downregulation
RNF122	-5.03322	17.5669	-5.93523	5.07e-09	4.55e-08	9.81135	downregulation
SKAP2	-6.37719	22.2943	-5.92231	5.46e-09	4.87e-08	9.73941	downregulation
GPD1	-18.3747	17.8694	-5.9196	5.55e-09	4.94e-08	9.72434	downregulation
IGHV4-80	-4.18068	4.11283	-5.91198	5.8e-09	5.15e-08	9.68199	downregulation
PLA2G15	-3.60783	18.0717	-5.9114	5.82e-09	5.16e-08	9.67878	downregulation
LINC01614	-17.7657	36.59	-5.90777	5.94e-09	5.25e-08	9.65867	downregulation
JAK2	-3.6941	13.1429	-5.90755	5.94e-09	5.26e-08	9.65741	downregulation
RAB20	-13.4792	49.6974	-5.89288	6.46e-09	5.67e-08	9.57609	downregulation
ATXN1	-2.46651	12.0523	-5.89239	6.48e-09	5.68e-08	9.57338	downregulation
COL4A1	-36.6939	123.011	-5.88853	6.63e-09	5.8e-08	9.55202	downregulation
MARVELD1	-17.7625	70.8281	-5.8802	6.95e-09	6.05e-08	9.50596	downregulation
MAP1A	-3.48087	10.3602	-5.87684	7.08e-09	6.16e-08	9.4874	downregulation
SLFN12	-2.25225	6.54575	-5.87285	7.25e-09	6.28e-08	9.46538	downregulation
HLA-A	-383.662	1003.57	-5.87025	7.35e-09	6.37e-08	9.45105	downregulation
FKBP15	-2.38985	21.8133	-5.86945	7.39e-09	6.39e-08	9.44661	downregulation
PLA2G2D	-13.1252	8.44507	-5.85386	8.07e-09	6.95e-08	9.36069	downregulation
GPX1	-78.6808	451.899	-5.85341	8.09e-09	6.96e-08	9.35825	downregulation
TLR10	-2.41613	2.16942	-5.85168	8.17e-09	7.02e-08	9.3487	downregulation
PCED1B-AS1	-3.22483	4.55634	-5.84945	8.28e-09	7.1e-08	9.33645	downregulation
SEL1L3	-9.76919	18.4868	-5.84944	8.28e-09	7.1e-08	9.33642	downregulation
MX2	-4.04516	9.52599	-5.84402	8.54e-09	7.3e-08	9.30661	downregulation
PXDC1	-15.7235	42.6147	-5.84124	8.67e-09	7.41e-08	9.29134	downregulation
IGHGP	-290.699	298.166	-5.83969	8.75e-09	7.47e-08	9.28281	downregulation
LYZ	-241.381	255.768	-5.8377	8.85e-09	7.54e-08	9.2719	downregulation
COL4A2	-23.733	80.4926	-5.83353	9.06e-09	7.71e-08	9.24898	downregulation
TSPAN4	-5.40464	22.4331	-5.82799	9.35e-09	7.92e-08	9.21864	downregulation
MIR155HG	-2.22885	2.75459	-5.82595	9.46e-09	8e-08	9.20746	downregulation
DUSP1	-138.295	269.83	-5.82446	9.54e-09	8.05e-08	9.19929	downregulation
IGKV1-12	-73.2029	62.6653	-5.81755	9.92e-09	8.35e-08	9.16141	downregulation
ABCA1	-4.62454	15.5382	-5.81408	1.01e-08	8.5e-08	9.14243	downregulation
DIPK1A	-4.36401	17.7732	-5.80741	1.05e-08	8.79e-08	9.10597	downregulation
IGHV3-62	-4.24513	3.51727	-5.79846	1.1e-08	9.2e-08	9.0571	downregulation
SEPTIN8	-9.63041	46.3085	-5.79247	1.14e-08	9.49e-08	9.02442	downregulation
ATP6V1B2	-15.7796	50.0928	-5.78943	1.16e-08	9.63e-08	9.00782	downregulation
DPYSL2	-11.8817	44.1352	-5.78924	1.16e-08	9.64e-08	9.00681	downregulation
LAMP5	-10.5778	25.3624	-5.78479	1.19e-08	9.87e-08	8.98254	downregulation
TMSB4XP8	-24.0274	43.7364	-5.7829	1.21e-08	9.95e-08	8.97225	downregulation
ARL15	-6.86131	25.9987	-5.78028	1.22e-08	1.01e-07	8.95801	downregulation
SNX29	-2.0885	13.1993	-5.76754	1.31e-08	1.08e-07	8.88873	downregulation
MMRN1	-3.14672	4.09841	-5.76663	1.32e-08	1.08e-07	8.88379	downregulation
TBC1D2	-4.92588	25.0259	-5.76613	1.32e-08	1.08e-07	8.8811	downregulation
RASIP1	-3.40514	9.55189	-5.76496	1.33e-08	1.09e-07	8.87471	downregulation
AIM2	-4.28582	4.6031	-5.76459	1.34e-08	1.09e-07	8.87274	downregulation
CIDEC	-15.2372	14.0512	-5.76149	1.36e-08	1.11e-07	8.85588	downregulation
TRIM69	-4.28237	16.0877	-5.75116	1.44e-08	1.17e-07	8.79989	downregulation
CSK	-10.0985	51.1398	-5.7492	1.46e-08	1.18e-07	8.78925	downregulation
IGHV4-31	-69.7718	55.0962	-5.7454	1.49e-08	1.2e-07	8.76871	downregulation
TMBIM1	-19.8148	95.6334	-5.72982	1.62e-08	1.3e-07	8.68444	downregulation
RRAS	-24.2501	101.954	-5.72767	1.64e-08	1.32e-07	8.67285	downregulation
PAG1	-2.24726	5.74494	-5.71557	1.76e-08	1.4e-07	8.60759	downregulation
IGKV1D-33	-6.33979	4.49951	-5.71115	1.8e-08	1.43e-07	8.58378	downregulation
MMP11	-157.531	318.281	-5.70914	1.82e-08	1.44e-07	8.57296	downregulation
PARP15	-2.25056	2.0032	-5.70829	1.83e-08	1.45e-07	8.56836	downregulation
CCM2	-3.33612	18.5439	-5.70717	1.84e-08	1.46e-07	8.56238	downregulation
FHL1	-18.9391	25.8273	-5.70222	1.89e-08	1.5e-07	8.53576	downregulation
ZBP1	-2.15074	2.82304	-5.69965	1.92e-08	1.51e-07	8.52194	downregulation
MAP4K4	-10.6941	40.2164	-5.68106	2.13e-08	1.67e-07	8.42213	downregulation
LMOD1	-7.95365	16.8842	-5.68059	2.13e-08	1.67e-07	8.41963	downregulation
HCP5	-7.17861	16.5722	-5.68016	2.14e-08	1.67e-07	8.41735	downregulation
LAYN	-3.70492	9.1543	-5.67832	2.16e-08	1.69e-07	8.40748	downregulation
COL11A1	-60.6223	99.8752	-5.67604	2.19e-08	1.71e-07	8.39523	downregulation
EDNRA	-10.6344	31.8671	-5.67443	2.21e-08	1.73e-07	8.38663	downregulation
ITGB1	-23.8055	108.621	-5.66456	2.33e-08	1.81e-07	8.33386	downregulation
GLG1	-8.80884	50.5827	-5.66061	2.38e-08	1.85e-07	8.31273	downregulation
ACOT9	-4.40084	16.8727	-5.65987	2.39e-08	1.86e-07	8.30876	downregulation
PLN	-3.09449	6.29871	-5.65901	2.4e-08	1.86e-07	8.30419	downregulation
IGLV2-28	-18.2345	16.2782	-5.64759	2.56e-08	1.97e-07	8.24326	downregulation
ATP10D	-2.38027	9.86215	-5.64327	2.62e-08	2.02e-07	8.22021	downregulation
IGHV1-46	-93.1436	82.8234	-5.64156	2.65e-08	2.03e-07	8.21112	downregulation
DENND2B	-2.36083	10.1689	-5.63253	2.78e-08	2.13e-07	8.16308	downregulation
KCNIP2	-2.43526	3.30461	-5.62968	2.82e-08	2.16e-07	8.14791	downregulation
IFI27L2	-7.73727	25.2632	-5.62592	2.88e-08	2.2e-07	8.12792	downregulation
IGKV1-27	-99.7905	79.2796	-5.625	2.9e-08	2.21e-07	8.12306	downregulation
SH3D19	-6.40621	30.3253	-5.62434	2.91e-08	2.21e-07	8.11953	downregulation
LIPE	-7.93783	11.7561	-5.62398	2.91e-08	2.22e-07	8.11763	downregulation
NUAK1	-4.63531	16.5171	-5.61836	3.01e-08	2.28e-07	8.0878	downregulation
IFNGR2	-16.3503	99.7856	-5.61581	3.05e-08	2.31e-07	8.07425	downregulation
POGLUT2	-3.42514	13.5144	-5.61486	3.06e-08	2.32e-07	8.06925	downregulation
MYCBP2	-3.99861	16.9668	-5.61394	3.08e-08	2.33e-07	8.06434	downregulation
SEPTIN1	-2.84521	5.56586	-5.60793	3.18e-08	2.4e-07	8.03248	downregulation
IGKV2-24	-73.2995	56.8609	-5.59995	3.32e-08	2.5e-07	7.99027	downregulation
HIVEP2	-3.11559	13.8794	-5.59419	3.43e-08	2.57e-07	7.9598	downregulation
CAVIN2	-6.73575	10.13	-5.59406	3.43e-08	2.57e-07	7.95912	downregulation
NFKB2	-9.59135	39.6482	-5.59199	3.47e-08	2.59e-07	7.94816	downregulation
ADAMTS1	-12.8722	25.6484	-5.58824	3.54e-08	2.64e-07	7.92837	downregulation
SOX18	-5.53664	15.3788	-5.57957	3.72e-08	2.76e-07	7.8826	downregulation
LAMC1	-27.4483	110.277	-5.57893	3.73e-08	2.77e-07	7.87922	downregulation
LOXL2	-15.8971	43.5325	-5.57283	3.85e-08	2.86e-07	7.84711	downregulation
MFSD1	-9.80895	65.2366	-5.57192	3.87e-08	2.87e-07	7.84231	downregulation
IGHV3-69-1	-8.91723	7.33514	-5.56814	3.95e-08	2.92e-07	7.82241	downregulation
HEXB	-12.9658	85.6774	-5.56501	4.02e-08	2.97e-07	7.80591	downregulation
FCMR	-10.6869	17.6203	-5.56067	4.12e-08	3.03e-07	7.78311	downregulation
LEP	-7.83715	5.674	-5.56055	4.12e-08	3.04e-07	7.78247	downregulation
TAGLN	-50.5173	124.44	-5.55563	4.23e-08	3.11e-07	7.7566	downregulation
BCL11B	-2.04331	3.21936	-5.54325	4.53e-08	3.3e-07	7.69165	downregulation
TNN	-4.76196	7.98566	-5.54059	4.59e-08	3.34e-07	7.67769	downregulation
SLC38A5	-4.65802	8.66344	-5.53737	4.67e-08	3.4e-07	7.66084	downregulation
RELB	-7.91122	24.8788	-5.52895	4.89e-08	3.54e-07	7.61678	downregulation
SCARA5	-2.81164	2.89731	-5.52502	5e-08	3.61e-07	7.59623	downregulation
HBEGF	-4.35925	12.3604	-5.5222	5.07e-08	3.66e-07	7.58151	downregulation
SGK1	-7.86751	20.6333	-5.51753	5.2e-08	3.74e-07	7.5571	downregulation
DYRK2	-3.73711	17.6667	-5.50792	5.48e-08	3.92e-07	7.50699	downregulation
IGHV3-43	-28.9479	21.3672	-5.50525	5.56e-08	3.97e-07	7.49303	downregulation
LPAR1	-5.48439	21.2508	-5.50194	5.66e-08	4.03e-07	7.47579	downregulation
MN1	-2.33427	6.22488	-5.49376	5.91e-08	4.19e-07	7.43327	downregulation
PLIN4	-32.6528	30.8937	-5.48721	6.13e-08	4.33e-07	7.39921	downregulation
BACH1	-5.21647	21.4275	-5.48615	6.16e-08	4.35e-07	7.39371	downregulation
WDR82	-11.1116	97.4112	-5.48407	6.23e-08	4.39e-07	7.38288	downregulation
DUSP22	-3.40492	19.6649	-5.48378	6.24e-08	4.39e-07	7.38138	downregulation
IL1B	-2.46444	5.75222	-5.48077	6.34e-08	4.46e-07	7.36574	downregulation
MECOM	-2.13915	5.46613	-5.47766	6.45e-08	4.53e-07	7.34961	downregulation
PLEKHG1	-3.41791	8.69673	-5.47638	6.49e-08	4.55e-07	7.34297	downregulation
ABI3BP	-6.94214	9.56855	-5.47504	6.54e-08	4.58e-07	7.33602	downregulation
EDN1	-11.5508	21.5435	-5.47187	6.65e-08	4.66e-07	7.31961	downregulation
RIN2	-10.5868	44.8809	-5.46995	6.72e-08	4.7e-07	7.30967	downregulation
TPSAB1	-18.79	28.9713	-5.46574	6.87e-08	4.79e-07	7.28786	downregulation
KIF26B	-4.02334	10.0209	-5.45985	7.1e-08	4.93e-07	7.25737	downregulation
TAPBP	-38.778	197.2	-5.45733	7.19e-08	4.99e-07	7.24434	downregulation
GRN	-66.9768	370.844	-5.44769	7.57e-08	5.24e-07	7.19457	downregulation
PRND	-2.41126	3.90078	-5.43236	8.22e-08	5.66e-07	7.11553	downregulation
NAGK	-4.27114	27.4795	-5.42931	8.35e-08	5.73e-07	7.09986	downregulation
TMCC3	-2.19144	6.9413	-5.42624	8.49e-08	5.82e-07	7.08407	downregulation
IGKV2D-24	-4.45017	3.35287	-5.42251	8.66e-08	5.93e-07	7.06486	downregulation
CXCR2P1	-4.31502	4.46661	-5.41402	9.06e-08	6.17e-07	7.0213	downregulation
GBP1P1	-6.08268	6.85824	-5.41219	9.15e-08	6.22e-07	7.0119	downregulation
ARHGAP23	-3.65894	11.608	-5.4119	9.16e-08	6.23e-07	7.01039	downregulation
CXCL11	-35.4505	33.2847	-5.40614	9.45e-08	6.41e-07	6.98089	downregulation
IGLV3-19	-442.147	362.477	-5.40298	9.61e-08	6.51e-07	6.96469	downregulation
AQP1	-52.844	123.236	-5.39837	9.85e-08	6.64e-07	6.94105	downregulation
POGLUT3	-7.33684	34.1358	-5.38953	1.03e-07	6.94e-07	6.89587	downregulation
FES	-2.78861	10.3352	-5.37428	1.12e-07	7.45e-07	6.81801	downregulation
LIMK1	-6.40138	29.5938	-5.36719	1.16e-07	7.72e-07	6.7819	downregulation
MMD	-6.74701	23.0979	-5.36619	1.17e-07	7.76e-07	6.77679	downregulation
ASAP1	-5.90662	30.7201	-5.35472	1.24e-07	8.2e-07	6.71842	downregulation
LGALS1	-251.259	1045.42	-5.3537	1.25e-07	8.24e-07	6.71327	downregulation
ITM2C	-31.0629	77.44	-5.3521	1.26e-07	8.31e-07	6.70513	downregulation
CLEC2D	-2.73378	6.36403	-5.34334	1.32e-07	8.67e-07	6.66067	downregulation
PAQR8	-2.49519	8.38059	-5.33939	1.34e-07	8.84e-07	6.64063	downregulation
NKD2	-2.88681	8.19113	-5.33845	1.35e-07	8.87e-07	6.63588	downregulation
NRBP1	-11.0155	86.9371	-5.33598	1.37e-07	8.97e-07	6.62335	downregulation
FZD4	-6.26685	22.0137	-5.33107	1.4e-07	9.18e-07	6.59851	downregulation
MVP	-20.4402	97.1565	-5.32488	1.45e-07	9.46e-07	6.56721	downregulation
ADAMTS16	-4.089	6.76252	-5.31564	1.52e-07	9.87e-07	6.52054	downregulation
HNMT	-7.23841	34.6147	-5.31487	1.53e-07	9.9e-07	6.51665	downregulation
KLF9	-11.1829	36.6778	-5.30527	1.61e-07	1.04e-06	6.46819	downregulation
CPNE8	-2.07758	5.75823	-5.28431	1.79e-07	1.15e-06	6.36277	downregulation
OSTM1	-4.79671	22.6164	-5.27355	1.9e-07	1.2e-06	6.3088	downregulation
GOLIM4	-11.2967	50.0273	-5.26966	1.94e-07	1.23e-06	6.28934	downregulation
CDC42EP5	-4.98708	11.8158	-5.26552	1.98e-07	1.25e-06	6.26862	downregulation
CPXM2	-11.9826	24.6582	-5.25972	2.04e-07	1.29e-06	6.23957	downregulation
ISM1	-5.68562	13.049	-5.25874	2.05e-07	1.29e-06	6.23469	downregulation
IGLV2-8	-111.454	89.9507	-5.25127	2.13e-07	1.34e-06	6.19738	downregulation
GAS6	-13.6012	41.242	-5.24545	2.19e-07	1.37e-06	6.16834	downregulation
IGHM	-934.402	736.777	-5.24474	2.2e-07	1.37e-06	6.16481	downregulation
XAF1	-2.68048	6.25417	-5.24294	2.22e-07	1.39e-06	6.15582	downregulation
IGHG2	-401.977	357.3	-5.24133	2.24e-07	1.4e-06	6.14781	downregulation
PSME2	-30.38	126.263	-5.23422	2.33e-07	1.44e-06	6.11238	downregulation
GUCY1B1	-4.25847	16.3918	-5.22197	2.48e-07	1.53e-06	6.05147	downregulation
CTTNBP2NL	-3.33355	20.1331	-5.22126	2.49e-07	1.53e-06	6.04792	downregulation
IGFBP3	-39.1086	114.79	-5.21649	2.55e-07	1.57e-06	6.02426	downregulation
ARID5B	-8.95447	34.7129	-5.21124	2.62e-07	1.61e-06	5.9982	downregulation
RAI14	-8.42122	36.0229	-5.20874	2.65e-07	1.62e-06	5.98583	downregulation
CES1	-9.43344	12.5161	-5.20655	2.68e-07	1.64e-06	5.975	downregulation
ZNF438	-2.1469	9.59663	-5.20292	2.73e-07	1.67e-06	5.95699	downregulation
WWTR1	-10.4758	36.8476	-5.19994	2.77e-07	1.69e-06	5.94224	downregulation
CPNE2	-2.80907	12.4871	-5.19448	2.85e-07	1.74e-06	5.91523	downregulation
C1QTNF3	-6.50691	13.0098	-5.19409	2.86e-07	1.74e-06	5.91335	downregulation
TGM2	-20.9761	44.8184	-5.17503	3.15e-07	1.89e-06	5.81928	downregulation
FLNA	-99.2546	320.198	-5.14801	3.62e-07	2.14e-06	5.68647	downregulation
PPP3CC	-2.67795	15.7937	-5.14337	3.71e-07	2.19e-06	5.66371	downregulation
TCF7	-3.741	7.07396	-5.1414	3.74e-07	2.21e-06	5.6541	downregulation
RNF130	-2.79636	19.6412	-5.13304	3.91e-07	2.29e-06	5.61319	downregulation
CYLD	-4.26523	18.3546	-5.13291	3.91e-07	2.3e-06	5.61254	downregulation
IGHV3-7	-251.081	212.117	-5.13123	3.94e-07	2.31e-06	5.60433	downregulation
CDO1	-4.60893	7.79179	-5.12472	4.07e-07	2.38e-06	5.57249	downregulation
TACC1	-9.95439	27.2843	-5.12277	4.11e-07	2.4e-06	5.56301	downregulation
STAP1	-2.8922	2.67677	-5.11107	4.37e-07	2.53e-06	5.50594	downregulation
OLFML3	-30.8645	80.8483	-5.105	4.5e-07	2.6e-06	5.47638	downregulation
CCL8	-15.4584	20.6053	-5.1035	4.54e-07	2.62e-06	5.46912	downregulation
PROCR	-5.08339	18.9928	-5.09993	4.62e-07	2.66e-06	5.45172	downregulation
ACTN1	-25.2962	113.496	-5.09769	4.67e-07	2.69e-06	5.44086	downregulation
EGR1	-147.786	278.336	-5.09657	4.7e-07	2.71e-06	5.4354	downregulation
SPNS2	-4.92991	11.1692	-5.09181	4.81e-07	2.77e-06	5.4123	downregulation
IGKV1D-16	-14.5806	13.1002	-5.08659	4.94e-07	2.83e-06	5.38697	downregulation
LTBP4	-4.97041	19.0036	-5.08605	4.95e-07	2.84e-06	5.38436	downregulation
SETX	-5.55093	34.8745	-5.07938	5.12e-07	2.93e-06	5.35203	downregulation
LAG3	-5.28842	6.62374	-5.07586	5.22e-07	2.97e-06	5.33499	downregulation
IGHV3-33	-113.314	102.454	-5.07571	5.22e-07	2.97e-06	5.33423	downregulation
ETV7	-5.60171	10.339	-5.07143	5.33e-07	3.03e-06	5.31357	downregulation
SORBS1	-6.70239	19.1386	-5.06692	5.45e-07	3.1e-06	5.29177	downregulation
SEPTIN7	-3.87921	38.1574	-5.06653	5.47e-07	3.11e-06	5.28984	downregulation
TFE3	-5.48584	55.1298	-5.06599	5.48e-07	3.11e-06	5.28726	downregulation
CYP7B1	-4.7727	12.2325	-5.05593	5.76e-07	3.25e-06	5.23868	downregulation
KLF4	-8.83187	27.0371	-5.05103	5.91e-07	3.32e-06	5.21509	downregulation
IGKV1-6	-109.566	83.3457	-5.04713	6.02e-07	3.38e-06	5.19626	downregulation
PCDH7	-2.99478	7.57277	-5.04073	6.22e-07	3.47e-06	5.16548	downregulation
SERPINH1	-38.1961	147.321	-5.03952	6.26e-07	3.49e-06	5.15968	downregulation
BTN2A2	-2.10484	9.25317	-5.03283	6.47e-07	3.6e-06	5.12753	downregulation
IGHV2-5	-192.749	154.527	-5.03236	6.49e-07	3.6e-06	5.12525	downregulation
DUSP2	-6.95706	17.3541	-5.02038	6.89e-07	3.81e-06	5.06781	downregulation
RPS6KA3	-4.74365	15.8708	-5.01725	6.99e-07	3.86e-06	5.0528	downregulation
CSRNP1	-11.7908	42.7676	-5.01596	7.04e-07	3.88e-06	5.04661	downregulation
IGKV2-30	-61.3607	57.9587	-5.01392	7.11e-07	3.92e-06	5.03686	downregulation
IGHV2-70D	-15.1869	14.2527	-5.01392	7.11e-07	3.92e-06	5.03685	downregulation
CAB39	-9.14638	72.3075	-5.01345	7.13e-07	3.92e-06	5.03462	downregulation
PPP1R15A	-14.7502	58.3932	-5.01149	7.2e-07	3.96e-06	5.02523	downregulation
CCL13	-7.30716	7.3397	-5.00438	7.46e-07	4.09e-06	4.99121	downregulation
TGFBI	-31.8674	82.5659	-5.00314	7.5e-07	4.11e-06	4.98532	downregulation
IGKV3D-11	-12.1785	11.6919	-4.99852	7.68e-07	4.19e-06	4.96323	downregulation
PID1	-2.77584	5.9451	-4.99659	7.75e-07	4.22e-06	4.95406	downregulation
IGHV1-69	-66.2728	48.1685	-4.98674	8.14e-07	4.41e-06	4.90707	downregulation
IGLV1-47	-177.278	182.261	-4.97656	8.56e-07	4.62e-06	4.85864	downregulation
CYTH1	-5.31391	26.5142	-4.97059	8.82e-07	4.74e-06	4.83031	downregulation
HLA-B	-691.184	1710.88	-4.96191	9.2e-07	4.92e-06	4.78909	downregulation
TWF2	-3.12115	19.2633	-4.95785	9.39e-07	5.02e-06	4.76985	downregulation
ZNF469	-2.68326	7.62057	-4.95709	9.43e-07	5.03e-06	4.76626	downregulation
ADA	-2.64928	9.93875	-4.95331	9.6e-07	5.12e-06	4.74838	downregulation
PTGES3P1	-7.86164	29.1916	-4.95034	9.75e-07	5.18e-06	4.73432	downregulation
C2	-3.89275	7.6014	-4.92995	1.08e-06	5.69e-06	4.63803	downregulation
IGHV1-24	-102.262	88.5051	-4.92305	1.11e-06	5.87e-06	4.60555	downregulation
PI16	-14.5069	13.3533	-4.91841	1.14e-06	5.98e-06	4.58374	downregulation
FLT1	-3.44083	16.17	-4.91348	1.17e-06	6.12e-06	4.56055	downregulation
IGHV4-4	-112.414	101.04	-4.91102	1.18e-06	6.18e-06	4.54899	downregulation
ITGB5	-35.9698	157.345	-4.91033	1.19e-06	6.2e-06	4.54575	downregulation
IGHV2-70	-40.4548	36.2582	-4.9086	1.2e-06	6.25e-06	4.53762	downregulation
IGHV3OR16-13	-4.04394	3.08388	-4.89553	1.28e-06	6.61e-06	4.47636	downregulation
CCND2	-8.3947	16.4996	-4.87549	1.41e-06	7.21e-06	4.38271	downregulation
PDGFRA	-10.9603	19.3719	-4.87132	1.43e-06	7.34e-06	4.36327	downregulation
SDCBP	-30.7475	139.64	-4.87111	1.44e-06	7.35e-06	4.36229	downregulation
IGHV3-23	-542.093	449.727	-4.86051	1.51e-06	7.7e-06	4.31292	downregulation
TUBB6	-14.2036	46.3768	-4.85677	1.54e-06	7.83e-06	4.29552	downregulation
IGHV3-15	-268.833	202.774	-4.85189	1.58e-06	8e-06	4.27284	downregulation
MARCHF2	-6.97048	53.1769	-4.84776	1.61e-06	8.14e-06	4.25367	downregulation
TSHZ2	-2.82215	4.83795	-4.84545	1.63e-06	8.22e-06	4.24298	downregulation
TFPI	-3.57752	6.11783	-4.84296	1.65e-06	8.3e-06	4.2314	downregulation
PLXND1	-14.7377	63.4765	-4.83926	1.68e-06	8.44e-06	4.21426	downregulation
NR3C1	-5.96007	25.4273	-4.83921	1.68e-06	8.44e-06	4.21402	downregulation
EPYC	-8.28272	9.21445	-4.83804	1.69e-06	8.49e-06	4.2086	downregulation
TRBV7-2	-5.09649	9.3496	-4.83619	1.7e-06	8.56e-06	4.20006	downregulation
FCRLA	-3.31484	2.51694	-4.83369	1.72e-06	8.66e-06	4.18849	downregulation
RIPOR1	-3.04786	21.6317	-4.83182	1.74e-06	8.73e-06	4.17985	downregulation
IGKV4-1	-720.635	560.589	-4.83072	1.75e-06	8.77e-06	4.17473	downregulation
CSGALNACT2	-5.61331	35.9919	-4.82689	1.78e-06	8.92e-06	4.15703	downregulation
CLEC3B	-4.63254	10.8417	-4.8246	1.8e-06	9e-06	4.14644	downregulation
CCL18	-20.0797	21.7851	-4.82219	1.82e-06	9.1e-06	4.13531	downregulation
GBP3	-11.8912	40.1	-4.81222	1.91e-06	9.48e-06	4.08933	downregulation
DCHS1	-2.99681	12.2638	-4.81005	1.93e-06	9.57e-06	4.07932	downregulation
EPS15	-4.75628	43.5675	-4.79241	2.1e-06	1.03e-05	3.99819	downregulation
ETS2	-9.43356	37.8691	-4.79195	2.1e-06	1.04e-05	3.9961	downregulation
IGKV1D-8	-6.87902	7.9818	-4.78668	2.16e-06	1.06e-05	3.97189	downregulation
GPR176	-2.58372	9.99259	-4.77391	2.29e-06	1.12e-05	3.91339	downregulation
AMOTL2	-7.00008	33.6172	-4.76909	2.35e-06	1.14e-05	3.89135	downregulation
CD79B	-5.42467	4.92418	-4.76882	2.35e-06	1.14e-05	3.89014	downregulation
STK4	-3.62527	25.0938	-4.76605	2.38e-06	1.16e-05	3.87747	downregulation
IGHV2-26	-65.4129	47.4894	-4.76409	2.4e-06	1.17e-05	3.86854	downregulation
ARHGEF1	-6.23806	30.4512	-4.75885	2.47e-06	1.19e-05	3.84461	downregulation
RFLNB	-5.93574	23.924	-4.75202	2.55e-06	1.23e-05	3.81348	downregulation
SCPEP1	-31.473	95.8294	-4.7454	2.63e-06	1.26e-05	3.78334	downregulation
RASGRP2	-2.66302	2.59972	-4.7447	2.64e-06	1.27e-05	3.78014	downregulation
ALDH1B1	-12.9458	58.3852	-4.73625	2.75e-06	1.31e-05	3.74176	downregulation
BNIP2	-3.31085	26.3598	-4.73351	2.78e-06	1.33e-05	3.72928	downregulation
WARS1	-34.2845	80.6595	-4.73305	2.79e-06	1.33e-05	3.72722	downregulation
PXDN	-20.8438	71.1919	-4.73133	2.81e-06	1.34e-05	3.71942	downregulation
CEMIP	-5.7539	11.4466	-4.72958	2.83e-06	1.35e-05	3.71148	downregulation
SUGCT	-2.36939	7.62082	-4.72886	2.84e-06	1.35e-05	3.70819	downregulation
RHOQ	-4.5245	28.5915	-4.72779	2.86e-06	1.36e-05	3.70333	downregulation
IGLC3	-593.305	615.595	-4.72567	2.89e-06	1.37e-05	3.69372	downregulation
MOXD1	-5.51926	9.37136	-4.7155	3.03e-06	1.43e-05	3.64769	downregulation
IGHV4-61	-18.7611	17.5362	-4.71418	3.05e-06	1.44e-05	3.64173	downregulation
KLF7	-3.05004	13.9412	-4.71297	3.07e-06	1.45e-05	3.63625	downregulation
PRRX2	-7.57818	19.5368	-4.68113	3.56e-06	1.65e-05	3.49275	downregulation
MAP4	-7.85307	74.5921	-4.68024	3.58e-06	1.66e-05	3.48876	downregulation
CPA3	-23.2928	41.0451	-4.6777	3.62e-06	1.68e-05	3.47732	downregulation
IGKV2-28	-8.84276	5.77223	-4.64349	4.25e-06	1.93e-05	3.32428	downregulation
OSTF1	-14.43	113.797	-4.64204	4.28e-06	1.95e-05	3.31783	downregulation
IKBKE	-3.6131	16.2326	-4.62906	4.54e-06	2.05e-05	3.26002	downregulation
CLEC7A	-5.91317	11.8358	-4.62466	4.64e-06	2.09e-05	3.24048	downregulation
[truncated: 3,173 more rows]

## Sheet: Table S5
Table S5 The GO enrichment analysis of six candidate genes
[truncated: 191 more rows]

## Sheet: Table S6
Table S6 The KEGG enrichment analysis of six candidate genes
[truncated: 5 more rows]

[truncated: 1 more sheets: Table S7]
